# Supplementary material for: Comparative secretome analysis of Striga and Cuscuta species identifies candidate virulence factors for two evolutionarily independent parasitic plant lineages
Source: BMC Plant Biol. 2024 Apr 6;24:251. doi: 10.1186/s12870-024-04935-7 (PMC10998327; doi:10.1186/s12870-024-04935-7)
Supplement: Supplementary file 1 — Supplementary Material 1. [file 12870_2024_4935_MOESM1_ESM.xlsx]

## Sheet: Additional File 1
	Descriptive statistics for the Orthogroup analysis conducted using OrthoFinder.
	Species	S. hermonthica	S. asiatica	M. guttatus	C. australis	C. campestris	I. nil	A. thaliana
	Number of genes	29518	34577	28140	18154	45761	51053	27381
	Number of genes in orthogroups	25378	22823	23346	16423	33219	40963	20677
	Number of unassigned genes	4140	11754	4794	1731	12542	10090	6704
	Percentage of genes in orthogroups	86	66	83	90.5	72.6	80.2	75.5
	Percentage of unassigned genes	14	34	17	9.5	27.4	19.8	24.5
	Number of orthogroups containing species	14361	14107	14213	13144	13777	14257	12650
	Percentage of orthogroups containing species	77.8	76.4	77	71.2	74.6	77.2	68.5
	Number of species-specific orthogroups	31	20	25	3	115	127	54
	Number of genes in species-specific orthogroups	195	83	197	6	616	787	465
	Percentage of genes in species-specific orthogroups	0.7	0.2	0.7	0	1.3	1.5	1.7
	Overall
	Number of orthogroups	18458
	Number of species-specific orthogroups	375
	Number of genes in species-specific orthogroups	2349
	Number of orthogroups with all species present	9187
	Number of single-copy orthogroups	287
	Percentage of unasigned genes for each species.
	Species	Percentage of unassigned genes	Percentage of assigned genes
	S. hermonthica	14	86
	S. asiatica	34	66
	C. australis	9.5	90.5
	C. campestris	27.4	72.6
	M. guttatus	17	83
	I. nil	19.8	80.2
	A. thaliana	24.5	75.5
	Numbers of significantly expanded or contracted orthogroups identified following the CAFÉ analysis.
	Branch	Type	Number
	Sh	sig_expansions	975
	Sh	sig_contractions	39
	Sa	sig_expansions	755
	Sa	sig_contractions	160
	Sh_Sa	sig_expansions	166
	Sh_Sa	sig_contractions	183
	Mg	sig_expansions	458
	Mg	sig_contractions	157
	Sh_Sa_Mg	sig_expansions	69
	Sh_Sa_Mg	sig_contractions	114
	Ca	sig_expansions	103
	Ca	sig_contractions	1555
	Cc	sig_expansions	3897
	Cc	sig_contractions	234
	Ca_Cc	sig_expansions	59
	Ca_Cc	sig_contractions	384
	In	sig_expansions	2886
	In	sig_contractions	28
	Ca_Cc_In	sig_expansions	347
	Ca_Cc_In	sig_contractions	43
	Sh_Sa_Mg_Ca_Cc_In	sig_expansions	0
	Sh_Sa_Mg_Ca_Cc_In	sig_contractions	46
