# Supplementary material for: Comparative secretome analysis of Striga and Cuscuta species identifies candidate virulence factors for two evolutionarily independent parasitic plant lineages
Source: BMC Plant Biol. 2024 Apr 6;24:251. doi: 10.1186/s12870-024-04935-7 (PMC10998327; doi:10.1186/s12870-024-04935-7)
Supplement: Supplementary file 2 — Supplementary Material 2. [file 12870_2024_4935_MOESM2_ESM.xlsx]

## Sheet: Additional File 2
Proteins found in orthogroups that were expanded at the species or genera level in the orthogroup analysis.
The 195 proteins found in 31 orthogroups that were specific to S. hermonthica. None of these were predicted to be secreted.						The 83 proteins found in 20 orthogroups that were specific to S. asiatica. None of these were predicted to be secreted.						The 615 proteins found in 115 orthogroups that were specific to C. campestris. Eight of these were predicted to be secreted (highlighted green).						The 6 proteins found in 3 orthogroups that were specific to C. campestris. None of these were predicted to be secreted.						The 3,422 proteins found in 994 orthogroups that were specific to the Striga genus (i.e. the OGs contained sequences from S. hermonthica and S. asiatica but no other speices). 334 of these were predicted to be secreted (highlighted green).						The 4,377 proteins found in 1,421 orthogroups that were specific to the Cuscuta genus (i.e. the OGs contained sequences from C. campestris and C. australis but no other speices). 257 of these were predicted to be secreted (highlighted green).
Gene ID	Secretome	Orthogroup	Pfam accession	Pfam description		Gene ID	Secretome	Orthogroup	Pfam accession	Pfam description		Gene ID	Secretome	Orthogroup	Pfam accession	Pfam description		Gene ID	Secretome	Orthogroup	Pfam accession	Pfam description		Gene ID	Secretome	Orthogroup	Pfam accession	Pfam description		Gene ID	Secretome	Orthogroup	Pfam accession	Pfam description
SHERM_00775	NO	OG0014936	PF14389; PF13456; PF17919	Leucine-zipper of ternary complex factor MIP1; Reverse transcriptase-like; RNase H-like domain found in reverse transcriptase		SGA_v2.0_scaffold2T01132	NO	OG0016059	PF00240	Ubiquitin family		Cc001058	YES	OG0018414	PF04043	Plant invertase/pectin methylesterase inhibitor		RAL39009	NO	OG0016459	no_Pfam	no_Pfam		SGA_v2.0_scaffold4221T54449	NO	OG0018380	no_Pfam	no_Pfam		RAL53968	YES	OG0017256	PF16720; PF08027	Albumin I chain a; Albumin I chain b
SHERM_00805	NO	OG0002832	no_Pfam	no_Pfam		SGA_v2.0_scaffold2T01281	NO	OG0014859	no_Pfam	no_Pfam		Cc001164	YES	OG0018414	PF04043	Plant invertase/pectin methylesterase inhibitor		RAL46361	NO	OG0016459	no_Pfam	no_Pfam		SHERM_13402	NO	OG0018380	PF03101	FAR1 DNA-binding domain		Cc016556	YES	OG0014564	PF16720; PF08027	Albumin I chain a; Albumin I chain b
SHERM_00840	NO	OG0011351	PF14303	No apical meristem-associated C-terminal domain		SGA_v2.0_scaffold2T01106	NO	OG0016059	PF00240	Ubiquitin family		Cc005660	YES	OG0018422	PF00450	Serine carboxypeptidase		RAL47656	NO	OG0016890	no_Pfam	no_Pfam		SGA_v2.0_scaffold2049T54073	NO	OG0018379	PF01532	Glycosyl hydrolase family 47		RAL53966	YES	OG0014564	PF08027; PF16720	Albumin I chain b; Albumin I chain a
SHERM_00859	NO	OG0002832	no_Pfam	no_Pfam		SGA_v2.0_scaffold2T00991	NO	OG0016059	PF00240	Ubiquitin family		Cc009644	YES	OG0018427	PF00450; PF00450	Serine carboxypeptidase; Serine carboxypeptidase		RAL50792	NO	OG0017090	no_Pfam	no_Pfam		SHERM_02917	NO	OG0018379	PF01532	Glycosyl hydrolase family 47		RAL53967	YES	OG0017255	PF08027; PF16720	Albumin I chain b; Albumin I chain a
SHERM_00864	NO	OG0018382	PF17917; PF04434; PF10551	RNase H-like domain found in reverse transcriptase; SWIM zinc finger; MULE transposase domain		SGA_v2.0_scaffold4T02463	NO	OG0013097	no_Pfam	no_Pfam		Cc010042	YES	OG0018427	PF00450	Serine carboxypeptidase		RAL50794	NO	OG0017090	no_Pfam	no_Pfam		SGA_v2.0_scaffold1221T53867	NO	OG0018378	no_Pfam	no_Pfam		Cc016558	YES	OG0017255	PF08027; PF16720	Albumin I chain b; Albumin I chain a
SHERM_00882	NO	OG0014011	PF03732; PF00098	Retrotransposon gag protein; Zinc knuckle		SGA_v2.0_scaffold4T02465	NO	OG0013097	no_Pfam	no_Pfam		Cc015365	YES	OG0016230	PF08246	Cathepsin propeptide inhibitor domain (I29)		RAL55040	NO	OG0016890	no_Pfam	no_Pfam		SHERM_12631	NO	OG0018378	no_Pfam	no_Pfam		RAL37967	YES	OG0015216	PF03181	BURP domain
SHERM_00907	NO	OG0007563	PF08284	Retroviral aspartyl protease		SGA_v2.0_scaffold5T02864	NO	OG0016069	no_Pfam	no_Pfam		Cc043983	YES	OG0018422	PF00450	Serine carboxypeptidase								SGA_v2.0_scaffold883T53693	NO	OG0018377	PF00612; PF00612; PF00612; PF00612	IQ calmodulin-binding motif; IQ calmodulin-binding motif; IQ calmodulin-binding motif; IQ calmodulin-binding motif		RAL53945	YES	OG0017253	PF03181	BURP domain
SHERM_00968	NO	OG0018383	no_Pfam	no_Pfam		SGA_v2.0_scaffold5T02681	NO	OG0013098	no_Pfam	no_Pfam		Cc046247	YES	OG0016230	PF08246	Cathepsin propeptide inhibitor domain (I29)								SHERM_05199	NO	OG0018377	PF00612; PF00612	IQ calmodulin-binding motif; IQ calmodulin-binding motif		Cc046248	YES	OG0012939	PF08246; PF08246; PF08246; PF08246; PF00112; PF00112; PF00112; PF00112; PF00112; PF00112; PF00112; PF00112; PF08246; PF08246; PF08246; PF08246	Cathepsin propeptide inhibitor domain (I29); Cathepsin propeptide inhibitor domain (I29); Cathepsin propeptide inhibitor domain (I29); Cathepsin propeptide inhibitor domain (I29); Papain family cysteine protease; Papain family cysteine protease; Papain family cysteine protease; Papain family cysteine protease; Papain family cysteine protease; Papain family cysteine protease; Papain family cystein…
SHERM_09238	NO	OG0014011	PF00098; PF03732	Zinc knuckle; Retrotransposon gag protein		SGA_v2.0_scaffold5T03051	NO	OG0013098	no_Pfam	no_Pfam		Cc000735	NO	OG0014943	PF14223; PF00098	gag-polypeptide of LTR copia-type; Zinc knuckle								SGA_v2.0_scaffold802T53622	NO	OG0018376	no_Pfam	no_Pfam		RAL44754	YES	OG0016750	PF08246; PF00112	Cathepsin propeptide inhibitor domain (I29); Papain family cysteine protease
SHERM_09334	NO	OG0002832	no_Pfam	no_Pfam		SGA_v2.0_scaffold6T03457	NO	OG0011344	no_Pfam	no_Pfam		Cc000989	NO	OG0002835	PF03732; PF13650	Retrotransposon gag protein; Aspartyl protease								SHERM_02377	NO	OG0018376	no_Pfam	no_Pfam		Cc012706	YES	OG0016750	PF08246; PF00112	Cathepsin propeptide inhibitor domain (I29); Papain family cysteine protease
SHERM_09335	NO	OG0000884	PF13976	GAG-pre-integrase domain		SGA_v2.0_scaffold7T03542	NO	OG0017736	no_Pfam	no_Pfam		Cc000996	NO	OG0016224	no_Pfam	no_Pfam								SGA_v2.0_scaffold779T53586	NO	OG0018375	no_Pfam	no_Pfam		RAL41156	YES	OG0015289	PF00190	Cupin
SHERM_09435	NO	OG0007563	PF08284	Retroviral aspartyl protease		SGA_v2.0_scaffold11T05594	NO	OG0014859	no_Pfam	no_Pfam		Cc000997	NO	OG0006133	no_Pfam	no_Pfam								SHERM_23910	NO	OG0018375	PF02037; PF02037	SAP domain; SAP domain		RAL44637	YES	OG0016743	PF00190	Cupin
SHERM_09453	NO	OG0007564	no_Pfam	no_Pfam		SGA_v2.0_scaffold12T06233	NO	OG0006129	no_Pfam	no_Pfam		Cc001063	NO	OG0000795	PF03732; PF17921; PF13456; PF00665	Retrotransposon gag protein; Integrase zinc binding domain; Reverse transcriptase-like; Integrase core domain								SGA_v2.0_scaffold766T53574	NO	OG0018374	no_Pfam	no_Pfam		RAL45719	YES	OG0016801	PF00190	Cupin
SHERM_09454	NO	OG0007564	no_Pfam	no_Pfam		SGA_v2.0_scaffold13T06763	NO	OG0016089	no_Pfam	no_Pfam		Cc001194	NO	OG0014944	PF14223	gag-polypeptide of LTR copia-type								SHERM_21184	NO	OG0018374	no_Pfam	no_Pfam		Cc005497	YES	OG0015289	PF00190	Cupin
SHERM_09457	NO	OG0007563	PF08284	Retroviral aspartyl protease		SGA_v2.0_scaffold21T09374	NO	OG0016089	no_Pfam	no_Pfam		Cc001202	NO	OG0014943	PF07727	Reverse transcriptase (RNA-dependent DNA polymerase)								SHERM_26520	YES	OG0018373	PF14541; PF14543	Xylanase inhibitor C-terminal; Xylanase inhibitor N-terminal		Cc047164	YES	OG0016801	PF00190	Cupin
SHERM_09628	NO	OG0009301	no_Pfam	no_Pfam		SGA_v2.0_scaffold23T10088	NO	OG0006129	no_Pfam	no_Pfam		Cc001213	NO	OG0001755	PF08284	Retroviral aspartyl protease								SGA_v2.0_scaffold672T53426	NO	OG0018373	PF14543; PF14541	Xylanase inhibitor N-terminal; Xylanase inhibitor C-terminal		RAL43583	YES	OG0016684	PF01738	Dienelactone hydrolase family
SHERM_09977	NO	OG0011351	PF14303	No apical meristem-associated C-terminal domain		SGA_v2.0_scaffold24T10335	NO	OG0013098	no_Pfam	no_Pfam		Cc001244	NO	OG0018415	PF00078	Reverse transcriptase (RNA-dependent DNA polymerase)								SGA_v2.0_scaffold665T53410	NO	OG0018372	PF00210	Ferritin-like domain		Cc034343	YES	OG0016684	PF01738; PF01738	Dienelactone hydrolase family; Dienelactone hydrolase family
SHERM_10020	NO	OG0000702	PF10551	MULE transposase domain		SGA_v2.0_scaffold26T11223	NO	OG0017840	no_Pfam	no_Pfam		Cc001248	NO	OG0002425	PF03004; PF07983	Plant transposase (Ptta/En/Spm family); X8 domain								SHERM_09137	NO	OG0018372	PF00210	Ferritin-like domain		Cc024263	YES	OG0016590	PF06232; PF06232	Embryo-specific protein 3: (ATS3); Embryo-specific protein 3: (ATS3)
SHERM_10114	NO	OG0018385	no_Pfam	no_Pfam		SGA_v2.0_scaffold27T11593	NO	OG0006129	no_Pfam	no_Pfam		Cc001542	NO	OG0004956	PF04195	Putative gypsy type transposon								SGA_v2.0_scaffold651T53363	NO	OG0018371	PF00295	Glycosyl hydrolases family 28		RAL46645	YES	OG0016850	PF17181	Epidermal patterning factor proteins
SHERM_22793	NO	OG0007564	no_Pfam	no_Pfam		SGA_v2.0_scaffold27T11560	NO	OG0012373	no_Pfam	no_Pfam		Cc001807	NO	OG0002835	PF03732	Retrotransposon gag protein								SHERM_02778	NO	OG0018371	PF00295	Glycosyl hydrolases family 28		RAL53847	YES	OG0017246	PF01565; PF09265; PF09265	FAD binding domain; Cytokinin dehydrogenase 1: FAD and cytokinin binding; Cytokinin dehydrogenase 1: FAD and cytokinin binding
SHERM_22947	NO	OG0002832	no_Pfam	no_Pfam		SGA_v2.0_scaffold28T11850	NO	OG0006129	no_Pfam	no_Pfam		Cc001874	NO	OG0004957	PF13966; PF00078; PF00078	zinc-binding in reverse transcriptase; Reverse transcriptase (RNA-dependent DNA polymerase); Reverse transcriptase (RNA-dependent DNA polymerase)								SGA_v2.0_scaffold601T53139	NO	OG0018370	no_Pfam	no_Pfam		Cc004957	YES	OG0015222	PF08392; PF08541	FAE1/Type III polyketide synthase-like protein; 3-Oxoacyl-[acyl-carrier-protein (ACP)] synthase III C terminal
SHERM_23033	NO	OG0000702	PF10551	MULE transposase domain		SGA_v2.0_scaffold28T12055	NO	OG0006129	no_Pfam	no_Pfam		Cc001883	NO	OG0018416	PF07727; PF14223	Reverse transcriptase (RNA-dependent DNA polymerase); gag-polypeptide of LTR copia-type								SHERM_22557	NO	OG0018370	PF14392; PF14111	Zinc knuckle; Domain of unknown function (DUF4283)		Cc032587	YES	OG0015222	PF08392; PF08541	FAE1/Type III polyketide synthase-like protein; 3-Oxoacyl-[acyl-carrier-protein (ACP)] synthase III C terminal
SHERM_23135	NO	OG0009302	PF17919; PF00078	RNase H-like domain found in reverse transcriptase; Reverse transcriptase (RNA-dependent DNA polymerase)		SGA_v2.0_scaffold30T12441	NO	OG0012373	no_Pfam	no_Pfam		Cc001895	NO	OG0018417	PF13456	Reverse transcriptase-like								SGA_v2.0_scaffold555T52912	NO	OG0018369	no_Pfam	no_Pfam		Cc002950	YES	OG0015491	PF02469	Fasciclin domain
SHERM_23634	NO	OG0000702	no_Pfam	no_Pfam		SGA_v2.0_scaffold34T13654	NO	OG0013097	no_Pfam	no_Pfam		Cc001897	NO	OG0018418	PF13966; PF00078	zinc-binding in reverse transcriptase; Reverse transcriptase (RNA-dependent DNA polymerase)								SHERM_01163	NO	OG0018369	no_Pfam	no_Pfam		Cc031419	YES	OG0015491	PF02469	Fasciclin domain
SHERM_24446	NO	OG0000884	PF10551	MULE transposase domain		SGA_v2.0_scaffold34T13859	NO	OG0012374	no_Pfam	no_Pfam		Cc001910	NO	OG0016225	PF13456; PF17917	Reverse transcriptase-like; RNase H-like domain found in reverse transcriptase								SGA_v2.0_scaffold552T52883	NO	OG0018368	PF02892	BED zinc finger		RAL41043	YES	OG0016559	PF02469; PF02469	Fasciclin domain; Fasciclin domain
SHERM_24526	NO	OG0000884	PF10551	MULE transposase domain		SGA_v2.0_scaffold38T14960	NO	OG0017840	no_Pfam	no_Pfam		Cc001971	NO	OG0007565	no_Pfam	no_Pfam								SHERM_00135	NO	OG0018368	PF02892	BED zinc finger		RAL51756	YES	OG0015543	PF02469; PF02469	Fasciclin domain; Fasciclin domain
SHERM_24606	NO	OG0014011	PF03732	Retrotransposon gag protein		SGA_v2.0_scaffold39T15297	NO	OG0017897	PF13456; PF13966	Reverse transcriptase-like; zinc-binding in reverse transcriptase		Cc002192	NO	OG0018415	no_Pfam	no_Pfam								SGA_v2.0_scaffold538T52788	NO	OG0018367	PF00161	Ribosome inactivating protein		Cc000470	YES	OG0016559	PF02469; PF02469	Fasciclin domain; Fasciclin domain
SHERM_24991	NO	OG0009302	PF00078; PF17919	Reverse transcriptase (RNA-dependent DNA polymerase); RNase H-like domain found in reverse transcriptase		SGA_v2.0_scaffold43T16328	NO	OG0014891	no_Pfam	no_Pfam		Cc002387	NO	OG0003361	PF00098	Zinc knuckle								SHERM_12079	NO	OG0018367	PF00161	Ribosome inactivating protein		Cc017851	YES	OG0015543	PF02469; PF02469	Fasciclin domain; Fasciclin domain
SHERM_25446	NO	OG0018385	no_Pfam	no_Pfam		SGA_v2.0_scaffold43T16222	NO	OG0013097	no_Pfam	no_Pfam		Cc002591	NO	OG0014945	PF03732	Retrotransposon gag protein								SGA_v2.0_scaffold534T52759	NO	OG0018366	PF00240	Ubiquitin family		Cc030233	YES	OG0015543	PF02469; PF02469	Fasciclin domain; Fasciclin domain
SHERM_25507	NO	OG0016213	no_Pfam	no_Pfam		SGA_v2.0_scaffold46T17401	NO	OG0012373	no_Pfam	no_Pfam		Cc003287	NO	OG0006133	no_Pfam	no_Pfam								SHERM_16774	NO	OG0018366	PF00240	Ubiquitin family		RAL53598	YES	OG0017231	PF17766; PF00082; PF05922	Fibronectin type-III domain; Subtilase family; Peptidase inhibitor I9
SHERM_25520	NO	OG0000702	PF10551	MULE transposase domain		SGA_v2.0_scaffold46T17447	NO	OG0006129	no_Pfam	no_Pfam		Cc003456	NO	OG0004956	PF04195	Putative gypsy type transposon								SGA_v2.0_scaffold511T52626	NO	OG0018365	PF06203	CCT motif		RAL48086	YES	OG0016924	PF00304	Gamma-thionin family
SHERM_25541	NO	OG0018391	PF17917	RNase H-like domain found in reverse transcriptase		SGA_v2.0_scaffold55T19869	NO	OG0013097	no_Pfam	no_Pfam		Cc003603	NO	OG0018419	PF13966	zinc-binding in reverse transcriptase								SHERM_20034	NO	OG0018365	no_Pfam	no_Pfam		Cc001509	YES	OG0016924	PF00304	Gamma-thionin family
SHERM_25563	NO	OG0000702	PF10551	MULE transposase domain		SGA_v2.0_scaffold55T19790	NO	OG0006129	no_Pfam	no_Pfam		Cc003685	NO	OG0004956	PF04195	Putative gypsy type transposon								SGA_v2.0_scaffold511T52623	NO	OG0018364	no_Pfam	no_Pfam		RAL49692	YES	OG0015495	PF00657	GDSL-like Lipase/Acylhydrolase
SHERM_25656	NO	OG0000702	PF05970	PIF1-like helicase		SGA_v2.0_scaffold56T19922	NO	OG0014859	no_Pfam	no_Pfam		Cc003732	NO	OG0014017	PF13456; PF00665; PF17921	Reverse transcriptase-like; Integrase core domain; Integrase zinc binding domain								SHERM_20036	NO	OG0018364	no_Pfam	no_Pfam		Cc002772	YES	OG0015495	PF00657	GDSL-like Lipase/Acylhydrolase
SHERM_25681	NO	OG0000702	PF10551	MULE transposase domain		SGA_v2.0_scaffold57T20129	NO	OG0006129	no_Pfam	no_Pfam		Cc003747	NO	OG0018420	PF14223	gag-polypeptide of LTR copia-type								SGA_v2.0_scaffold479T52240	NO	OG0018363	PF14309	Domain of unknown function (DUF4378)		Cc006314	YES	OG0015495	PF00657	GDSL-like Lipase/Acylhydrolase
SHERM_25723	NO	OG0000884	no_Pfam	no_Pfam		SGA_v2.0_scaffold71T24031	NO	OG0018027	PF00566	Rab-GTPase-TBC domain		Cc003782	NO	OG0014946	PF14223; PF00098	gag-polypeptide of LTR copia-type; Zinc knuckle								SHERM_26904	NO	OG0018363	PF14309	Domain of unknown function (DUF4378)		RAL37345	YES	OG0015202	PF13839; PF14416	GDSL/SGNH-like Acyl-Esterase family found in Pmr5 and Cas1p; PMR5 N terminal Domain
SHERM_26197	NO	OG0009302	PF03732; PF00078; PF17919	Retrotransposon gag protein; Reverse transcriptase (RNA-dependent DNA polymerase); RNase H-like domain found in reverse transcriptase		SGA_v2.0_scaffold71T23967	NO	OG0012374	no_Pfam	no_Pfam		Cc003926	NO	OG0013123	PF00098	Zinc knuckle								SGA_v2.0_scaffold478T52225	YES	OG0018362	PF03009	Glycerophosphoryl diester phosphodiesterase family		RAL50136	YES	OG0017050	PF03662	Glycosyl hydrolase family 79: N-terminal domain
SHERM_26205	NO	OG0014011	PF03732	Retrotransposon gag protein		SGA_v2.0_scaffold71T23833	NO	OG0012374	no_Pfam	no_Pfam		Cc003978	NO	OG0012383	PF13456; PF03732; PF00665; PF00078; PF17919; PF17921	Reverse transcriptase-like; Retrotransposon gag protein; Integrase core domain; Reverse transcriptase (RNA-dependent DNA polymerase); RNase H-like domain found in reverse transcriptase; Integrase zinc binding domain								SHERM_14337	YES	OG0018362	PF03009; PF03009	Glycerophosphoryl diester phosphodiesterase family; Glycerophosphoryl diester phosphodiesterase family		Cc003646	YES	OG0017050	PF03662	Glycosyl hydrolase family 79: N-terminal domain
SHERM_26210	NO	OG0014013	PF08284; PF03732	Retroviral aspartyl protease; Retrotransposon gag protein		SGA_v2.0_scaffold71T23828	NO	OG0012374	no_Pfam	no_Pfam		Cc004040	NO	OG0009303	no_Pfam	no_Pfam								SGA_v2.0_scaffold467T52048	NO	OG0018361	PF00249	Myb-like DNA-binding domain		RAL49897	YES	OG0017030	PF00759	Glycosyl hydrolase family 9
SHERM_26310	NO	OG0014014	PF00098	Zinc knuckle		SGA_v2.0_scaffold71T23931	NO	OG0012374	no_Pfam	no_Pfam		Cc004041	NO	OG0009303	no_Pfam	no_Pfam								SHERM_01969	NO	OG0018361	no_Pfam	no_Pfam		RAL51638	YES	OG0017137	PF00759; PF09478	Glycosyl hydrolase family 9; Carbohydrate binding domain CBM49
SHERM_26647	NO	OG0013121	PF03732	Retrotransposon gag protein		SGA_v2.0_scaffold71T23813	NO	OG0012374	no_Pfam	no_Pfam		Cc004043	NO	OG0009303	no_Pfam	no_Pfam								SGA_v2.0_scaffold467T52040	NO	OG0018360	no_Pfam	no_Pfam		Cc030810	YES	OG0017137	PF00759; PF00759	Glycosyl hydrolase family 9; Glycosyl hydrolase family 9
SHERM_26745	NO	OG0002832	no_Pfam	no_Pfam		SGA_v2.0_scaffold74T24673	NO	OG0006129	no_Pfam	no_Pfam		Cc004044	NO	OG0009303	no_Pfam	no_Pfam								SHERM_01964	NO	OG0018360	no_Pfam	no_Pfam		RAL37787	YES	OG0015212	PF00332	Glycosyl hydrolases family 17
SHERM_27064	NO	OG0016214	no_Pfam	no_Pfam		SGA_v2.0_scaffold75T24967	NO	OG0012373	no_Pfam	no_Pfam		Cc004081	NO	OG0009303	no_Pfam	no_Pfam								SGA_v2.0_scaffold452T51849	NO	OG0018358	no_Pfam	no_Pfam		RAL50946	YES	OG0017102	PF00332	Glycosyl hydrolases family 17
SHERM_27713	NO	OG0009301	no_Pfam	no_Pfam		SGA_v2.0_scaffold77T25226	NO	OG0006129	no_Pfam	no_Pfam		Cc004087	NO	OG0002835	PF03732	Retrotransposon gag protein								SHERM_25264	NO	OG0018358	no_Pfam	no_Pfam		Cc020234	YES	OG0017102	PF00332	Glycosyl hydrolases family 17
SHERM_27839	NO	OG0009302	PF00078; PF17919	Reverse transcriptase (RNA-dependent DNA polymerase); RNase H-like domain found in reverse transcriptase		SGA_v2.0_scaffold83T26315	NO	OG0014891	no_Pfam	no_Pfam		Cc004161	NO	OG0002064	PF14223	gag-polypeptide of LTR copia-type								SGA_v2.0_scaffold444T51708	NO	OG0018357	PF14383; PF14309	DUF761-associated sequence motif; Domain of unknown function (DUF4378)		RAL42256	YES	OG0015314	PF00332; PF07983	Glycosyl hydrolases family 17; X8 domain
SHERM_27854	NO	OG0000702	PF10551	MULE transposase domain		SGA_v2.0_scaffold85T26701	NO	OG0014909	no_Pfam	no_Pfam		Cc004196	NO	OG0002836	PF14223	gag-polypeptide of LTR copia-type								SHERM_17125	NO	OG0018357	PF14309; PF14383	Domain of unknown function (DUF4378); DUF761-associated sequence motif		RAL47816	YES	OG0015456	PF00332; PF07983	Glycosyl hydrolases family 17; X8 domain
SHERM_27958	NO	OG0007563	PF08284	Retroviral aspartyl protease		SGA_v2.0_scaffold86T26863	NO	OG0014909	no_Pfam	no_Pfam		Cc004384	NO	OG0014017	PF00665; PF13456; PF17921	Integrase core domain; Reverse transcriptase-like; Integrase zinc binding domain								SHERM_11737	YES	OG0018356	PF00759	Glycosyl hydrolase family 9		Cc037943	YES	OG0015456	PF00332; PF07983	Glycosyl hydrolases family 17; X8 domain
SHERM_28084	NO	OG0016215	PF00348	Polyprenyl synthetase		SGA_v2.0_scaffold89T27597	NO	OG0016089	no_Pfam	no_Pfam		Cc004645	NO	OG0014944	no_Pfam	no_Pfam								SGA_v2.0_scaffold443T51679	NO	OG0018356	PF00759	Glycosyl hydrolase family 9		RAL54950	YES	OG0015618	PF00295	Glycosyl hydrolases family 28
SHERM_28231	NO	OG0009301	no_Pfam	no_Pfam		SGA_v2.0_scaffold97T29149	NO	OG0018099	no_Pfam	no_Pfam		Cc004686	NO	OG0014018	PF03732; PF13456; PF03732; PF13456	Retrotransposon gag protein; Reverse transcriptase-like; Retrotransposon gag protein; Reverse transcriptase-like								SGA_v2.0_scaffold420T51422	NO	OG0018355	PF05919	Mitovirus RNA-dependent RNA polymerase		Cc007610	YES	OG0015618	PF00295	Glycosyl hydrolases family 28
SHERM_28280	NO	OG0016215	PF00348	Polyprenyl synthetase		SGA_v2.0_scaffold114T31800	NO	OG0018099	no_Pfam	no_Pfam		Cc004698	NO	OG0000587	PF03732; PF08284	Retrotransposon gag protein; Retroviral aspartyl protease								SHERM_10502	NO	OG0018355	PF05919	Mitovirus RNA-dependent RNA polymerase		Cc010199	YES	OG0015618	PF00295	Glycosyl hydrolases family 28
SHERM_28308	NO	OG0000884	no_Pfam	no_Pfam		SGA_v2.0_scaffold115T32086	NO	OG0014909	no_Pfam	no_Pfam		Cc004786	NO	OG0016226	PF03732; PF05699; PF13650	Retrotransposon gag protein; hAT family C-terminal dimerisation region; Aspartyl protease								SGA_v2.0_scaffold412T51153	NO	OG0018354	no_Pfam	no_Pfam		RAL38000	YES	OG0014314	PF00295; PF00295	Glycosyl hydrolases family 28; Glycosyl hydrolases family 28
SHERM_28583	NO	OG0012382	PF00646	F-box domain		SGA_v2.0_scaffold120T32905	NO	OG0013098	no_Pfam	no_Pfam		Cc004848	NO	OG0014947	PF03732; PF13650	Retrotransposon gag protein; Aspartyl protease								SHERM_11965	NO	OG0018354	no_Pfam	no_Pfam		Cc003083	YES	OG0014314	PF00295; PF00295	Glycosyl hydrolases family 28; Glycosyl hydrolases family 28
SHERM_28584	NO	OG0012382	no_Pfam	no_Pfam		SGA_v2.0_scaffold120T32834	NO	OG0012374	no_Pfam	no_Pfam		Cc005389	NO	OG0007565	no_Pfam	no_Pfam								SGA_v2.0_scaffold409T51101	NO	OG0018353	PF00046	Homeodomain		Cc027112	YES	OG0014314	PF00295; PF00295	Glycosyl hydrolases family 28; Glycosyl hydrolases family 28
SHERM_28586	NO	OG0012382	PF00646; PF07723	F-box domain; Leucine Rich Repeat		SGA_v2.0_scaffold130T34315	NO	OG0017897	PF13456; PF13966	Reverse transcriptase-like; zinc-binding in reverse transcriptase		Cc005427	NO	OG0018421	PF17921; PF03732; PF17917	Integrase zinc binding domain; Retrotransposon gag protein; RNase H-like domain found in reverse transcriptase								SHERM_28237	NO	OG0018353	PF00046	Homeodomain		RAL52226	YES	OG0017164	PF14547	Hydrophobic seed protein
SHERM_28587	NO	OG0012382	no_Pfam	no_Pfam		SGA_v2.0_scaffold130T34250	NO	OG0016069	no_Pfam	no_Pfam		Cc006047	NO	OG0004085	no_Pfam	no_Pfam								SGA_v2.0_scaffold403T51004	NO	OG0018352	no_Pfam	no_Pfam		RAL54688	YES	OG0017289	PF14547	Hydrophobic seed protein
SHERM_28610	NO	OG0012382	PF07723; PF00646	Leucine Rich Repeat; F-box domain		SGA_v2.0_scaffold132T34559	NO	OG0017736	no_Pfam	no_Pfam		Cc006185	NO	OG0014019	PF03732	Retrotransposon gag protein								SHERM_11077	NO	OG0018352	no_Pfam	no_Pfam		Cc014515	YES	OG0017164	PF14547	Hydrophobic seed protein
SHERM_28611	NO	OG0012382	no_Pfam	no_Pfam		SGA_v2.0_scaffold139T35418	NO	OG0014891	no_Pfam	no_Pfam		Cc006272	NO	OG0018423	no_Pfam	no_Pfam								SGA_v2.0_scaffold401T50974	NO	OG0018351	no_Pfam	no_Pfam		Cc027972	YES	OG0017289	PF14547	Hydrophobic seed protein
SHERM_28615	NO	OG0002832	no_Pfam	no_Pfam		SGA_v2.0_scaffold139T35416	NO	OG0014891	no_Pfam	no_Pfam		Cc006313	NO	OG0016227	no_Pfam	no_Pfam								SHERM_27861	NO	OG0018351	no_Pfam	no_Pfam		RAL37357	YES	OG0016391	PF08263	Leucine rich repeat N-terminal domain
SHERM_28624	NO	OG0000702	PF10551	MULE transposase domain		SGA_v2.0_scaffold142T35662	NO	OG0011344	no_Pfam	no_Pfam		Cc006573	NO	OG0000795	PF03732; PF03732	Retrotransposon gag protein; Retrotransposon gag protein								SGA_v2.0_scaffold401T50982	NO	OG0018350	PF01397	Terpene synthase: N-terminal domain		RAL53774	YES	OG0017245	PF08263	Leucine rich repeat N-terminal domain
SHERM_28784	NO	OG0018382	PF17917	RNase H-like domain found in reverse transcriptase		SGA_v2.0_scaffold149T36533	NO	OG0011344	no_Pfam	no_Pfam		Cc007090	NO	OG0014018	PF13456; PF03732	Reverse transcriptase-like; Retrotransposon gag protein								SHERM_22748	NO	OG0018350	PF01397	Terpene synthase: N-terminal domain		Cc011195	YES	OG0017245	PF08263	Leucine rich repeat N-terminal domain
SHERM_28891	NO	OG0000884	no_Pfam	no_Pfam		SGA_v2.0_scaffold152T36791	NO	OG0013098	no_Pfam	no_Pfam		Cc007206	NO	OG0014948	no_Pfam	no_Pfam								SGA_v2.0_scaffold400T50846	NO	OG0018349	no_Pfam	no_Pfam		Cc028198	YES	OG0016391	PF08263	Leucine rich repeat N-terminal domain
SHERM_28894	NO	OG0000702	PF10551	MULE transposase domain		SGA_v2.0_scaffold155T37248	NO	OG0011344	no_Pfam	no_Pfam		Cc007329	NO	OG0000795	PF03732	Retrotransposon gag protein								SHERM_25710	NO	OG0018349	no_Pfam	no_Pfam		RAL51536	YES	OG0017133	PF08263; PF08263; PF13855	Leucine rich repeat N-terminal domain; Leucine rich repeat N-terminal domain; Leucine rich repeat
SHERM_29178	NO	OG0006132	PF00646	F-box domain		SGA_v2.0_scaffold157T37386	NO	OG0006129	no_Pfam	no_Pfam		Cc007377	NO	OG0018424	no_Pfam	no_Pfam								SGA_v2.0_scaffold400T50856	NO	OG0018348	PF05919	Mitovirus RNA-dependent RNA polymerase		Cc044940	YES	OG0016920	PF08263; PF08263; PF13855; PF12799; PF00560; PF12799; PF00560; PF08263; PF13855	Leucine rich repeat N-terminal domain; Leucine rich repeat N-terminal domain; Leucine rich repeat; Leucine Rich repeats (2 copies); Leucine Rich Repeat; Leucine Rich repeats (2 copies); Leucine Rich Repeat; Leucine rich repeat N-terminal domain; Leucine rich repeat
SHERM_29187	NO	OG0006132	no_Pfam	no_Pfam		SGA_v2.0_scaffold157T37402	NO	OG0014859	no_Pfam	no_Pfam		Cc007379	NO	OG0016224	no_Pfam	no_Pfam								SHERM_17972	NO	OG0018348	PF05919	Mitovirus RNA-dependent RNA polymerase		RAL42131	YES	OG0016621	PF08263; PF13516; PF13855	Leucine rich repeat N-terminal domain; Leucine Rich repeat; Leucine rich repeat
SHERM_29190	NO	OG0012382	PF00646	F-box domain		SGA_v2.0_scaffold158T37437	NO	OG0011344	no_Pfam	no_Pfam		Cc007380	NO	OG0000795	PF17917; PF13456; PF00078; PF00665	RNase H-like domain found in reverse transcriptase; Reverse transcriptase-like; Reverse transcriptase (RNA-dependent DNA polymerase); Integrase core domain								SGA_v2.0_scaffold399T50804	YES	OG0018347	PF01357; PF03330	Pollen allergen; Lytic transglycolase		RAL42626	YES	OG0015326	PF08263; PF13516; PF13855	Leucine rich repeat N-terminal domain; Leucine Rich repeat; Leucine rich repeat
SHERM_29388	NO	OG0007563	PF08284	Retroviral aspartyl protease		SGA_v2.0_scaffold174T39212	NO	OG0013098	no_Pfam	no_Pfam		Cc007435	NO	OG0018425	PF13976	GAG-pre-integrase domain								SHERM_18384	YES	OG0018347	PF03330; PF01357	Lytic transglycolase; Pollen allergen		Cc005184	YES	OG0016621	PF08263; PF13516; PF13855	Leucine rich repeat N-terminal domain; Leucine Rich repeat; Leucine rich repeat
SHERM_29465	NO	OG0000884	no_Pfam	no_Pfam		SGA_v2.0_scaffold183T39859	NO	OG0012373	no_Pfam	no_Pfam		Cc007461	NO	OG0000587	PF08284; PF03732	Retroviral aspartyl protease; Retrotransposon gag protein								SGA_v2.0_scaffold395T50725	NO	OG0018346	PF03644	Glycosyl hydrolase family 85		Cc016584	YES	OG0015566	PF08263; PF13855; PF13855; PF13855	Leucine rich repeat N-terminal domain; Leucine rich repeat; Leucine rich repeat; Leucine rich repeat
SHERM_29501	NO	OG0000884	PF10551	MULE transposase domain		SGA_v2.0_scaffold186T40124	NO	OG0011344	no_Pfam	no_Pfam		Cc007522	NO	OG0014020	PF00078	Reverse transcriptase (RNA-dependent DNA polymerase)								SHERM_26695	NO	OG0018346	PF03644	Glycosyl hydrolase family 85		RAL42132	YES	OG0016622	PF13855; PF00560	Leucine rich repeat; Leucine Rich Repeat
SHERM_10544	NO	OG0014011	PF03732	Retrotransposon gag protein		SGA_v2.0_scaffold188T40332	NO	OG0018254	no_Pfam	no_Pfam		Cc007996	NO	OG0014949	no_Pfam	no_Pfam								SGA_v2.0_scaffold392T50686	NO	OG0018345	no_Pfam	no_Pfam		RAL48059	YES	OG0016919	PF00560; PF13516	Leucine Rich Repeat; Leucine Rich repeat
SHERM_10869	NO	OG0018393	PF01233; PF02799; PF08387	Myristoyl-CoA:protein N-myristoyltransferase: N-terminal domain; Myristoyl-CoA:protein N-myristoyltransferase: C-terminal domain; FBD		SGA_v2.0_scaffold201T41386	NO	OG0018266	no_Pfam	no_Pfam		Cc008005	NO	OG0018426	PF17684	PH domain of plant-specific actin-binding protein								SHERM_20021	NO	OG0018345	no_Pfam	no_Pfam		Cc005185	YES	OG0016622	PF13855; PF00560	Leucine rich repeat; Leucine Rich Repeat
SHERM_10938	NO	OG0014013	PF08284; PF03732	Retroviral aspartyl protease; Retrotransposon gag protein		SGA_v2.0_scaffold223T42896	NO	OG0016189	no_Pfam	no_Pfam		Cc008532	NO	OG0018421	PF03732	Retrotransposon gag protein								SGA_v2.0_scaffold390T50594_2	NO	OG0018344	PF12697	Alpha/beta hydrolase family		Cc030865	YES	OG0013662	PF00560; PF00560	Leucine Rich Repeat; Leucine Rich Repeat
SHERM_10998	NO	OG0014015	no_Pfam	no_Pfam		SGA_v2.0_scaffold223T42898	NO	OG0016189	no_Pfam	no_Pfam		Cc008541	NO	OG0016228	no_Pfam	no_Pfam								SHERM_16531	NO	OG0018344	PF12697	Alpha/beta hydrolase family		Cc022080	YES	OG0017133	PF13855; PF08263	Leucine rich repeat; Leucine rich repeat N-terminal domain
SHERM_11220	NO	OG0000884	no_Pfam	no_Pfam		SGA_v2.0_scaffold223T42883	NO	OG0016189	PF07734	F-box associated		Cc008769	NO	OG0002835	PF03732	Retrotransposon gag protein								SGA_v2.0_scaffold389T50548	NO	OG0018343	PF00249; PF00249	Myb-like DNA-binding domain; Myb-like DNA-binding domain		RAL48062	YES	OG0016920	PF13855; PF08263; PF00560; PF13516; PF13516	Leucine rich repeat; Leucine rich repeat N-terminal domain; Leucine Rich Repeat; Leucine Rich repeat; Leucine Rich repeat
SHERM_11221	NO	OG0013121	PF03732	Retrotransposon gag protein		SGA_v2.0_scaffold231T43467	NO	OG0014909	no_Pfam	no_Pfam		Cc008796	NO	OG0004956	PF04195	Putative gypsy type transposon								SHERM_19951	NO	OG0018343	PF00249	Myb-like DNA-binding domain		Cc013068	YES	OG0015326	PF13855; PF13855; PF08263; PF13855	Leucine rich repeat; Leucine rich repeat; Leucine rich repeat N-terminal domain; Leucine rich repeat
SHERM_11248	NO	OG0000884	PF10551	MULE transposase domain		SGA_v2.0_scaffold260T45870	NO	OG0012373	no_Pfam	no_Pfam		Cc008822	NO	OG0014950	PF03732	Retrotransposon gag protein								SGA_v2.0_scaffold389T50547	NO	OG0018342	PF01105	emp24/gp25L/p24 family/GOLD		Cc045351	YES	OG0015326	PF13855; PF13516; PF13516; PF08263	Leucine rich repeat; Leucine Rich repeat; Leucine Rich repeat; Leucine rich repeat N-terminal domain
SHERM_11363	NO	OG0016213	no_Pfam	no_Pfam		SGA_v2.0_scaffold310T48220	NO	OG0011344	PF05627	Cleavage site for pathogenic type III effector avirulence factor Avr		Cc009167	NO	OG0016226	no_Pfam	no_Pfam								SHERM_19952	NO	OG0018342	PF01105	emp24/gp25L/p24 family/GOLD		RAL46731	YES	OG0016856	PF07731; PF00394; PF07732	Multicopper oxidase; Multicopper oxidase; Multicopper oxidase
SHERM_01021	NO	OG0016216	no_Pfam	no_Pfam		SGA_v2.0_scaffold345T49494	NO	OG0016069	no_Pfam	no_Pfam		Cc009327	NO	OG0002835	PF03732	Retrotransposon gag protein								SGA_v2.0_scaffold379T50348	YES	OG0018341	PF00722	Glycosyl hydrolases family 16		Cc047332	YES	OG0016856	PF07731; PF00394; PF07732	Multicopper oxidase; Multicopper oxidase; Multicopper oxidase
SHERM_01034	NO	OG0000702	PF10551	MULE transposase domain		SGA_v2.0_scaffold353T49708	NO	OG0013097	no_Pfam	no_Pfam		Cc009649	NO	OG0016228	PF03732; PF08284; PF00665	Retrotransposon gag protein; Retroviral aspartyl protease; Integrase core domain								SHERM_06614	YES	OG0018341	PF00722; PF06955	Glycosyl hydrolases family 16; Xyloglucan endo-transglycosylase (XET) C-terminus		RAL45465	YES	OG0016780	PF05368	NmrA-like family
SHERM_11972	NO	OG0000884	no_Pfam	no_Pfam		SGA_v2.0_scaffold511T52630	NO	OG0012373	no_Pfam	no_Pfam		Cc010059	NO	OG0018428	PF13650; PF13456; PF03732	Aspartyl protease; Reverse transcriptase-like; Retrotransposon gag protein								SGA_v2.0_scaffold376T50299	NO	OG0018340	no_Pfam	no_Pfam		RAL37081	YES	OG0015191	no_Pfam	no_Pfam
SHERM_11981	NO	OG0007564	no_Pfam	no_Pfam		SGA_v2.0_scaffold540T52805	NO	OG0018027	PF00566	Rab-GTPase-TBC domain		Cc010531	NO	OG0018429	no_Pfam	no_Pfam								SHERM_27303	NO	OG0018340	no_Pfam	no_Pfam		RAL37298	YES	OG0016386	no_Pfam	no_Pfam
SHERM_11991	NO	OG0000702	no_Pfam	no_Pfam		SGA_v2.0_scaffold2248T54094	NO	OG0018266	no_Pfam	no_Pfam		Cc010546	NO	OG0004956	PF04195	Putative gypsy type transposon								SGA_v2.0_scaffold376T50276	NO	OG0018339	PF14009	Domain of unknown function (DUF4228)		RAL38246	YES	OG0015221	no_Pfam	no_Pfam
SHERM_11996	NO	OG0016216	PF03732	Retrotransposon gag protein		SGA_v2.0_scaffold2707T54187	NO	OG0011344	no_Pfam	no_Pfam		Cc010555	NO	OG0001755	PF03732; PF08284	Retrotransposon gag protein; Retroviral aspartyl protease								SHERM_27291	NO	OG0018339	PF14009	Domain of unknown function (DUF4228)		RAL38297	YES	OG0016425	no_Pfam	no_Pfam
SHERM_12146	NO	OG0000702	PF10551	MULE transposase domain		SGA_v2.0_scaffold3598T54367	NO	OG0018254	PF08646	Replication factor-A C terminal domain		Cc010560	NO	OG0000795	PF03732; PF00665; PF17921	Retrotransposon gag protein; Integrase core domain; Integrase zinc binding domain								SGA_v2.0_scaffold365T50004	NO	OG0018338	PF03759	PRONE (Plant-specific Rop nucleotide exchanger)		RAL38504	YES	OG0015228	no_Pfam	no_Pfam
SHERM_22672	NO	OG0016214	no_Pfam	no_Pfam								Cc010925	NO	OG0018430	PF17921; PF17917; PF00665; PF03732; PF00665; PF17921	Integrase zinc binding domain; RNase H-like domain found in reverse transcriptase; Integrase core domain; Retrotransposon gag protein; Integrase core domain; Integrase zinc binding domain								SHERM_00164	NO	OG0018338	PF03759	PRONE (Plant-specific Rop nucleotide exchanger)		RAL39520	YES	OG0016481	no_Pfam	no_Pfam
SHERM_12309	NO	OG0000702	PF10551	MULE transposase domain								Cc011047	NO	OG0002425	PF03004	Plant transposase (Ptta/En/Spm family)								SGA_v2.0_scaffold364T49989	NO	OG0018337	PF03094; PF03094; PF03094	Mlo family; Mlo family; Mlo family		RAL39609	YES	OG0016486	no_Pfam	no_Pfam
SHERM_12319	NO	OG0007563	PF08284	Retroviral aspartyl protease								Cc011302	NO	OG0004957	PF00078; PF13966	Reverse transcriptase (RNA-dependent DNA polymerase); zinc-binding in reverse transcriptase								SHERM_02720	NO	OG0018337	PF03094	Mlo family		RAL40249	YES	OG0016518	no_Pfam	no_Pfam
SHERM_12332	NO	OG0014936	PF08284; PF13456	Retroviral aspartyl protease; Reverse transcriptase-like								Cc011309	NO	OG0000587	PF03732	Retrotransposon gag protein								SGA_v2.0_scaffold364T49968	NO	OG0018336	PF00156	Phosphoribosyl transferase domain		RAL40486	YES	OG0016533	no_Pfam	no_Pfam
SHERM_12377	NO	OG0000884	no_Pfam	no_Pfam								Cc011517	NO	OG0016225	PF03732; PF13456; PF03732; PF17921; PF00665	Retrotransposon gag protein; Reverse transcriptase-like; Retrotransposon gag protein; Integrase zinc binding domain; Integrase core domain								SHERM_02744	NO	OG0018336	no_Pfam	no_Pfam		RAL40746	YES	OG0016545	no_Pfam	no_Pfam
SHERM_12448	NO	OG0000884	no_Pfam	no_Pfam								Cc011683	NO	OG0000411	PF13639; PF08284; PF03732	Ring finger domain; Retroviral aspartyl protease; Retrotransposon gag protein								SGA_v2.0_scaffold357T49816	NO	OG0018335	no_Pfam	no_Pfam		RAL41424	YES	OG0016595	no_Pfam	no_Pfam
SHERM_00022	NO	OG0013121	PF03732	Retrotransposon gag protein								Cc011884	NO	OG0013124	no_Pfam	no_Pfam								SHERM_06422	NO	OG0018335	PF14392	Zinc knuckle		RAL41727	YES	OG0016608	no_Pfam	no_Pfam
SHERM_00154	NO	OG0014941	PF08284; PF03732	Retroviral aspartyl protease; Retrotransposon gag protein								Cc011888	NO	OG0016229	PF00069	Protein kinase domain								SGA_v2.0_scaffold355T49779	NO	OG0018334	PF01501	Glycosyl transferase family 8		RAL41730	YES	OG0016609	no_Pfam	no_Pfam
SHERM_12639	NO	OG0016217	no_Pfam	no_Pfam								Cc012361	NO	OG0018431	PF13963	Transposase-associated domain								SHERM_25668	NO	OG0018334	PF01196; PF01501	Ribosomal protein L17; Glycosyl transferase family 8		RAL41876	YES	OG0015306	no_Pfam	no_Pfam
SHERM_12823	NO	OG0014014	PF00098	Zinc knuckle								Cc012658	NO	OG0006133	PF03004; PF03004	Plant transposase (Ptta/En/Spm family); Plant transposase (Ptta/En/Spm family)								SGA_v2.0_scaffold354T49753	NO	OG0018333	no_Pfam	no_Pfam		RAL44322	YES	OG0016726	no_Pfam	no_Pfam
SHERM_12851	NO	OG0014015	no_Pfam	no_Pfam								Cc012806	NO	OG0002064	PF14223	gag-polypeptide of LTR copia-type								SHERM_22935	NO	OG0018333	PF03087	Arabidopsis protein of unknown function		RAL44707	YES	OG0015377	no_Pfam	no_Pfam
SHERM_13131	NO	OG0014014	PF14223	gag-polypeptide of LTR copia-type								Cc012956	NO	OG0013125	PF03641	Possible lysine decarboxylase								SGA_v2.0_scaffold342T49433	NO	OG0018332	PF00319	SRF-type transcription factor (DNA-binding and dimerisation domain)		RAL44914	YES	OG0016754	no_Pfam	no_Pfam
SHERM_13219	NO	OG0007564	no_Pfam	no_Pfam								Cc013027	NO	OG0003361	PF00098	Zinc knuckle								SHERM_10160	NO	OG0018332	PF00319	SRF-type transcription factor (DNA-binding and dimerisation domain)		RAL44942	YES	OG0015377	no_Pfam	no_Pfam
SHERM_13361	NO	OG0018396	PF07228	Stage II sporulation protein E (SpoIIE)								Cc013083	NO	OG0014947	PF13650; PF13650; PF03732	Aspartyl protease; Aspartyl protease; Retrotransposon gag protein								SGA_v2.0_scaffold341T49347	NO	OG0018331	PF02362; PF06507	B3 DNA binding domain; Auxin response factor		RAL45633	YES	OG0016788	no_Pfam	no_Pfam
SHERM_13641	NO	OG0000702	PF10551	MULE transposase domain								Cc013339	NO	OG0007565	no_Pfam	no_Pfam								SHERM_22095	NO	OG0018331	PF06507; PF02362	Auxin response factor; B3 DNA binding domain		RAL45678	YES	OG0016798	no_Pfam	no_Pfam
SHERM_13844	NO	OG0018398	PF03732	Retrotransposon gag protein								Cc013367	NO	OG0002835	PF03732	Retrotransposon gag protein								SGA_v2.0_scaffold341T49388	NO	OG0018330	PF03106	WRKY DNA -binding domain		RAL47814	YES	OG0016901	no_Pfam	no_Pfam
SHERM_13845	NO	OG0007564	no_Pfam	no_Pfam								Cc013418	NO	OG0000795	no_Pfam	no_Pfam								SHERM_22162	NO	OG0018330	PF03106	WRKY DNA -binding domain		RAL48042	YES	OG0016918	no_Pfam	no_Pfam
SHERM_13856	NO	OG0000884	no_Pfam	no_Pfam								Cc013420	NO	OG0000795	PF03732; PF17921; PF03732; PF13456	Retrotransposon gag protein; Integrase zinc binding domain; Retrotransposon gag protein; Reverse transcriptase-like								SGA_v2.0_scaffold338T49211	NO	OG0018329	no_Pfam	no_Pfam		RAL48859	YES	OG0016977	no_Pfam	no_Pfam
SHERM_15122	NO	OG0000702	PF10551	MULE transposase domain								Cc013470	NO	OG0004957	PF13966; PF14111; PF00078	zinc-binding in reverse transcriptase; Domain of unknown function (DUF4283); Reverse transcriptase (RNA-dependent DNA polymerase)								SHERM_05582	NO	OG0018329	no_Pfam	no_Pfam		RAL49674	YES	OG0017022	no_Pfam	no_Pfam
SHERM_15215	NO	OG0016217	no_Pfam	no_Pfam								Cc013651	NO	OG0018432	PF03732	Retrotransposon gag protein								SGA_v2.0_scaffold337T49183	YES	OG0018328	PF00188	Cysteine-rich secretory protein family		RAL49856	YES	OG0017027	no_Pfam	no_Pfam
SHERM_15334	NO	OG0002832	no_Pfam	no_Pfam								Cc013665	NO	OG0004958	PF00078	Reverse transcriptase (RNA-dependent DNA polymerase)								SHERM_13065	NO	OG0018328	PF00188	Cysteine-rich secretory protein family		RAL50043	YES	OG0017045	no_Pfam	no_Pfam
SHERM_15675	NO	OG0000702	no_Pfam	no_Pfam								Cc013733	NO	OG0018416	PF07727	Reverse transcriptase (RNA-dependent DNA polymerase)								SGA_v2.0_scaffold337T49186	NO	OG0018327	PF00249	Myb-like DNA-binding domain		RAL50172	YES	OG0017052	no_Pfam	no_Pfam
SHERM_16006	NO	OG0009301	no_Pfam	no_Pfam								Cc013776	NO	OG0001755	PF03732; PF08284	Retrotransposon gag protein; Retroviral aspartyl protease								SHERM_13062	NO	OG0018327	PF00538; PF00249	linker histone H1 and H5 family; Myb-like DNA-binding domain		RAL50446	YES	OG0017070	no_Pfam	no_Pfam
SHERM_16251	NO	OG0014013	PF08284	Retroviral aspartyl protease								Cc013916	NO	OG0012384	PF14111	Domain of unknown function (DUF4283)								SGA_v2.0_scaffold337T49189	YES	OG0018326	PF00331; PF02018	Glycosyl hydrolase family 10; Carbohydrate binding domain		RAL50535	YES	OG0017076	no_Pfam	no_Pfam
SHERM_16454	NO	OG0000884	no_Pfam	no_Pfam								Cc013971	NO	OG0014949	no_Pfam	no_Pfam								SHERM_13059	NO	OG0018326	PF00331	Glycosyl hydrolase family 10		RAL50633	YES	OG0015518	no_Pfam	no_Pfam
SHERM_16751	NO	OG0002832	no_Pfam	no_Pfam								Cc014175	NO	OG0000587	PF03732	Retrotransposon gag protein								SGA_v2.0_scaffold335T49093	NO	OG0018325	PF13639	Ring finger domain		RAL50636	YES	OG0015518	no_Pfam	no_Pfam
SHERM_16765	NO	OG0014941	PF08284; PF00098	Retroviral aspartyl protease; Zinc knuckle								Cc014244	NO	OG0014951	PF14223	gag-polypeptide of LTR copia-type								SHERM_19009	NO	OG0018325	PF13639	Ring finger domain		RAL51105	YES	OG0017108	no_Pfam	no_Pfam
SHERM_16787	NO	OG0000702	no_Pfam	no_Pfam								Cc014246	NO	OG0014951	PF14223	gag-polypeptide of LTR copia-type								SGA_v2.0_scaffold334T49086	NO	OG0018324	PF03106	WRKY DNA -binding domain		RAL51210	YES	OG0017113	no_Pfam	no_Pfam
SHERM_16803	NO	OG0007564	no_Pfam	no_Pfam								Cc014252	NO	OG0014021	PF04195	Putative gypsy type transposon								SHERM_21764	NO	OG0018324	PF03106	WRKY DNA -binding domain		RAL51211	YES	OG0017114	no_Pfam	no_Pfam
SHERM_16911	NO	OG0000702	PF10551	MULE transposase domain								Cc014269	NO	OG0012384	PF14111	Domain of unknown function (DUF4283)								SGA_v2.0_scaffold333T48990	NO	OG0018323	no_Pfam	no_Pfam		RAL52076	YES	OG0017151	no_Pfam	no_Pfam
SHERM_16969	NO	OG0014936	PF17917; PF13456	RNase H-like domain found in reverse transcriptase; Reverse transcriptase-like								Cc014410	NO	OG0007566	PF14223	gag-polypeptide of LTR copia-type								SHERM_27730	NO	OG0018323	no_Pfam	no_Pfam		RAL52124	YES	OG0017158	no_Pfam	no_Pfam
SHERM_17327	NO	OG0018393	PF08387	FBD								Cc014494	NO	OG0003361	no_Pfam	no_Pfam								SGA_v2.0_scaffold326T48745	NO	OG0018322	PF00643	B-box zinc finger		RAL52527	YES	OG0017180	no_Pfam	no_Pfam
SHERM_01145	NO	OG0009302	PF17919; PF00078	RNase H-like domain found in reverse transcriptase; Reverse transcriptase (RNA-dependent DNA polymerase)								Cc014567	NO	OG0012385	PF03641	Possible lysine decarboxylase								SHERM_13905	NO	OG0018322	PF00643	B-box zinc finger		RAL52568	YES	OG0017182	no_Pfam	no_Pfam
SHERM_17782	NO	OG0002832	no_Pfam	no_Pfam								Cc014661	NO	OG0002836	PF14223	gag-polypeptide of LTR copia-type								SGA_v2.0_scaffold313T48316	YES	OG0018321	PF00295; PF00295	Glycosyl hydrolases family 28; Glycosyl hydrolases family 28		RAL53047	YES	OG0017199	no_Pfam	no_Pfam
SHERM_17809	NO	OG0002832	no_Pfam	no_Pfam								Cc015386	NO	OG0002836	no_Pfam	no_Pfam								SHERM_02058	YES	OG0018321	PF00295; PF00295	Glycosyl hydrolases family 28; Glycosyl hydrolases family 28		RAL53274	YES	OG0017210	no_Pfam	no_Pfam
SHERM_17880	NO	OG0014936	PF13456; PF00078	Reverse transcriptase-like; Reverse transcriptase (RNA-dependent DNA polymerase)								Cc015433	NO	OG0016231	no_Pfam	no_Pfam								SGA_v2.0_scaffold308T48090	NO	OG0018320	PF14226; PF14226; PF03171	non-haem dioxygenase in morphine synthesis N-terminal; non-haem dioxygenase in morphine synthesis N-terminal; 2OG-Fe(II) oxygenase superfamily		RAL53351	YES	OG0017215	no_Pfam	no_Pfam
SHERM_17885	NO	OG0000702	PF10551	MULE transposase domain								Cc015713	NO	OG0000703	PF00646	F-box domain								SHERM_14515	NO	OG0018320	PF03171; PF14226; PF14226	2OG-Fe(II) oxygenase superfamily; non-haem dioxygenase in morphine synthesis N-terminal; non-haem dioxygenase in morphine synthesis N-terminal		RAL53892	YES	OG0017249	no_Pfam	no_Pfam
SHERM_17929	NO	OG0018383	PF14111; PF14392	Domain of unknown function (DUF4283); Zinc knuckle								Cc015750	NO	OG0004958	PF13966; PF00078	zinc-binding in reverse transcriptase; Reverse transcriptase (RNA-dependent DNA polymerase)								SGA_v2.0_scaffold305T47973	NO	OG0018319	no_Pfam	no_Pfam		RAL54516	YES	OG0017284	no_Pfam	no_Pfam
SHERM_17938	NO	OG0014941	PF00098; PF08284; PF03732	Zinc knuckle; Retroviral aspartyl protease; Retrotransposon gag protein								Cc015768	NO	OG0004956	PF04195	Putative gypsy type transposon								SHERM_12903	NO	OG0018319	PF00646	F-box domain		Cc000143	YES	OG0016545	no_Pfam	no_Pfam
SHERM_18045	NO	OG0000884	no_Pfam	no_Pfam								Cc015778	NO	OG0014952	no_Pfam	no_Pfam								SGA_v2.0_scaffold302T47867	YES	OG0018318	PF00190	Cupin		Cc000478	YES	OG0016562	no_Pfam	no_Pfam
SHERM_18084	NO	OG0009302	PF17919; PF00078; PF03732	RNase H-like domain found in reverse transcriptase; Reverse transcriptase (RNA-dependent DNA polymerase); Retrotransposon gag protein								Cc015779	NO	OG0014952	no_Pfam	no_Pfam								SHERM_02523	YES	OG0018318	PF00190	Cupin		Cc001534	YES	OG0016518	no_Pfam	no_Pfam
SHERM_18297	NO	OG0016221	PF00665; PF17919	Integrase core domain; RNase H-like domain found in reverse transcriptase								Cc015864	NO	OG0000411	PF03732; PF08284	Retrotransposon gag protein; Retroviral aspartyl protease								SGA_v2.0_scaffold287T47156	NO	OG0018317	no_Pfam	no_Pfam		Cc001636	YES	OG0016486	no_Pfam	no_Pfam
SHERM_18316	NO	OG0000884	no_Pfam	no_Pfam								Cc015891	NO	OG0018428	PF13456; PF03732; PF13650	Reverse transcriptase-like; Retrotransposon gag protein; Aspartyl protease								SHERM_19962	NO	OG0018317	PF03763	Remorin: C-terminal region		Cc004920	YES	OG0016425	no_Pfam	no_Pfam
SHERM_18419	NO	OG0011351	no_Pfam	no_Pfam								Cc015897	NO	OG0014018	PF13456; PF03732	Reverse transcriptase-like; Retrotransposon gag protein								SGA_v2.0_scaffold287T47190	NO	OG0018316	PF00010	Helix-loop-helix DNA-binding domain		Cc005964	YES	OG0017210	no_Pfam	no_Pfam
SHERM_19045	NO	OG0011351	no_Pfam	no_Pfam								Cc015908	NO	OG0002425	PF03004; PF13960	Plant transposase (Ptta/En/Spm family); Domain of unknown function (DUF4218)								SHERM_19948	NO	OG0018316	PF00010	Helix-loop-helix DNA-binding domain		Cc006331	YES	OG0017022	no_Pfam	no_Pfam
SHERM_19513	NO	OG0000702	PF10551	MULE transposase domain								Cc016069	NO	OG0004956	PF04195; PF04195	Putative gypsy type transposon; Putative gypsy type transposon								SGA_v2.0_scaffold287T47210	NO	OG0018315	PF00170	bZIP transcription factor		Cc007118	YES	OG0016481	no_Pfam	no_Pfam
SHERM_19632	NO	OG0014014	PF14223	gag-polypeptide of LTR copia-type								Cc016152	NO	OG0004956	PF04195	Putative gypsy type transposon								SHERM_19937	NO	OG0018315	PF00170	bZIP transcription factor		Cc008854	YES	OG0016608	no_Pfam	no_Pfam
SHERM_19697	NO	OG0007564	no_Pfam	no_Pfam								Cc016643	NO	OG0014947	PF13650; PF13650; PF03732	Aspartyl protease; Aspartyl protease; Retrotransposon gag protein								SGA_v2.0_scaffold287T47160	NO	OG0018314	PF03106	WRKY DNA -binding domain		Cc008856	YES	OG0016609	no_Pfam	no_Pfam
SHERM_19760	NO	OG0007563	PF08284	Retroviral aspartyl protease								Cc016784	NO	OG0016232	no_Pfam	no_Pfam								SHERM_19965	NO	OG0018314	PF03106	WRKY DNA -binding domain		Cc009160	YES	OG0017180	no_Pfam	no_Pfam
SHERM_19762	NO	OG0007563	PF08284	Retroviral aspartyl protease								Cc016856	NO	OG0014021	PF04195	Putative gypsy type transposon								SGA_v2.0_scaffold287T47201	NO	OG0018313	PF01490	Transmembrane amino acid transporter protein		Cc009313	YES	OG0017199	no_Pfam	no_Pfam
SHERM_20075	NO	OG0014015	no_Pfam	no_Pfam								Cc017290	NO	OG0006133	no_Pfam	no_Pfam								SHERM_19941	NO	OG0018313	PF01490	Transmembrane amino acid transporter protein		Cc010309	YES	OG0017294	no_Pfam	no_Pfam
SHERM_20214	NO	OG0002832	no_Pfam	no_Pfam								Cc017306	NO	OG0002835	PF03732; PF17917; PF13456	Retrotransposon gag protein; RNase H-like domain found in reverse transcriptase; Reverse transcriptase-like								SGA_v2.0_scaffold286T47127	NO	OG0018312	PF01486	K-box region		Cc010728	YES	OG0015414	no_Pfam	no_Pfam
SHERM_20414	NO	OG0016217	no_Pfam	no_Pfam								Cc017312	NO	OG0002425	no_Pfam	no_Pfam								SHERM_08131	NO	OG0018312	PF01486	K-box region		Cc012593	YES	OG0016977	no_Pfam	no_Pfam
SHERM_20477	NO	OG0002832	no_Pfam	no_Pfam								Cc017328	NO	OG0014943	PF13961; PF00098; PF14223	Domain of unknown function (DUF4219); Zinc knuckle; gag-polypeptide of LTR copia-type								SGA_v2.0_scaffold284T47035	NO	OG0018311	no_Pfam	no_Pfam		Cc012738	YES	OG0017151	no_Pfam	no_Pfam
SHERM_20768	NO	OG0000884	no_Pfam	no_Pfam								Cc017697	NO	OG0004956	PF04195	Putative gypsy type transposon								SHERM_00451	NO	OG0018311	no_Pfam	no_Pfam		Cc012810	YES	OG0017158	no_Pfam	no_Pfam
SHERM_21001	NO	OG0011351	PF01479	S4 domain								Cc017956	NO	OG0007566	PF14223	gag-polypeptide of LTR copia-type								SGA_v2.0_scaffold280T46850	NO	OG0018310	PF05142	Domain of unknown function (DUF702)		Cc015200	YES	OG0015340	no_Pfam	no_Pfam
SHERM_21093	NO	OG0016214	no_Pfam	no_Pfam								Cc018048	NO	OG0003361	PF00098	Zinc knuckle								SHERM_05806	NO	OG0018310	PF05142	Domain of unknown function (DUF702)		Cc016040	YES	OG0017284	no_Pfam	no_Pfam
SHERM_21138	NO	OG0000884	no_Pfam	no_Pfam								Cc018323	NO	OG0018433	PF13966; PF14111; PF00078	zinc-binding in reverse transcriptase; Domain of unknown function (DUF4283); Reverse transcriptase (RNA-dependent DNA polymerase)								SGA_v2.0_scaffold275T46576	NO	OG0018309	PF00257; PF00257	Dehydrin; Dehydrin		Cc016479	YES	OG0017249	no_Pfam	no_Pfam
SHERM_21139	NO	OG0002832	PF00141	Peroxidase								Cc018363	NO	OG0016233	PF13456; PF00665	Reverse transcriptase-like; Integrase core domain								SHERM_26514	NO	OG0018309	PF00257; PF00257	Dehydrin; Dehydrin		Cc017128	YES	OG0016669	no_Pfam	no_Pfam
SHERM_22066	NO	OG0013121	PF03732	Retrotransposon gag protein								Cc018388	NO	OG0016234	PF13456; PF13966	Reverse transcriptase-like; zinc-binding in reverse transcriptase								SGA_v2.0_scaffold273T46396	NO	OG0018308	PF01247; PF13812; PF01535; PF01535; PF01535	Ribosomal protein L35Ae; Pentatricopeptide repeat domain; PPR repeat; PPR repeat; PPR repeat		Cc017565	YES	OG0016404	no_Pfam	no_Pfam
SHERM_22086	NO	OG0009301	no_Pfam	no_Pfam								Cc018473	NO	OG0004085	no_Pfam	no_Pfam								SHERM_08692	NO	OG0018308	PF01535; PF01535; PF13812	PPR repeat; PPR repeat; Pentatricopeptide repeat domain		Cc017741	YES	OG0016533	no_Pfam	no_Pfam
SHERM_22353	NO	OG0009301	no_Pfam	no_Pfam								Cc018710	NO	OG0000703	PF07734; PF00646; PF05678	F-box associated; F-box domain; VQ motif								SGA_v2.0_scaffold265T46090	NO	OG0018307	PF04484	QWRF family		Cc018662	YES	OG0016595	no_Pfam	no_Pfam
SHERM_22578	NO	OG0007564	no_Pfam	no_Pfam								Cc018712	NO	OG0000703	PF00646	F-box domain								SHERM_14969	NO	OG0018307	PF04484	QWRF family		Cc020150	YES	OG0015228	no_Pfam	no_Pfam
SHERM_01594	NO	OG0000702	no_Pfam	no_Pfam								Cc018714	NO	OG0000703	PF08268	F-box associated domain								SGA_v2.0_scaffold265T46073	NO	OG0018306	PF00249	Myb-like DNA-binding domain		Cc021144	YES	OG0015306	no_Pfam	no_Pfam
SHERM_22698	NO	OG0009301	no_Pfam	no_Pfam								Cc018715	NO	OG0000703	PF00646; PF07734	F-box domain; F-box associated								SHERM_14958	NO	OG0018306	PF00249	Myb-like DNA-binding domain		Cc022281	YES	OG0015518	no_Pfam	no_Pfam
SHERM_02647	NO	OG0018396	PF07228	Stage II sporulation protein E (SpoIIE)								Cc018717	NO	OG0000703	PF00646; PF07734	F-box domain; F-box associated								SGA_v2.0_scaffold255T45499	NO	OG0018305	no_Pfam	no_Pfam		Cc022974	YES	OG0016512	no_Pfam	no_Pfam
SHERM_02858	NO	OG0018391	PF17917	RNase H-like domain found in reverse transcriptase								Cc018718	NO	OG0000703	no_Pfam	no_Pfam								SHERM_21186	NO	OG0018305	no_Pfam	no_Pfam		Cc023483	YES	OG0016701	no_Pfam	no_Pfam
SHERM_22704	NO	OG0018408	PF13041; PF12854	PPR repeat family; PPR repeat								Cc018719	NO	OG0000703	PF00646; PF00646	F-box domain; F-box domain								SGA_v2.0_scaffold255T45484	NO	OG0018304	no_Pfam	no_Pfam		Cc032693	YES	OG0017144	no_Pfam	no_Pfam
SHERM_02971	NO	OG0014013	PF17919; PF08284	RNase H-like domain found in reverse transcriptase; Retroviral aspartyl protease								Cc018720	NO	OG0000703	PF00646	F-box domain								SHERM_29472	NO	OG0018304	no_Pfam	no_Pfam		Cc034421	YES	OG0016837	no_Pfam	no_Pfam
SHERM_02972	NO	OG0014013	PF17919; PF03732; PF08284	RNase H-like domain found in reverse transcriptase; Retrotransposon gag protein; Retroviral aspartyl protease								Cc018721	NO	OG0000703	PF00646	F-box domain								SGA_v2.0_scaffold254T45230	NO	OG0018303	PF12169; PF13177	DNA polymerase III subunits gamma and tau domain III; DNA polymerase III: delta subunit		Cc034640	YES	OG0015430	no_Pfam	no_Pfam
SHERM_03000	NO	OG0000884	PF10551	MULE transposase domain								Cc018722	NO	OG0000703	PF00646	F-box domain								SHERM_06507	NO	OG0018303	PF12169; PF13177	DNA polymerase III subunits gamma and tau domain III; DNA polymerase III: delta subunit		Cc037170	YES	OG0016726	no_Pfam	no_Pfam
SHERM_03811	NO	OG0011351	PF14303	No apical meristem-associated C-terminal domain								Cc018723	NO	OG0000703	PF00646	F-box domain								SGA_v2.0_scaffold253T45155	NO	OG0018302	no_Pfam	no_Pfam		Cc040559	YES	OG0017019	no_Pfam	no_Pfam
SHERM_00221	NO	OG0014015	no_Pfam	no_Pfam								Cc018907	NO	OG0014022	PF03732	Retrotransposon gag protein								SHERM_21511	NO	OG0018302	no_Pfam	no_Pfam		Cc040936	YES	OG0016636	no_Pfam	no_Pfam
SHERM_00253	NO	OG0000702	no_Pfam	no_Pfam								Cc019269	NO	OG0018434	no_Pfam	no_Pfam								SGA_v2.0_scaffold253T45188	NO	OG0018301	no_Pfam	no_Pfam		Cc041591	YES	OG0016758	no_Pfam	no_Pfam
SHERM_05073	NO	OG0011351	no_Pfam	no_Pfam								Cc019370	NO	OG0018420	PF14223	gag-polypeptide of LTR copia-type								SHERM_13689	NO	OG0018301	no_Pfam	no_Pfam		Cc041599	YES	OG0015377	no_Pfam	no_Pfam
SHERM_05610	NO	OG0002832	no_Pfam	no_Pfam								Cc019484	NO	OG0016235	PF05699	hAT family C-terminal dimerisation region								SGA_v2.0_scaffold253T45173	NO	OG0018300	PF00462	Glutaredoxin		Cc042022	YES	OG0015306	no_Pfam	no_Pfam
SHERM_05792	NO	OG0016215	PF00348	Polyprenyl synthetase								Cc019522	NO	OG0000587	PF03732	Retrotransposon gag protein								SHERM_13700	NO	OG0018300	PF00462	Glutaredoxin		Cc042520	YES	OG0000186	no_Pfam	no_Pfam
SHERM_05871	NO	OG0006132	no_Pfam	no_Pfam								Cc019620	NO	OG0000411	PF08284; PF03732	Retroviral aspartyl protease; Retrotransposon gag protein								SGA_v2.0_scaffold252T45101	NO	OG0018299	no_Pfam	no_Pfam		Cc043718	YES	OG0000186	no_Pfam	no_Pfam
SHERM_05875	NO	OG0006132	PF00646	F-box domain								Cc019634	NO	OG0000411	PF03732	Retrotransposon gag protein								SHERM_10501	NO	OG0018299	no_Pfam	no_Pfam		Cc044678	YES	OG0015228	no_Pfam	no_Pfam
SHERM_05876	NO	OG0006132	no_Pfam	no_Pfam								Cc019729	NO	OG0013126	PF03732	Retrotransposon gag protein								SGA_v2.0_scaffold247T44878	NO	OG0018298	no_Pfam	no_Pfam		Cc044923	YES	OG0016918	no_Pfam	no_Pfam
SHERM_05877	NO	OG0006132	no_Pfam	no_Pfam								Cc020038	NO	OG0003361	PF00098	Zinc knuckle								SHERM_00708	NO	OG0018298	no_Pfam	no_Pfam		Cc045819	YES	OG0017113	no_Pfam	no_Pfam
SHERM_05880	NO	OG0006132	no_Pfam	no_Pfam								Cc020083	NO	OG0002836	no_Pfam	no_Pfam								SGA_v2.0_scaffold245T44718	NO	OG0018297	no_Pfam	no_Pfam		Cc045820	YES	OG0017114	no_Pfam	no_Pfam
SHERM_05881	NO	OG0006132	PF07723	Leucine Rich Repeat								Cc020084	NO	OG0002836	no_Pfam	no_Pfam								SHERM_12296	NO	OG0018297	no_Pfam	no_Pfam		Cc045980	YES	OG0017076	no_Pfam	no_Pfam
SHERM_05882	NO	OG0006132	no_Pfam	no_Pfam								Cc020190	NO	OG0002836	no_Pfam	no_Pfam								SGA_v2.0_scaffold245T44383	NO	OG0018296	PF02225	PA domain		Cc047212	YES	OG0016798	no_Pfam	no_Pfam
SHERM_05884	NO	OG0006132	no_Pfam	no_Pfam								Cc020543	NO	OG0014021	PF04195	Putative gypsy type transposon								SHERM_12283	NO	OG0018296	PF02225	PA domain		Cc047257	YES	OG0016788	no_Pfam	no_Pfam
SHERM_05885	NO	OG0006132	no_Pfam	no_Pfam								Cc020674	NO	OG0007566	PF14223	gag-polypeptide of LTR copia-type								SGA_v2.0_scaffold245T44453	NO	OG0018295	no_Pfam	no_Pfam		Cc047383	YES	OG0015430	no_Pfam	no_Pfam
SHERM_06149	NO	OG0002832	PF03108	MuDR family transposase								Cc020824	NO	OG0000795	PF17921; PF03732	Integrase zinc binding domain; Retrotransposon gag protein								SHERM_19579	NO	OG0018295	no_Pfam	no_Pfam		Cc009209	YES	OG0017182	PF02225; PF05922; PF00082; PF17766	PA domain; Peptidase inhibitor I9; Subtilase family; Fibronectin type-III domain
SHERM_06216	NO	OG0000884	no_Pfam	no_Pfam								Cc020864	NO	OG0009303	no_Pfam	no_Pfam								SGA_v2.0_scaffold239T44012	NO	OG0018294	PF14379	MYB-CC type transfactor: LHEQLE motif		RAL50820	YES	OG0012939	PF00112; PF08246	Papain family cysteine protease; Cathepsin propeptide inhibitor domain (I29)
SHERM_06494	NO	OG0000884	no_Pfam	no_Pfam								Cc020867	NO	OG0009303	no_Pfam	no_Pfam								SHERM_03632	NO	OG0018294	PF14379	MYB-CC type transfactor: LHEQLE motif		RAL50821	YES	OG0012939	PF00112; PF00112; PF08246; PF14244; PF03732; PF08246	Papain family cysteine protease; Papain family cysteine protease; Cathepsin propeptide inhibitor domain (I29); gag-polypeptide of LTR copia-type; Retrotransposon gag protein; Cathepsin propeptide inhibitor domain (I29)
SHERM_00473	NO	OG0018398	no_Pfam	no_Pfam								Cc020901	NO	OG0009303	no_Pfam	no_Pfam								SGA_v2.0_scaffold239T44046	NO	OG0018293	PF00067	Cytochrome P450		RAL43640	YES	OG0015347	PF00544	Pectate lyase
SHERM_00485	NO	OG0009301	no_Pfam	no_Pfam								Cc020902	NO	OG0009303	no_Pfam	no_Pfam								SHERM_03656	NO	OG0018293	PF00067	Cytochrome P450		RAL52784	YES	OG0017192	PF00544	Pectate lyase
SHERM_00525	NO	OG0014941	PF03732; PF08284	Retrotransposon gag protein; Retroviral aspartyl protease								Cc021049	NO	OG0018435	PF13650; PF00078	Aspartyl protease; Reverse transcriptase (RNA-dependent DNA polymerase)								SGA_v2.0_scaffold239T43980	NO	OG0018292	PF03000	NPH3 family		Cc004485	YES	OG0017192	PF00544	Pectate lyase
SHERM_00552	NO	OG0007564	no_Pfam	no_Pfam								Cc021053	NO	OG0002836	no_Pfam	no_Pfam								SHERM_03620	NO	OG0018292	PF03000	NPH3 family		Cc021944	YES	OG0015347	PF00544	Pectate lyase
SHERM_00567	NO	OG0016221	PF17917; PF13456	RNase H-like domain found in reverse transcriptase; Reverse transcriptase-like								Cc021057	NO	OG0000795	PF03732	Retrotransposon gag protein								SGA_v2.0_scaffold238T43890	YES	OG0018291	PF00197	Trypsin and protease inhibitor		Cc044360	YES	OG0015347	PF00544	Pectate lyase
SHERM_06655	NO	OG0009302	PF00078; PF17919	Reverse transcriptase (RNA-dependent DNA polymerase); RNase H-like domain found in reverse transcriptase								Cc021094	NO	OG0016236	PF14223; PF13976	gag-polypeptide of LTR copia-type; GAG-pre-integrase domain								SHERM_09119	YES	OG0018291	PF00197	Trypsin and protease inhibitor		RAL50665	YES	OG0017080	PF03283	Pectinacetylesterase
SHERM_06664	NO	OG0007563	PF08284	Retroviral aspartyl protease								Cc021097	NO	OG0002835	no_Pfam	no_Pfam								SGA_v2.0_scaffold238T43897	YES	OG0018290	PF00197	Trypsin and protease inhibitor		Cc022248	YES	OG0017080	PF03283	Pectinacetylesterase
SHERM_06681	NO	OG0014014	PF14223	gag-polypeptide of LTR copia-type								Cc021248	NO	OG0002836	PF14223	gag-polypeptide of LTR copia-type								SHERM_09124	YES	OG0018290	PF00197	Trypsin and protease inhibitor		RAL53492	YES	OG0017223	PF01095	Pectinesterase
SHERM_06761	NO	OG0000702	PF10551	MULE transposase domain								Cc021261	NO	OG0016232	no_Pfam	no_Pfam								SGA_v2.0_scaffold237T43860	NO	OG0018289	no_Pfam	no_Pfam		Cc032170	YES	OG0012860	PF01095; PF04043	Pectinesterase; Plant invertase/pectin methylesterase inhibitor
SHERM_07030	NO	OG0011351	no_Pfam	no_Pfam								Cc021281	NO	OG0000703	PF00646	F-box domain								SHERM_06365	NO	OG0018289	PF13365	Trypsin-like peptidase domain		Cc015967	YES	OG0017231	PF05922; PF17766; PF00082	Peptidase inhibitor I9; Fibronectin type-III domain; Subtilase family
SHERM_07050	NO	OG0013121	PF03732	Retrotransposon gag protein								Cc021521	NO	OG0016227	PF14372	Domain of unknown function (DUF4413)								SGA_v2.0_scaffold236T43761	NO	OG0018288	PF03105; PF03124; PF03124	SPX domain; EXS family; EXS family		Cc039886	YES	OG0015191	PF05922; PF00082; PF17766; PF02225	Peptidase inhibitor I9; Subtilase family; Fibronectin type-III domain; PA domain
SHERM_07219	NO	OG0009302	PF00078; PF17919	Reverse transcriptase (RNA-dependent DNA polymerase); RNase H-like domain found in reverse transcriptase								Cc021812	NO	OG0013126	PF03732	Retrotransposon gag protein								SHERM_20546	NO	OG0018288	PF03105; PF03124	SPX domain; EXS family		RAL39751	YES	OG0015256	PF04043	Plant invertase/pectin methylesterase inhibitor
SHERM_07252	NO	OG0007563	PF08284	Retroviral aspartyl protease								Cc022011	NO	OG0014951	PF14223	gag-polypeptide of LTR copia-type								SGA_v2.0_scaffold236T43781	NO	OG0018287	no_Pfam	no_Pfam		RAL40117	YES	OG0016511	PF04043	Plant invertase/pectin methylesterase inhibitor
SHERM_07313	NO	OG0016216	no_Pfam	no_Pfam								Cc022413	NO	OG0000587	PF03732	Retrotransposon gag protein								SHERM_15897	NO	OG0018287	PF14111	Domain of unknown function (DUF4283)		RAL44461	YES	OG0016733	PF04043	Plant invertase/pectin methylesterase inhibitor
SHERM_07361	NO	OG0000702	PF10551	MULE transposase domain								Cc022420	NO	OG0014023	PF00078; PF13456; PF13966	Reverse transcriptase (RNA-dependent DNA polymerase); Reverse transcriptase-like; zinc-binding in reverse transcriptase								SGA_v2.0_scaffold232T43542	NO	OG0018286	PF03226	Yippee zinc-binding/DNA-binding /Mis18: centromere assembly		RAL48099	YES	OG0016927	PF04043	Plant invertase/pectin methylesterase inhibitor
SHERM_07390	NO	OG0000884	no_Pfam	no_Pfam								Cc022483	NO	OG0018423	no_Pfam	no_Pfam								SHERM_26737	NO	OG0018286	PF03226	Yippee zinc-binding/DNA-binding /Mis18: centromere assembly		RAL49981	YES	OG0017038	PF04043	Plant invertase/pectin methylesterase inhibitor
SHERM_07414	NO	OG0009302	PF04195; PF00078; PF17919	Putative gypsy type transposon; Reverse transcriptase (RNA-dependent DNA polymerase); RNase H-like domain found in reverse transcriptase								Cc022500	NO	OG0016233	PF13456; PF00665	Reverse transcriptase-like; Integrase core domain								SGA_v2.0_scaffold232T43503	NO	OG0018285	PF04434; PF03101	SWIM zinc finger; FAR1 DNA-binding domain		Cc001520	YES	OG0016927	PF04043	Plant invertase/pectin methylesterase inhibitor
SHERM_07569	NO	OG0013121	PF03732	Retrotransposon gag protein								Cc022525	NO	OG0013123	PF00098	Zinc knuckle								SHERM_26767	NO	OG0018285	PF10551; PF03101; PF04434	MULE transposase domain; FAR1 DNA-binding domain; SWIM zinc finger		Cc001799	YES	OG0015256	PF04043	Plant invertase/pectin methylesterase inhibitor
SHERM_07939	NO	OG0009301	no_Pfam	no_Pfam								Cc022550	NO	OG0000795	no_Pfam	no_Pfam								SGA_v2.0_scaffold231T43412	NO	OG0018284	PF00566; PF00566	Rab-GTPase-TBC domain; Rab-GTPase-TBC domain		Cc023909	YES	OG0015256	PF04043	Plant invertase/pectin methylesterase inhibitor
SHERM_08820	NO	OG0018408	PF12854; PF12854; PF13041; PF13041	PPR repeat; PPR repeat; PPR repeat family; PPR repeat family								Cc022620	NO	OG0006133	no_Pfam	no_Pfam								SHERM_08064	NO	OG0018284	PF00566; PF00566	Rab-GTPase-TBC domain; Rab-GTPase-TBC domain		Cc028977	YES	OG0017038	PF04043	Plant invertase/pectin methylesterase inhibitor
SHERM_08978	NO	OG0016221	PF13456	Reverse transcriptase-like								Cc022777	NO	OG0014950	no_Pfam	no_Pfam								SGA_v2.0_scaffold227T43172	NO	OG0018283	PF03479	Plants and Prokaryotes Conserved (PCC) domain		Cc034808	YES	OG0016733	PF04043	Plant invertase/pectin methylesterase inhibitor
SHERM_08985	NO	OG0014015	PF03732	Retrotransposon gag protein								Cc022855	NO	OG0018432	no_Pfam	no_Pfam								SHERM_02708	NO	OG0018283	PF03479	Plants and Prokaryotes Conserved (PCC) domain		RAL39888	YES	OG0012860	PF04043; PF01095	Plant invertase/pectin methylesterase inhibitor; Pectinesterase
SHERM_09019	NO	OG0016213	no_Pfam	no_Pfam								Cc022969	NO	OG0014019	PF03732; PF13650	Retrotransposon gag protein; Aspartyl protease								SGA_v2.0_scaffold227T43218	NO	OG0018282	PF07876	Stress responsive A/B Barrel Domain		Cc011873	YES	OG0012860	PF04043; PF01095; PF04043; PF01095; PF01095	Plant invertase/pectin methylesterase inhibitor; Pectinesterase; Plant invertase/pectin methylesterase inhibitor; Pectinesterase; Pectinesterase
												Cc023189	NO	OG0014018	PF13456; PF03732	Reverse transcriptase-like; Retrotransposon gag protein								SHERM_02683	NO	OG0018282	PF07876	Stress responsive A/B Barrel Domain		Cc036482	YES	OG0000408	PF03004	Plant transposase (Ptta/En/Spm family)
												Cc023301	NO	OG0013123	PF00098	Zinc knuckle								SGA_v2.0_scaffold223T42910	YES	OG0018281	PF04043	Plant invertase/pectin methylesterase inhibitor		RAL39382	YES	OG0016475	PF14416; PF13839	PMR5 N terminal Domain; GDSL/SGNH-like Acyl-Esterase family found in Pmr5 and Cas1p
												Cc023638	NO	OG0007567	PF14223	gag-polypeptide of LTR copia-type								SHERM_20982	YES	OG0018281	PF04043	Plant invertase/pectin methylesterase inhibitor		Cc006719	YES	OG0016475	PF14416; PF13839	PMR5 N terminal Domain; GDSL/SGNH-like Acyl-Esterase family found in Pmr5 and Cas1p
												Cc024051	NO	OG0000795	PF13456; PF03732	Reverse transcriptase-like; Retrotransposon gag protein								SGA_v2.0_scaffold223T42902	NO	OG0018279	PF03195	Lateral organ boundaries (LOB) domain		RAL43488	YES	OG0016680	PF09253	Pollen allergen ole e 6
												Cc024059	NO	OG0014023	PF00078; PF14111; PF13966	Reverse transcriptase (RNA-dependent DNA polymerase); Domain of unknown function (DUF4283); zinc-binding in reverse transcriptase								SHERM_20936	NO	OG0018279	PF03195	Lateral organ boundaries (LOB) domain		RAL43489	YES	OG0013696	PF09253	Pollen allergen ole e 6
												Cc024064	NO	OG0014950	PF03732	Retrotransposon gag protein								SGA_v2.0_scaffold223T42821	NO	OG0018278	PF00462	Glutaredoxin		RAL45139	YES	OG0013696	PF09253	Pollen allergen ole e 6
												Cc024203	NO	OG0004085	PF14214	Helitron helicase-like domain at N-terminus								SHERM_20875	NO	OG0018278	PF00462	Glutaredoxin		Cc034957	YES	OG0016680	PF09253	Pollen allergen ole e 6
												Cc024208	NO	OG0001755	PF08284; PF03732	Retroviral aspartyl protease; Retrotransposon gag protein								SGA_v2.0_scaffold219T42582	YES	OG0018277	PF04674	Phosphate-induced protein 1 conserved region		Cc036019	YES	OG0013696	PF09253	Pollen allergen ole e 6
												Cc024235	NO	OG0000703	PF00646; PF05678	F-box domain; VQ motif								SHERM_26407	YES	OG0018277	PF04674	Phosphate-induced protein 1 conserved region		Cc036124	YES	OG0013696	PF09253	Pollen allergen ole e 6
												Cc024237	NO	OG0000703	PF00646	F-box domain								SGA_v2.0_scaffold219T42508	NO	OG0018276	PF03321; PF03321	GH3 auxin-responsive promoter; GH3 auxin-responsive promoter		RAL44635	YES	OG0016742	PF05617	Prolamin-like
												Cc024238	NO	OG0000703	PF08268; PF00646	F-box associated domain; F-box domain								SHERM_26341	NO	OG0018276	PF03321	GH3 auxin-responsive promoter		Cc029181	YES	OG0016742	PF05617	Prolamin-like
												Cc024241	NO	OG0000703	PF00646; PF07734	F-box domain; F-box associated								SGA_v2.0_scaffold219T42515	NO	OG0018275	PF04788	Protein of unknown function (DUF620)		RAL40212	YES	OG0016515	PF00234	Protease inhibitor/seed storage/LTP family
												Cc024242	NO	OG0000703	no_Pfam	no_Pfam								SHERM_26344	NO	OG0018275	PF04788	Protein of unknown function (DUF620)		RAL45160	YES	OG0016769	PF00234	Protease inhibitor/seed storage/LTP family
												Cc024243	NO	OG0000703	PF00646	F-box domain								SGA_v2.0_scaffold214T42280	NO	OG0018273	no_Pfam	no_Pfam		RAL52022	YES	OG0015551	PF00234	Protease inhibitor/seed storage/LTP family
												Cc024244	NO	OG0000703	PF00646	F-box domain								SHERM_09226	NO	OG0018273	no_Pfam	no_Pfam		Cc001580	YES	OG0016515	PF00234	Protease inhibitor/seed storage/LTP family
												Cc024245	NO	OG0000703	no_Pfam	no_Pfam								SGA_v2.0_scaffold211T42173	NO	OG0018272	PF04782; PF04783	Protein of unknown function (DUF632); Protein of unknown function (DUF630)		Cc004191	YES	OG0016769	PF00234	Protease inhibitor/seed storage/LTP family
												Cc024246	NO	OG0000703	PF00646	F-box domain								SHERM_29150	NO	OG0018272	PF04782; PF04783	Protein of unknown function (DUF632); Protein of unknown function (DUF630)		Cc046484	YES	OG0015551	PF00234	Protease inhibitor/seed storage/LTP family
												Cc024247	NO	OG0000703	PF00646; PF00646	F-box domain; F-box domain								SGA_v2.0_scaffold208T41968	NO	OG0018271	no_Pfam	no_Pfam		Cc020681	YES	OG0015551	PF00234; PF00234	Protease inhibitor/seed storage/LTP family; Protease inhibitor/seed storage/LTP family
												Cc024434	NO	OG0000587	PF03732; PF13952; PF08284; PF08284	Retrotransposon gag protein; Domain of unknown function (DUF4216); Retroviral aspartyl protease; Retroviral aspartyl protease								SHERM_21259	NO	OG0018271	no_Pfam	no_Pfam		RAL43396	YES	OG0016677	PF04526	Protein of unknown function (DUF568)
												Cc024447	NO	OG0001755	PF03732; PF08284; PF08284	Retrotransposon gag protein; Retroviral aspartyl protease; Retroviral aspartyl protease								SGA_v2.0_scaffold207T41925	NO	OG0018270	PF03931; PF01466	Skp1 family: tetramerisation domain; Skp1 family: dimerisation domain		Cc015124	YES	OG0016677	PF04526	Protein of unknown function (DUF568)
												Cc024470	NO	OG0002835	PF13456; PF03732	Reverse transcriptase-like; Retrotransposon gag protein								SHERM_24376	NO	OG0018270	PF03931; PF01466	Skp1 family: tetramerisation domain; Skp1 family: dimerisation domain		RAL44231	YES	OG0014415	PF04199	Putative cyclase
												Cc024476	NO	OG0014953	PF14223	gag-polypeptide of LTR copia-type								SGA_v2.0_scaffold205T41777	NO	OG0018269	no_Pfam	no_Pfam		RAL45506	YES	OG0014415	PF04199	Putative cyclase
												Cc024482	NO	OG0016234	PF13456; PF13456; PF17919	Reverse transcriptase-like; Reverse transcriptase-like; RNase H-like domain found in reverse transcriptase								SHERM_01481	NO	OG0018269	no_Pfam	no_Pfam		Cc034713	YES	OG0014415	PF04199	Putative cyclase
												Cc024487	NO	OG0018436	PF00665	Integrase core domain								SGA_v2.0_scaffold204T41583	NO	OG0018268	no_Pfam	no_Pfam		RAL42996	YES	OG0016657	PF05498	Rapid ALkalinization Factor (RALF)
												Cc024489	NO	OG0016236	no_Pfam	no_Pfam								SHERM_15223	NO	OG0018268	PF08597	Translation initiation factor eIF3 subunit		Cc026094	YES	OG0000694	PF00078	Reverse transcriptase (RNA-dependent DNA polymerase)
												Cc024501	NO	OG0018437	PF00665; PF17921	Integrase core domain; Integrase zinc binding domain								SGA_v2.0_scaffold202T41477	NO	OG0018267	PF00808	Histone-like transcription factor (CBF/NF-Y) and archaeal histone		RAL37790	YES	OG0015213	PF00445	Ribonuclease T2 family
												Cc024505	NO	OG0007567	PF14223	gag-polypeptide of LTR copia-type								SHERM_06190	NO	OG0018267	PF00808	Histone-like transcription factor (CBF/NF-Y) and archaeal histone		RAL41739	YES	OG0016610	PF00445	Ribonuclease T2 family
												Cc024535	NO	OG0013126	PF03732	Retrotransposon gag protein								SGA_v2.0_scaffold199T41265	NO	OG0018265	PF13193; PF00501; PF00501	AMP-binding enzyme C-terminal domain; AMP-binding enzyme; AMP-binding enzyme		RAL51529	YES	OG0017131	PF00445	Ribonuclease T2 family
												Cc024538	NO	OG0000795	PF00078; PF13456; PF17921; PF00665; PF03732	Reverse transcriptase (RNA-dependent DNA polymerase); Reverse transcriptase-like; Integrase zinc binding domain; Integrase core domain; Retrotransposon gag protein								SHERM_13985	NO	OG0018265	PF00501; PF00501; PF13193	AMP-binding enzyme; AMP-binding enzyme; AMP-binding enzyme C-terminal domain		Cc003329	YES	OG0015213	PF00445	Ribonuclease T2 family
												Cc024615	NO	OG0002425	no_Pfam	no_Pfam								SGA_v2.0_scaffold198T41083	NO	OG0018264	PF01485; PF05773; PF13639	IBR domain: a half RING-finger domain; RWD domain; Ring finger domain		Cc008872	YES	OG0016610	PF00445	Ribonuclease T2 family
												Cc024915	NO	OG0004958	no_Pfam	no_Pfam								SHERM_09043	NO	OG0018264	PF01485; PF13445; PF05773	IBR domain: a half RING-finger domain; RING-type zinc-finger; RWD domain		Cc027341	YES	OG0015213	PF00445	Ribonuclease T2 family
												Cc025001	NO	OG0002835	PF03732; PF13456	Retrotransposon gag protein; Reverse transcriptase-like								SGA_v2.0_scaffold198T41124	NO	OG0018263	no_Pfam	no_Pfam		Cc041514	YES	OG0015524	PF01657; PF01657	Salt stress response/antifungal; Salt stress response/antifungal
												Cc025077	NO	OG0007566	PF14223	gag-polypeptide of LTR copia-type								SHERM_09069	NO	OG0018263	no_Pfam	no_Pfam		RAL52080	YES	OG0017152	PF00450	Serine carboxypeptidase
												Cc025116	NO	OG0001755	PF08284; PF03732	Retroviral aspartyl protease; Retrotransposon gag protein								SGA_v2.0_scaffold198T41089	YES	OG0018262	PF05938	Plant self-incompatibility protein S1		Cc012743	YES	OG0017152	PF00450	Serine carboxypeptidase
												Cc025177	NO	OG0016237	PF13920	Zinc finger: C3HC4 type (RING finger)								SHERM_09047	YES	OG0018262	PF05938	Plant self-incompatibility protein S1		Cc032310	YES	OG0015207	PF00450	Serine carboxypeptidase
												Cc025242	NO	OG0002836	no_Pfam	no_Pfam								SGA_v2.0_scaffold198T41091	YES	OG0018261	PF05938	Plant self-incompatibility protein S1		Cc025735	YES	OG0017221	PF01852	START domain
												Cc025291	NO	OG0004085	PF00098; PF14223	Zinc knuckle; gag-polypeptide of LTR copia-type								SHERM_09048	YES	OG0018261	PF05938	Plant self-incompatibility protein S1		Cc012149	YES	OG0015191	PF00082; PF17766; PF05922; PF02225	Subtilase family; Fibronectin type-III domain; Peptidase inhibitor I9; PA domain
												Cc025448	NO	OG0016234	PF13456; PF13966	Reverse transcriptase-like; zinc-binding in reverse transcriptase								SGA_v2.0_scaffold196T40900	NO	OG0018260	PF00271; PF00270	Helicase conserved C-terminal domain; DEAD/DEAH box helicase		RAL46509	YES	OG0016839	PF00314	Thaumatin family
												Cc025766	NO	OG0016238	PF14223; PF00098; PF14223; PF00098	gag-polypeptide of LTR copia-type; Zinc knuckle; gag-polypeptide of LTR copia-type; Zinc knuckle								SHERM_26865	NO	OG0018260	PF00270; PF00270; PF00271; PF13959	DEAD/DEAH box helicase; DEAD/DEAH box helicase; Helicase conserved C-terminal domain; Domain of unknown function (DUF4217)		RAL53851	YES	OG0017247	PF00314	Thaumatin family
												Cc025787	NO	OG0003361	PF00098	Zinc knuckle								SGA_v2.0_scaffold195T40814	NO	OG0018259	no_Pfam	no_Pfam		Cc016433	YES	OG0017247	PF00314	Thaumatin family
												Cc025815	NO	OG0012385	PF03641	Possible lysine decarboxylase								SHERM_26564	NO	OG0018259	no_Pfam	no_Pfam		Cc034453	YES	OG0016839	PF00314	Thaumatin family
												Cc025855	NO	OG0018426	PF17684	PH domain of plant-specific actin-binding protein								SGA_v2.0_scaffold193T40693	NO	OG0018257	no_Pfam	no_Pfam		RAL49128	YES	OG0016994	PF00197	Trypsin and protease inhibitor
												Cc025917	NO	OG0018438	PF13456; PF00665	Reverse transcriptase-like; Integrase core domain								SHERM_09885	NO	OG0018257	no_Pfam	no_Pfam		Cc021048	YES	OG0016994	PF00197	Trypsin and protease inhibitor
												Cc025986	NO	OG0006133	PF03004	Plant transposase (Ptta/En/Spm family)								SGA_v2.0_scaffold193T40662	NO	OG0018256	no_Pfam	no_Pfam		RAL53943	YES	OG0017252	PF06101	Vacuolar protein sorting-associated protein 62
												Cc026006	NO	OG0003361	PF00098	Zinc knuckle								SHERM_27237	NO	OG0018256	PF12678	RING-H2 zinc finger domain		Cc016532	YES	OG0017252	PF06101	Vacuolar protein sorting-associated protein 62
												Cc026120	NO	OG0006133	no_Pfam	no_Pfam								SGA_v2.0_scaffold192T40590	NO	OG0018255	PF00179	Ubiquitin-conjugating enzyme		RAL41673	YES	OG0016607	PF07983	X8 domain
												Cc026174	NO	OG0004956	PF04195	Putative gypsy type transposon								SHERM_13528	NO	OG0018255	PF00179	Ubiquitin-conjugating enzyme		RAL43061	YES	OG0015336	PF07983; PF00332	X8 domain; Glycosyl hydrolases family 17
												Cc026255	NO	OG0018439	PF14223	gag-polypeptide of LTR copia-type								SGA_v2.0_scaffold186T40186	NO	OG0018253	PF03478	Protein of unknown function (DUF295)		Cc035014	YES	OG0015456	PF07983; PF00332	X8 domain; Glycosyl hydrolases family 17
												Cc026262	NO	OG0000411	PF03732; PF08284	Retrotransposon gag protein; Retroviral aspartyl protease								SHERM_15493	NO	OG0018253	PF03478	Protein of unknown function (DUF295)		RAL38281	YES	OG0016424	PF14541; PF14543	Xylanase inhibitor C-terminal; Xylanase inhibitor N-terminal
												Cc026270	NO	OG0018440	PF14223	gag-polypeptide of LTR copia-type								SGA_v2.0_scaffold186T40205	NO	OG0018252	PF02519	Auxin responsive protein		RAL42489	YES	OG0015324	PF14541; PF14543	Xylanase inhibitor C-terminal; Xylanase inhibitor N-terminal
												Cc026273	NO	OG0007566	PF14223	gag-polypeptide of LTR copia-type								SHERM_15509	NO	OG0018252	PF02519	Auxin responsive protein		RAL42581	YES	OG0015324	PF14541; PF14543	Xylanase inhibitor C-terminal; Xylanase inhibitor N-terminal
												Cc026275	NO	OG0016231	no_Pfam	no_Pfam								SGA_v2.0_scaffold184T39968	NO	OG0018251	no_Pfam	no_Pfam		Cc004944	YES	OG0016423	PF14541; PF14543	Xylanase inhibitor C-terminal; Xylanase inhibitor N-terminal
												Cc026291	NO	OG0006133	no_Pfam	no_Pfam								SHERM_05430	NO	OG0018251	no_Pfam	no_Pfam		RAL44864	YES	OG0015381	PF14543	Xylanase inhibitor N-terminal
												Cc026304	NO	OG0000795	PF00665; PF17919; PF13456; PF03732	Integrase core domain; RNase H-like domain found in reverse transcriptase; Reverse transcriptase-like; Retrotransposon gag protein								SGA_v2.0_scaffold184T39927	NO	OG0018250	PF05910	Plant protein of unknown function (DUF868)		RAL44940	YES	OG0015384	PF14543	Xylanase inhibitor N-terminal
												Cc026326	NO	OG0016228	no_Pfam	no_Pfam								SHERM_25203	NO	OG0018250	PF05910	Plant protein of unknown function (DUF868)		RAL44941	YES	OG0015384	PF14543	Xylanase inhibitor N-terminal
												Cc026369	NO	OG0012384	PF14111	Domain of unknown function (DUF4283)								SGA_v2.0_scaffold184T39922	NO	OG0018249	PF07714; PF14381	Protein tyrosine kinase; Ethylene-responsive protein kinase Le-CTR1		RAL54897	YES	OG0009187	PF14543	Xylanase inhibitor N-terminal
												Cc026432	NO	OG0002835	PF13041; PF13041; PF13041; PF13041; PF03732; PF12854; PF12854; PF01535; PF01535; PF01535; PF01535; PF13812	PPR repeat family; PPR repeat family; PPR repeat family; PPR repeat family; Retrotransposon gag protein; PPR repeat; PPR repeat; PPR repeat; PPR repeat; PPR repeat; PPR repeat; Pentatricopeptide repeat domain								SHERM_25206	NO	OG0018249	PF14381; PF07714	Ethylene-responsive protein kinase Le-CTR1; Protein tyrosine kinase		Cc004942	YES	OG0016424	PF14543	Xylanase inhibitor N-terminal
												Cc026843	NO	OG0002425	no_Pfam	no_Pfam								SHERM_29222	YES	OG0018248	PF00903	Glyoxalase/Bleomycin resistance protein/Dioxygenase superfamily		Cc007670	YES	OG0009187	PF14543	Xylanase inhibitor N-terminal
												Cc026944	NO	OG0018441	PF14303	No apical meristem-associated C-terminal domain								SGA_v2.0_scaffold180T39601	NO	OG0018248	PF00903	Glyoxalase/Bleomycin resistance protein/Dioxygenase superfamily		Cc030613	YES	OG0009187	PF14543	Xylanase inhibitor N-terminal
												Cc027320	NO	OG0013126	no_Pfam	no_Pfam								SGA_v2.0_scaffold177T39411	NO	OG0018247	PF04815	Sec23/Sec24 helical domain		Cc041588	YES	OG0015384	PF14543	Xylanase inhibitor N-terminal
												Cc027365	NO	OG0002836	PF14223	gag-polypeptide of LTR copia-type								SHERM_21264	NO	OG0018247	PF04815	Sec23/Sec24 helical domain		RAL47266	YES	OG0015443	PF14543; PF14541	Xylanase inhibitor N-terminal; Xylanase inhibitor C-terminal
												Cc027376	NO	OG0016239	PF13650; PF03732	Aspartyl protease; Retrotransposon gag protein								SGA_v2.0_scaffold177T39452	YES	OG0018246	no_Pfam	no_Pfam		RAL48590	YES	OG0009187	PF14543; PF14541	Xylanase inhibitor N-terminal; Xylanase inhibitor C-terminal
												Cc027390	NO	OG0002064	PF14223	gag-polypeptide of LTR copia-type								SHERM_07339	YES	OG0018246	no_Pfam	no_Pfam		Cc039414	NO	OG0013629	PF02364	1:3-beta-glucan synthase component
												Cc027440	NO	OG0004957	PF00078; PF03732; PF14111	Reverse transcriptase (RNA-dependent DNA polymerase); Retrotransposon gag protein; Domain of unknown function (DUF4283)								SGA_v2.0_scaffold175T39346	NO	OG0018245	PF05678	VQ motif		Cc040261	NO	OG0013629	PF02364	1:3-beta-glucan synthase component
												Cc027583	NO	OG0002064	PF03732; PF14223	Retrotransposon gag protein; gag-polypeptide of LTR copia-type								SHERM_20956	NO	OG0018245	PF05678	VQ motif		Cc040837	NO	OG0013629	PF02364	1:3-beta-glucan synthase component
												Cc027602	NO	OG0014953	PF00098; PF14223	Zinc knuckle; gag-polypeptide of LTR copia-type								SGA_v2.0_scaffold175T39363	YES	OG0018244	PF04674	Phosphate-induced protein 1 conserved region		Cc029259	NO	OG0013629	PF02364; PF02364	1:3-beta-glucan synthase component; 1:3-beta-glucan synthase component
												Cc027608	NO	OG0018442	PF03732; PF13456	Retrotransposon gag protein; Reverse transcriptase-like								SHERM_20968	YES	OG0018244	PF04674	Phosphate-induced protein 1 conserved region		RAL54091	NO	OG0017263	PF10602	26S proteasome subunit RPN7
												Cc027636	NO	OG0018443	PF13976	GAG-pre-integrase domain								SGA_v2.0_scaffold174T39221	NO	OG0018243	no_Pfam	no_Pfam		Cc036463	NO	OG0017263	PF10602	26S proteasome subunit RPN7
												Cc027640	NO	OG0016240	no_Pfam	no_Pfam								SHERM_08939	NO	OG0018243	no_Pfam	no_Pfam		RAL44937	NO	OG0016755	PF00111	2Fe-2S iron-sulfur cluster binding domain
												Cc027662	NO	OG0002836	no_Pfam	no_Pfam								SGA_v2.0_scaffold173T39095	NO	OG0018242	no_Pfam	no_Pfam		Cc041583	NO	OG0016755	PF00111	2Fe-2S iron-sulfur cluster binding domain
												Cc027692	NO	OG0014944	no_Pfam	no_Pfam								SHERM_12928	NO	OG0018242	no_Pfam	no_Pfam		RAL48223	NO	OG0016934	PF03171; PF14226	2OG-Fe(II) oxygenase superfamily; non-haem dioxygenase in morphine synthesis N-terminal
												Cc028104	NO	OG0007567	PF14223; PF14223	gag-polypeptide of LTR copia-type; gag-polypeptide of LTR copia-type								SGA_v2.0_scaffold173T39118	NO	OG0018241	no_Pfam	no_Pfam		Cc012653	NO	OG0016748	PF03171; PF14226	2OG-Fe(II) oxygenase superfamily; non-haem dioxygenase in morphine synthesis N-terminal
												Cc028281	NO	OG0016241	PF08284; PF14223; PF03732; PF03732; PF00665	Retroviral aspartyl protease; gag-polypeptide of LTR copia-type; Retrotransposon gag protein; Retrotransposon gag protein; Integrase core domain								SHERM_12937	NO	OG0018241	no_Pfam	no_Pfam		Cc032021	NO	OG0000408	PF03171; PF14226; PF13963	2OG-Fe(II) oxygenase superfamily; non-haem dioxygenase in morphine synthesis N-terminal; Transposase-associated domain
												Cc028358	NO	OG0002064	PF14223	gag-polypeptide of LTR copia-type								SGA_v2.0_scaffold172T39057	NO	OG0018240	PF00620	RhoGAP domain		RAL38400	NO	OG0015225	PF08541; PF08392	3-Oxoacyl-[acyl-carrier-protein (ACP)] synthase III C terminal; FAE1/Type III polyketide synthase-like protein
												Cc028394	NO	OG0014945	PF03732	Retrotransposon gag protein								SHERM_24259	NO	OG0018240	PF00620; PF00786	RhoGAP domain; P21-Rho-binding domain		Cc004808	NO	OG0015225	PF08541; PF08392	3-Oxoacyl-[acyl-carrier-protein (ACP)] synthase III C terminal; FAE1/Type III polyketide synthase-like protein
												Cc028582	NO	OG0004959	PF03732; PF03732	Retrotransposon gag protein; Retrotransposon gag protein								SGA_v2.0_scaffold171T38872	NO	OG0018239	no_Pfam	no_Pfam		RAL52704	NO	OG0015569	PF01612	3'-5' exonuclease
												Cc028587	NO	OG0000587	PF08284; PF03732	Retroviral aspartyl protease; Retrotransposon gag protein								SHERM_16348	NO	OG0018239	no_Pfam	no_Pfam		Cc016138	NO	OG0015569	PF01612	3'-5' exonuclease
												Cc028601	NO	OG0004956	PF04195	Putative gypsy type transposon								SGA_v2.0_scaffold170T38757	NO	OG0018238	PF00847	AP2 domain		Cc016139	NO	OG0015569	PF01612	3'-5' exonuclease
												Cc028612	NO	OG0000795	PF03732; PF00665; PF17921; PF17919	Retrotransposon gag protein; Integrase core domain; Integrase zinc binding domain; RNase H-like domain found in reverse transcriptase								SHERM_28292	NO	OG0018238	PF00847	AP2 domain		RAL46067	NO	OG0015415	PF04739	5'-AMP-activated protein kinase beta subunit: interaction domain
												Cc028989	NO	OG0013126	PF03732	Retrotransposon gag protein								SGA_v2.0_scaffold170T38748	NO	OG0018237	no_Pfam	no_Pfam		RAL46071	NO	OG0016822	PF04739	5'-AMP-activated protein kinase beta subunit: interaction domain
												Cc029043	NO	OG0000587	PF08284; PF03732	Retroviral aspartyl protease; Retrotransposon gag protein								SHERM_28300	NO	OG0018237	PF14144	Seed dormancy control		Cc012253	NO	OG0015415	PF04739	5'-AMP-activated protein kinase beta subunit: interaction domain
												Cc029059	NO	OG0013124	PF14223	gag-polypeptide of LTR copia-type								SGA_v2.0_scaffold168T38573	NO	OG0018236	PF00808	Histone-like transcription factor (CBF/NF-Y) and archaeal histone		Cc022301	NO	OG0016822	PF04739	5'-AMP-activated protein kinase beta subunit: interaction domain
												Cc029179	NO	OG0014951	PF03732; PF04844	Retrotransposon gag protein; Transcriptional repressor: ovate								SHERM_15426	NO	OG0018236	PF00808	Histone-like transcription factor (CBF/NF-Y) and archaeal histone		Cc022304	NO	OG0015415	PF04739	5'-AMP-activated protein kinase beta subunit: interaction domain
												Cc029187	NO	OG0002425	PF13952	Domain of unknown function (DUF4216)								SGA_v2.0_scaffold168T38556	NO	OG0018235	PF08766	DEK C terminal domain		RAL53380	NO	OG0015586	PF07724	AAA domain (Cdc48 subfamily)
												Cc029338	NO	OG0018442	PF03732	Retrotransposon gag protein								SHERM_15417	NO	OG0018235	PF08766	DEK C terminal domain		Cc009119	NO	OG0015586	PF07724	AAA domain (Cdc48 subfamily)
												Cc029364	NO	OG0001755	PF03732; PF08284	Retrotransposon gag protein; Retroviral aspartyl protease								SGA_v2.0_scaffold167T38471	YES	OG0018234	no_Pfam	no_Pfam		RAL46975	NO	OG0016869	PF02496	ABA/WDS induced protein
												Cc029391	NO	OG0014024	PF05970; PF05970	PIF1-like helicase; PIF1-like helicase								SHERM_01965	NO	OG0018234	no_Pfam	no_Pfam		Cc014822	NO	OG0016869	PF02496	ABA/WDS induced protein
												Cc029497	NO	OG0014019	PF13650; PF03732	Aspartyl protease; Retrotransposon gag protein								SGA_v2.0_scaffold166T38378	NO	OG0018233	no_Pfam	no_Pfam		Cc036233	NO	OG0015520	PF00664; PF00664; PF00005; PF00005	ABC transporter transmembrane region; ABC transporter transmembrane region; ABC transporter; ABC transporter
												Cc029504	NO	OG0004958	no_Pfam	no_Pfam								SHERM_02585	NO	OG0018233	no_Pfam	no_Pfam		RAL50757	NO	OG0015520	PF00664; PF00005; PF00005; PF00664	ABC transporter transmembrane region; ABC transporter; ABC transporter; ABC transporter transmembrane region
												Cc029542	NO	OG0014021	PF04195	Putative gypsy type transposon								SGA_v2.0_scaffold165T38194	NO	OG0018232	PF08100; PF00891	Dimerisation domain; O-methyltransferase domain		Cc030682	NO	OG0015520	PF00005; PF00664; PF00664; PF00005	ABC transporter; ABC transporter transmembrane region; ABC transporter transmembrane region; ABC transporter
												Cc029562	NO	OG0007567	no_Pfam	no_Pfam								SHERM_16795	NO	OG0018232	PF00891; PF08100	O-methyltransferase domain; Dimerisation domain		RAL51244	NO	OG0017116	PF00022	Actin
												Cc029798	NO	OG0014953	PF14223; PF13976; PF00098; PF14223; PF13976; PF00098	gag-polypeptide of LTR copia-type; GAG-pre-integrase domain; Zinc knuckle; gag-polypeptide of LTR copia-type; GAG-pre-integrase domain; Zinc knuckle								SGA_v2.0_scaffold163T38083	NO	OG0018231	PF10255; PF00155	RNA polymerase I-associated factor PAF67; Aminotransferase class I and II		Cc039848	NO	OG0017116	PF00022; PF00022	Actin; Actin
												Cc029800	NO	OG0014945	PF03732; PF14223; PF00098	Retrotransposon gag protein; gag-polypeptide of LTR copia-type; Zinc knuckle								SHERM_19331	NO	OG0018231	PF00155; PF10255	Aminotransferase class I and II; RNA polymerase I-associated factor PAF67		RAL41591	NO	OG0015303	PF00887	Acyl CoA binding protein
												Cc029801	NO	OG0004085	no_Pfam	no_Pfam								SGA_v2.0_scaffold163T38002	NO	OG0018230	no_Pfam	no_Pfam		RAL52392	NO	OG0000318	PF00887	Acyl CoA binding protein
												Cc029836	NO	OG0016238	PF14223	gag-polypeptide of LTR copia-type								SHERM_05030	NO	OG0018230	no_Pfam	no_Pfam		Cc038213	NO	OG0015303	PF00887	Acyl CoA binding protein
												Cc029852	NO	OG0004957	PF13966; PF13966; PF00078; PF00078	zinc-binding in reverse transcriptase; zinc-binding in reverse transcriptase; Reverse transcriptase (RNA-dependent DNA polymerase); Reverse transcriptase (RNA-dependent DNA polymerase)								SGA_v2.0_scaffold163T38056	NO	OG0018229	PF13855; PF08263; PF00069	Leucine rich repeat; Leucine rich repeat N-terminal domain; Protein kinase domain		Cc038215	NO	OG0015303	PF00887	Acyl CoA binding protein
												Cc029853	NO	OG0000411	PF08284; PF03732	Retroviral aspartyl protease; Retrotransposon gag protein								SHERM_04994	NO	OG0018229	PF00560; PF13855; PF00069; PF08263	Leucine Rich Repeat; Leucine rich repeat; Protein kinase domain; Leucine rich repeat N-terminal domain		Cc028829	NO	OG0001743	PF01213; PF03478	Adenylate cyclase associated (CAP) N terminal; Protein of unknown function (DUF295)
												Cc029868	NO	OG0004959	PF03732	Retrotransposon gag protein								SGA_v2.0_scaffold161T37791	NO	OG0018228	no_Pfam	no_Pfam		RAL37807	NO	OG0016413	PF01594	AI-2E family transporter
												Cc029871	NO	OG0004959	PF03732	Retrotransposon gag protein								SHERM_10511	NO	OG0018228	no_Pfam	no_Pfam		Cc003308	NO	OG0016413	PF01594	AI-2E family transporter
												Cc029906	NO	OG0002836	no_Pfam	no_Pfam								SGA_v2.0_scaffold159T37589	NO	OG0018227	PF02181	Formin Homology 2 Domain		Cc000810	NO	OG0014564	PF16720; PF08027	Albumin I chain a; Albumin I chain b
												Cc029916	NO	OG0002836	PF14223	gag-polypeptide of LTR copia-type								SHERM_21867	NO	OG0018227	PF02181	Formin Homology 2 Domain		Cc000814	NO	OG0014564	PF16720; PF08027	Albumin I chain a; Albumin I chain b
												Cc030416	NO	OG0000587	PF03732; PF08284	Retrotransposon gag protein; Retroviral aspartyl protease								SGA_v2.0_scaffold159T37550	NO	OG0018226	no_Pfam	no_Pfam		Cc016559	NO	OG0017256	PF16720; PF08027	Albumin I chain a; Albumin I chain b
												Cc030485	NO	OG0002064	PF14223; PF14223	gag-polypeptide of LTR copia-type; gag-polypeptide of LTR copia-type								SHERM_13758	NO	OG0018226	no_Pfam	no_Pfam		RAL49763	NO	OG0015498	PF08240; PF00107	Alcohol dehydrogenase GroES-like domain; Zinc-binding dehydrogenase
												Cc031071	NO	OG0018440	no_Pfam	no_Pfam								SGA_v2.0_scaffold159T37712	NO	OG0018225	PF04504	Protein of unknown function: DUF573		Cc000475	NO	OG0016560	PF08240; PF00107	Alcohol dehydrogenase GroES-like domain; Zinc-binding dehydrogenase
												Cc031080	NO	OG0002835	PF03732; PF03732	Retrotransposon gag protein; Retrotransposon gag protein								SHERM_21928	NO	OG0018225	PF04504	Protein of unknown function: DUF573		Cc002697	NO	OG0015498	PF08240; PF00107	Alcohol dehydrogenase GroES-like domain; Zinc-binding dehydrogenase
												Cc031119	NO	OG0013124	no_Pfam	no_Pfam								SGA_v2.0_scaffold159T37651	NO	OG0018224	no_Pfam	no_Pfam		Cc030645	NO	OG0017024	PF08240; PF00107	Alcohol dehydrogenase GroES-like domain; Zinc-binding dehydrogenase
												Cc031131	NO	OG0014020	PF00078	Reverse transcriptase (RNA-dependent DNA polymerase)								SHERM_21903	NO	OG0018224	no_Pfam	no_Pfam		RAL52752	NO	OG0017190	PF12165; PF00628	Alfin; PHD-finger
												Cc031144	NO	OG0004957	PF01370; PF00078	NAD dependent epimerase/dehydratase family; Reverse transcriptase (RNA-dependent DNA polymerase)								SGA_v2.0_scaffold159T37544	NO	OG0018223	no_Pfam	no_Pfam		RAL37080	NO	OG0016373	PF12899	Alkaline and neutral invertase
												Cc031157	NO	OG0000795	PF03732; PF17921; PF17917; PF13456	Retrotransposon gag protein; Integrase zinc binding domain; RNase H-like domain found in reverse transcriptase; Reverse transcriptase-like								SHERM_06440	NO	OG0018223	no_Pfam	no_Pfam		Cc003633	NO	OG0016373	PF12899	Alkaline and neutral invertase
												Cc031232	NO	OG0016239	PF03732	Retrotransposon gag protein								SGA_v2.0_scaffold159T37708	NO	OG0018222	no_Pfam	no_Pfam		Cc019265	NO	OG0015356	PF12899	Alkaline and neutral invertase
												Cc031233	NO	OG0003361	PF00098	Zinc knuckle								SHERM_21926	NO	OG0018222	no_Pfam	no_Pfam		Cc027194	NO	OG0015356	PF12899; PF12899	Alkaline and neutral invertase; Alkaline and neutral invertase
												Cc031250	NO	OG0007565	no_Pfam	no_Pfam								SGA_v2.0_scaffold159T37645	NO	OG0018221	PF00459	Inositol monophosphatase family		RAL50805	NO	OG0017091	PF06351	Allene oxide cyclase
												Cc031262	NO	OG0014954	PF13976	GAG-pre-integrase domain								SHERM_21898	NO	OG0018221	PF00459	Inositol monophosphatase family		Cc015385	NO	OG0017091	PF06351	Allene oxide cyclase
												Cc031282	NO	OG0016242	PF07727	Reverse transcriptase (RNA-dependent DNA polymerase)								SGA_v2.0_scaffold157T37354	NO	OG0018220	PF03171; PF14226	2OG-Fe(II) oxygenase superfamily; non-haem dioxygenase in morphine synthesis N-terminal		RAL48946	NO	OG0016985	PF07859	alpha/beta hydrolase fold
												Cc031310	NO	OG0002425	no_Pfam	no_Pfam								SHERM_25004	NO	OG0018220	PF14226	non-haem dioxygenase in morphine synthesis N-terminal		Cc005165	NO	OG0016985	PF07859	alpha/beta hydrolase fold
												Cc031363	NO	OG0018444	PF01918	Alba								SGA_v2.0_scaffold157T37335	NO	OG0018219	no_Pfam	no_Pfam		RAL54502	NO	OG0017282	PF11744	Aluminium activated malate transporter
												Cc031445	NO	OG0013123	PF00098	Zinc knuckle								SHERM_24994	NO	OG0018219	no_Pfam	no_Pfam		Cc035420	NO	OG0017282	PF11744	Aluminium activated malate transporter
												Cc031468	NO	OG0002425	PF03004; PF02992	Plant transposase (Ptta/En/Spm family); Transposase family tnp2								SGA_v2.0_scaffold155T37224	YES	OG0018218	PF00544	Pectate lyase		Cc004165	NO	OG0015391	PF00023; PF00023	Ankyrin repeat; Ankyrin repeat
												Cc031734	NO	OG0018444	PF01918	Alba								SHERM_16565	YES	OG0018218	PF00544	Pectate lyase		Cc010954	NO	OG0015391	PF00023; PF00023	Ankyrin repeat; Ankyrin repeat
												Cc031906	NO	OG0002835	PF17921; PF03732	Integrase zinc binding domain; Retrotransposon gag protein								SGA_v2.0_scaffold154T37110	NO	OG0018217	PF07168	Ureide permease		Cc022397	NO	OG0013720	PF12796; PF12796; PF12796; PF07719	Ankyrin repeats (3 copies); Ankyrin repeats (3 copies); Ankyrin repeats (3 copies); Tetratricopeptide repeat
												Cc032073	NO	OG0007567	PF00098; PF14223	Zinc knuckle; gag-polypeptide of LTR copia-type								SHERM_25486	NO	OG0018217	PF07168	Ureide permease		Cc036186	NO	OG0014512	PF12796; PF12796; PF13962; PF13857	Ankyrin repeats (3 copies); Ankyrin repeats (3 copies); Domain of unknown function; Ankyrin repeats (many copies)
												Cc032125	NO	OG0018425	PF14223; PF03641; PF00098; PF13976	gag-polypeptide of LTR copia-type; Possible lysine decarboxylase; Zinc knuckle; GAG-pre-integrase domain								SGA_v2.0_scaffold154T37085	NO	OG0018216	PF07839	Plant calmodulin-binding domain		Cc036211	NO	OG0014512	PF12796; PF12796; PF13962; PF13857	Ankyrin repeats (3 copies); Ankyrin repeats (3 copies); Domain of unknown function; Ankyrin repeats (many copies)
												Cc032165	NO	OG0003361	no_Pfam	no_Pfam								SHERM_25499	NO	OG0018216	PF07839	Plant calmodulin-binding domain		RAL50738	NO	OG0014512	PF13857; PF12796; PF13962; PF12796	Ankyrin repeats (many copies); Ankyrin repeats (3 copies); Domain of unknown function; Ankyrin repeats (3 copies)
												Cc032178	NO	OG0014020	no_Pfam	no_Pfam								SGA_v2.0_scaffold153T36901	NO	OG0018215	PF01764	Lipase (class 3)		RAL39675	NO	OG0015252	PF00847	AP2 domain
												Cc032195	NO	OG0004958	PF00078; PF13966; PF00385	Reverse transcriptase (RNA-dependent DNA polymerase); zinc-binding in reverse transcriptase; Chromo (CHRromatin Organisation MOdifier) domain								SHERM_08602	NO	OG0018215	PF01764	Lipase (class 3)		RAL43928	NO	OG0015354	PF00847	AP2 domain
												Cc032224	NO	OG0013123	PF00098	Zinc knuckle								SGA_v2.0_scaffold153T37054	YES	OG0018214	PF05922; PF00082; PF00614; PF00614; PF00168; PF12357; PF02225; PF17766	Peptidase inhibitor I9; Subtilase family; Phospholipase D Active site motif; Phospholipase D Active site motif; C2 domain; Phospholipase D C terminal; PA domain; Fibronectin type-III domain		RAL44413	NO	OG0015371	PF00847	AP2 domain
												Cc032229	NO	OG0012383	PF17919; PF17921; PF00665	RNase H-like domain found in reverse transcriptase; Integrase zinc binding domain; Integrase core domain								SHERM_08496	YES	OG0018214	PF12357; PF00082; PF00168; PF05922; PF00614; PF00614; PF17766; PF02225	Phospholipase D C terminal; Subtilase family; C2 domain; Peptidase inhibitor I9; Phospholipase D Active site motif; Phospholipase D Active site motif; Fibronectin type-III domain; PA domain		RAL44415	NO	OG0015371	PF00847	AP2 domain
												Cc032244	NO	OG0014955	PF03641	Possible lysine decarboxylase								SGA_v2.0_scaffold153T36921	NO	OG0018213	PF07797	Protein of unknown function (DUF1639)		RAL53311	NO	OG0017213	PF00847	AP2 domain
												Cc032248	NO	OG0000587	PF08284; PF03732	Retroviral aspartyl protease; Retrotransposon gag protein								SHERM_08584	NO	OG0018213	PF07797	Protein of unknown function (DUF1639)		Cc001703	NO	OG0015252	PF00847	AP2 domain
												Cc032265	NO	OG0002064	PF14223	gag-polypeptide of LTR copia-type								SGA_v2.0_scaffold149T36545	NO	OG0018212	PF00010	Helix-loop-helix DNA-binding domain		Cc003190	NO	OG0002049	PF00847	AP2 domain
												Cc032362	NO	OG0007567	PF00098; PF14223	Zinc knuckle; gag-polypeptide of LTR copia-type								SHERM_06243	NO	OG0018212	PF00010	Helix-loop-helix DNA-binding domain		Cc009050	NO	OG0017213	PF00847	AP2 domain
												Cc032363	NO	OG0002064	PF14223; PF00098	gag-polypeptide of LTR copia-type; Zinc knuckle								SGA_v2.0_scaffold149T36552	NO	OG0018211	PF00010	Helix-loop-helix DNA-binding domain		Cc023819	NO	OG0015252	PF00847	AP2 domain
												Cc032403	NO	OG0007565	PF14223	gag-polypeptide of LTR copia-type								SHERM_06244	NO	OG0018211	PF00010	Helix-loop-helix DNA-binding domain		Cc034765	NO	OG0015371	PF00847	AP2 domain
												Cc032420	NO	OG0014025	PF14223; PF00098; PF13976	gag-polypeptide of LTR copia-type; Zinc knuckle; GAG-pre-integrase domain								SGA_v2.0_scaffold148T36436	NO	OG0018210	PF00249	Myb-like DNA-binding domain		Cc006081	NO	OG0015354	PF00847; PF00847	AP2 domain; AP2 domain
												Cc032438	NO	OG0016224	no_Pfam	no_Pfam								SHERM_20509	NO	OG0018210	PF00249	Myb-like DNA-binding domain		Cc034258	NO	OG0015354	PF00847; PF00847	AP2 domain; AP2 domain
												Cc032470	NO	OG0013125	PF03641	Possible lysine decarboxylase								SGA_v2.0_scaffold148T36417	NO	OG0018209	PF03634	TCP family transcription factor		RAL47326	NO	OG0015446	PF05634; PF05634	APO RNA-binding; APO RNA-binding
												Cc032471	NO	OG0004957	PF00078	Reverse transcriptase (RNA-dependent DNA polymerase)								SHERM_20516	NO	OG0018209	PF03634	TCP family transcription factor		Cc014108	NO	OG0015446	PF05634; PF05634; PF05634; PF05634	APO RNA-binding; APO RNA-binding; APO RNA-binding; APO RNA-binding
												Cc032482	NO	OG0014955	PF03641	Possible lysine decarboxylase								SGA_v2.0_scaffold147T36362	NO	OG0018208	no_Pfam	no_Pfam		Cc023756	NO	OG0015446	PF05634; PF05634; PF05634; PF05634	APO RNA-binding; APO RNA-binding; APO RNA-binding; APO RNA-binding
												Cc032485	NO	OG0000795	PF03732; PF17921; PF00665	Retrotransposon gag protein; Integrase zinc binding domain; Integrase core domain								SHERM_19454	NO	OG0018208	no_Pfam	no_Pfam		RAL47118	NO	OG0016873	PF08699	Argonaute linker 1 domain
												Cc032495	NO	OG0003361	PF00098	Zinc knuckle								SGA_v2.0_scaffold147T36318	YES	OG0018207	no_Pfam	no_Pfam		Cc046075	NO	OG0016873	PF08699	Argonaute linker 1 domain
												Cc032618	NO	OG0007568	PF00646	F-box domain								SHERM_05170	YES	OG0018207	no_Pfam	no_Pfam		RAL39103	NO	OG0012853	PF00004; PF14363	ATPase family associated with various cellular activities (AAA); Domain associated at C-terminal with AAA
												Cc032619	NO	OG0007568	PF00646	F-box domain								SGA_v2.0_scaffold147T36378	NO	OG0018206	PF00332; PF00332	Glycosyl hydrolases family 17; Glycosyl hydrolases family 17		RAL39104	NO	OG0012853	PF00004; PF14363	ATPase family associated with various cellular activities (AAA); Domain associated at C-terminal with AAA
												Cc032620	NO	OG0007568	PF00646	F-box domain								SHERM_25399	NO	OG0018206	PF00332; PF00332	Glycosyl hydrolases family 17; Glycosyl hydrolases family 17		Cc015661	NO	OG0012853	PF00004; PF14363	ATPase family associated with various cellular activities (AAA); Domain associated at C-terminal with AAA
												Cc032621	NO	OG0007568	PF13516; PF00646	Leucine Rich repeat; F-box domain								SGA_v2.0_scaffold147T36336	NO	OG0018205	PF00445; PF04733	Ribonuclease T2 family; Coatomer epsilon subunit		Cc015662	NO	OG0012853	PF00004; PF14363	ATPase family associated with various cellular activities (AAA); Domain associated at C-terminal with AAA
												Cc032622	NO	OG0007568	PF13516; PF00646	Leucine Rich repeat; F-box domain								SHERM_21984	NO	OG0018205	PF00445; PF04733	Ribonuclease T2 family; Coatomer epsilon subunit		Cc035305	NO	OG0012853	PF00004; PF14363	ATPase family associated with various cellular activities (AAA); Domain associated at C-terminal with AAA
												Cc032623	NO	OG0007568	PF12937	F-box-like								SGA_v2.0_scaffold146T36237	NO	OG0018204	no_Pfam	no_Pfam		Cc035306	NO	OG0012853	PF00004; PF14363	ATPase family associated with various cellular activities (AAA); Domain associated at C-terminal with AAA
												Cc032649	NO	OG0018445	PF08284	Retroviral aspartyl protease								SHERM_17107	NO	OG0018204	no_Pfam	no_Pfam		RAL52247	NO	OG0017168	PF03986	Autophagocytosis associated protein (Atg3): N-terminal domain
												Cc032828	NO	OG0000795	PF17921; PF03732	Integrase zinc binding domain; Retrotransposon gag protein								SGA_v2.0_scaffold146T36163	YES	OG0018203	PF14547	Hydrophobic seed protein		Cc014501	NO	OG0017168	PF03986	Autophagocytosis associated protein (Atg3): N-terminal domain
												Cc032950	NO	OG0004959	PF03732	Retrotransposon gag protein								SHERM_18586	YES	OG0018203	PF14547	Hydrophobic seed protein		RAL42166	NO	OG0013680	PF02309	AUX/IAA family
												Cc033232	NO	OG0004085	PF00098; PF14223	Zinc knuckle; gag-polypeptide of LTR copia-type								SGA_v2.0_scaffold145T36043	YES	OG0018202	PF14368	Probable lipid transfer		RAL46638	NO	OG0015429	PF02309	AUX/IAA family
												Cc033235	NO	OG0001755	PF08284	Retroviral aspartyl protease								SHERM_13092	YES	OG0018202	PF14368	Probable lipid transfer		Cc005226	NO	OG0013680	PF02309	AUX/IAA family
												Cc033250	NO	OG0001755	PF08284; PF03732	Retroviral aspartyl protease; Retrotransposon gag protein								SGA_v2.0_scaffold144T35931	NO	OG0018199	no_Pfam	no_Pfam		Cc005227	NO	OG0013680	PF02309	AUX/IAA family
												Cc033254	NO	OG0002064	PF14223	gag-polypeptide of LTR copia-type								SHERM_05326	NO	OG0018199	no_Pfam	no_Pfam		Cc018280	NO	OG0013680	PF02309	AUX/IAA family
												Cc033264	NO	OG0014021	PF04195	Putative gypsy type transposon								SGA_v2.0_scaffold144T35926	NO	OG0018198	PF00954; PF07714; PF01453; PF08276	S-locus glycoprotein domain; Protein tyrosine kinase; D-mannose binding lectin; PAN-like domain		Cc018281	NO	OG0013680	PF02309	AUX/IAA family
												Cc033320	NO	OG0002064	PF14223	gag-polypeptide of LTR copia-type								SHERM_05360	NO	OG0018198	PF01453; PF08276; PF07714; PF00954	D-mannose binding lectin; PAN-like domain; Protein tyrosine kinase; S-locus glycoprotein domain		Cc034591	NO	OG0015429	PF02309	AUX/IAA family
												Cc033364	NO	OG0014023	PF00078; PF13456; PF13966	Reverse transcriptase (RNA-dependent DNA polymerase); Reverse transcriptase-like; zinc-binding in reverse transcriptase								SGA_v2.0_scaffold144T35940	NO	OG0018197	PF14309	Domain of unknown function (DUF4378)		Cc047433	NO	OG0015429	PF02309; PF02309	AUX/IAA family; AUX/IAA family
												Cc033406	NO	OG0014019	PF13456; PF03732	Reverse transcriptase-like; Retrotransposon gag protein								SHERM_05331	NO	OG0018197	PF14309	Domain of unknown function (DUF4378)		RAL37480	NO	OG0016399	PF06507; PF02362	Auxin response factor; B3 DNA binding domain
												Cc033417	NO	OG0012383	PF13456; PF03732; PF00665; PF17919	Reverse transcriptase-like; Retrotransposon gag protein; Integrase core domain; RNase H-like domain found in reverse transcriptase								SGA_v2.0_scaffold144T35856	NO	OG0018196	PF03106; PF02096	WRKY DNA -binding domain; 60Kd inner membrane protein		RAL39732	NO	OG0016493	PF02519	Auxin responsive protein
												Cc033543	NO	OG0012383	PF17919	RNase H-like domain found in reverse transcriptase								SHERM_05384	NO	OG0018196	PF02096	60Kd inner membrane protein		RAL39735	NO	OG0016494	PF02519	Auxin responsive protein
												Cc033573	NO	OG0014025	PF00098; PF14223	Zinc knuckle; gag-polypeptide of LTR copia-type								SGA_v2.0_scaffold144T35843	NO	OG0018195	no_Pfam	no_Pfam		RAL47374	NO	OG0016882	PF02519	Auxin responsive protein
												Cc033586	NO	OG0012384	PF14111	Domain of unknown function (DUF4283)								SHERM_05376	NO	OG0018195	no_Pfam	no_Pfam		RAL47375	NO	OG0016883	PF02519	Auxin responsive protein
												Cc033629	NO	OG0007566	PF00098; PF14223	Zinc knuckle; gag-polypeptide of LTR copia-type								SGA_v2.0_scaffold144T35969	NO	OG0018194	PF13178; PF00612; PF00612	Protein of unknown function (DUF4005); IQ calmodulin-binding motif; IQ calmodulin-binding motif		Cc001783	NO	OG0016494	PF02519	Auxin responsive protein
												Cc033697	NO	OG0018430	PF03732	Retrotransposon gag protein								SHERM_05353	NO	OG0018194	PF13178; PF00612; PF00612	Protein of unknown function (DUF4005); IQ calmodulin-binding motif; IQ calmodulin-binding motif		Cc035114	NO	OG0016882	PF02519	Auxin responsive protein
												Cc033749	NO	OG0018441	PF10609; PF10609; PF14303	NUBPL iron-transfer P-loop NTPase; NUBPL iron-transfer P-loop NTPase; No apical meristem-associated C-terminal domain								SGA_v2.0_scaffold142T35613	NO	OG0018193	PF12937; PF08268	F-box-like; F-box associated domain		Cc035116	NO	OG0016883	PF02519	Auxin responsive protein
												Cc033932	NO	OG0016240	no_Pfam	no_Pfam								SHERM_09945	NO	OG0018193	PF08268	F-box associated domain		Cc023887	NO	OG0016493	PF02519; PF02519	Auxin responsive protein; Auxin responsive protein
												Cc033947	NO	OG0014024	PF05970	PIF1-like helicase								SGA_v2.0_scaffold141T35511	NO	OG0018192	PF08240; PF00107	Alcohol dehydrogenase GroES-like domain; Zinc-binding dehydrogenase		RAL49735	NO	OG0015496	PF05512	AWPM-19-like family
												Cc033948	NO	OG0016233	PF00665; PF03732	Integrase core domain; Retrotransposon gag protein								SHERM_02965	NO	OG0018192	PF08240; PF00107	Alcohol dehydrogenase GroES-like domain; Zinc-binding dehydrogenase		Cc002727	NO	OG0015496	PF05512	AWPM-19-like family
												Cc033963	NO	OG0014023	PF03732; PF00078; PF00078; PF13966; PF13966; PF14111; PF14111; PF13456	Retrotransposon gag protein; Reverse transcriptase (RNA-dependent DNA polymerase); Reverse transcriptase (RNA-dependent DNA polymerase); zinc-binding in reverse transcriptase; zinc-binding in reverse transcriptase; Domain of unknown function (DUF4283); Domain of unknown function (DUF4283); Reverse transcriptase-like								SGA_v2.0_scaffold139T35358	NO	OG0018191	no_Pfam	no_Pfam		Cc006259	NO	OG0015496	PF05512; PF05512	AWPM-19-like family; AWPM-19-like family
												Cc033964	NO	OG0004085	no_Pfam	no_Pfam								SHERM_10060	NO	OG0018191	no_Pfam	no_Pfam		RAL40449	NO	OG0016532	PF00643	B-box zinc finger
												Cc033968	NO	OG0014024	no_Pfam	no_Pfam								SHERM_07396	YES	OG0018190	PF00141	Peroxidase		Cc044123	NO	OG0016532	PF00643	B-box zinc finger
												Cc034066	NO	OG0007565	PF14223	gag-polypeptide of LTR copia-type								SGA_v2.0_scaffold139T35365	NO	OG0018190	PF00141	Peroxidase		Cc017519	NO	OG0016399	PF02362; PF06507	B3 DNA binding domain; Auxin response factor
												Cc034107	NO	OG0002064	PF14223	gag-polypeptide of LTR copia-type								SGA_v2.0_scaffold138T35227	NO	OG0018189	PF03127; PF00790	GAT domain; VHS domain		RAL46004	NO	OG0015413	PF02362; PF02362	B3 DNA binding domain; B3 DNA binding domain
												Cc034139	NO	OG0018434	no_Pfam	no_Pfam								SHERM_27482	NO	OG0018189	PF03127	GAT domain		Cc010725	NO	OG0015413	PF02362; PF02362	B3 DNA binding domain; B3 DNA binding domain
												Cc034224	NO	OG0000795	PF03732	Retrotransposon gag protein								SGA_v2.0_scaffold138T35297	NO	OG0018188	no_Pfam	no_Pfam		Cc026731	NO	OG0015413	PF02362; PF02362	B3 DNA binding domain; B3 DNA binding domain
												Cc034227	NO	OG0016235	PF05699	hAT family C-terminal dimerisation region								SHERM_27449	NO	OG0018188	PF00447	HSF-type DNA-binding		Cc039873	NO	OG0000194	PF02179	BAG domain
												Cc034807	NO	OG0002425	PF03004	Plant transposase (Ptta/En/Spm family)								SGA_v2.0_scaffold138T35315	NO	OG0018187	PF02574; PF07714	Homocysteine S-methyltransferase; Protein tyrosine kinase		RAL44378	NO	OG0016731	PF01426	BAH domain
												Cc035011	NO	OG0007565	no_Pfam	no_Pfam								SHERM_27419	NO	OG0018187	PF02574; PF07714	Homocysteine S-methyltransferase; Protein tyrosine kinase		Cc032899	NO	OG0016731	PF01426	BAH domain
												Cc035034	NO	OG0000587	PF03732	Retrotransposon gag protein								SGA_v2.0_scaffold137T35130	NO	OG0018186	PF00004	ATPase family associated with various cellular activities (AAA)		Cc006570	NO	OG0016480	PF01426; PF00628	BAH domain; PHD-finger
												Cc035187	NO	OG0004958	PF13966; PF00078; PF00098	zinc-binding in reverse transcriptase; Reverse transcriptase (RNA-dependent DNA polymerase); Zinc knuckle								SHERM_25664	NO	OG0018186	PF00004	ATPase family associated with various cellular activities (AAA)		RAL46658	NO	OG0016851	PF07716	Basic region leucine zipper
												Cc035261	NO	OG0012384	PF14111	Domain of unknown function (DUF4283)								SGA_v2.0_scaffold137T35094	NO	OG0018185	no_Pfam	no_Pfam		RAL49301	NO	OG0017010	PF07716	Basic region leucine zipper
												Cc035433	NO	OG0004958	no_Pfam	no_Pfam								SHERM_11953	NO	OG0018185	no_Pfam	no_Pfam		Cc025140	NO	OG0017010	PF07716	Basic region leucine zipper
												Cc035546	NO	OG0014946	PF14223; PF00098	gag-polypeptide of LTR copia-type; Zinc knuckle								SGA_v2.0_scaffold135T34813	NO	OG0018184	no_Pfam	no_Pfam		Cc034613	NO	OG0016851	PF07716	Basic region leucine zipper
												Cc035585	NO	OG0000411	PF03732; PF08284	Retrotransposon gag protein; Retroviral aspartyl protease								SHERM_24167	NO	OG0018184	no_Pfam	no_Pfam		Cc038142	NO	OG0014481	PF02892	BED zinc finger
												Cc035632	NO	OG0016238	PF14223; PF03004	gag-polypeptide of LTR copia-type; Plant transposase (Ptta/En/Spm family)								SGA_v2.0_scaffold135T34816	YES	OG0018183	no_Pfam	no_Pfam		Cc017355	NO	OG0016509	PF12706; PF13691	Beta-lactamase superfamily domain; tRNase Z endonuclease
												Cc035636	NO	OG0018446	PF14223	gag-polypeptide of LTR copia-type								SHERM_24168	NO	OG0018183	no_Pfam	no_Pfam		Cc012795	NO	OG0017156	PF14215; PF00010	bHLH-MYC and R2R3-MYB transcription factors N-terminal; Helix-loop-helix DNA-binding domain
												Cc035710	NO	OG0004959	PF03732	Retrotransposon gag protein								SGA_v2.0_scaffold135T34859	NO	OG0018182	PF07714; PF01966	Protein tyrosine kinase; HD domain		RAL49087	NO	OG0016993	PF00439	Bromodomain
												Cc035755	NO	OG0016237	PF13920	Zinc finger: C3HC4 type (RING finger)								SHERM_24202	NO	OG0018182	PF01966; PF07714	HD domain; Protein tyrosine kinase		Cc006608	NO	OG0016993	PF00439	Bromodomain
												Cc035766	NO	OG0016237	PF13920	Zinc finger: C3HC4 type (RING finger)								SGA_v2.0_scaffold132T34561	NO	OG0018181	PF01095; PF04043	Pectinesterase; Plant invertase/pectin methylesterase inhibitor		Cc003130	NO	OG0015216	PF03181	BURP domain
												Cc035934	NO	OG0000411	PF11543; PF08284; PF05021	Nuclear pore localisation protein NPL4; Retroviral aspartyl protease; NPL4 family								SHERM_20463	NO	OG0018181	PF04043; PF01095	Plant invertase/pectin methylesterase inhibitor; Pectinesterase		Cc016533	NO	OG0017253	PF03181	BURP domain
												Cc035940	NO	OG0000411	PF03732	Retrotransposon gag protein								SGA_v2.0_scaffold131T34403	NO	OG0018180	no_Pfam	no_Pfam		Cc027149	NO	OG0015216	PF03181	BURP domain
												Cc035949	NO	OG0000587	PF03732	Retrotransposon gag protein								SHERM_29414	NO	OG0018180	no_Pfam	no_Pfam		RAL46780	NO	OG0016858	PF00170	bZIP transcription factor
												Cc035957	NO	OG0001755	PF08284; PF13976; PF03732; PF07727	Retroviral aspartyl protease; GAG-pre-integrase domain; Retrotransposon gag protein; Reverse transcriptase (RNA-dependent DNA polymerase)								SGA_v2.0_scaffold130T34296	NO	OG0018179	PF00808	Histone-like transcription factor (CBF/NF-Y) and archaeal histone		RAL50764	NO	OG0017085	PF00170	bZIP transcription factor
												Cc035958	NO	OG0003361	PF00098; PF03732; PF03732; PF00098	Zinc knuckle; Retrotransposon gag protein; Retrotransposon gag protein; Zinc knuckle								SHERM_10940	NO	OG0018179	PF00808	Histone-like transcription factor (CBF/NF-Y) and archaeal histone		RAL52294	NO	OG0015561	PF00170	bZIP transcription factor
												Cc035969	NO	OG0004957	PF03641; PF00078; PF13966	Possible lysine decarboxylase; Reverse transcriptase (RNA-dependent DNA polymerase); zinc-binding in reverse transcriptase								SGA_v2.0_scaffold130T34329	NO	OG0018178	no_Pfam	no_Pfam		Cc002496	NO	OG0015561	PF00170	bZIP transcription factor
												Cc036118	NO	OG0000587	PF03732	Retrotransposon gag protein								SHERM_10922	NO	OG0018178	no_Pfam	no_Pfam		Cc014447	NO	OG0015561	PF00170	bZIP transcription factor
												Cc036123	NO	OG0013124	no_Pfam	no_Pfam								SGA_v2.0_scaffold130T34252	NO	OG0018177	PF00069	Protein kinase domain		Cc033505	NO	OG0016858	PF00170	bZIP transcription factor
												Cc036141	NO	OG0018447	PF03732	Retrotransposon gag protein								SHERM_10959	NO	OG0018177	PF07714	Protein tyrosine kinase		Cc045862	NO	OG0017085	PF00170	bZIP transcription factor
												Cc036142	NO	OG0004959	PF00098; PF03732	Zinc knuckle; Retrotransposon gag protein								SGA_v2.0_scaffold130T34310	NO	OG0018176	no_Pfam	no_Pfam		RAL47916	NO	OG0016908	PF00145	C-5 cytosine-specific DNA methylase
												Cc036163	NO	OG0002064	PF13456; PF14223	Reverse transcriptase-like; gag-polypeptide of LTR copia-type								SHERM_10931	NO	OG0018176	no_Pfam	no_Pfam		RAL54215	NO	OG0017266	PF16200; PF01145	C-terminal region of band_7; SPFH domain / Band 7 family
												Cc036297	NO	OG0000795	PF03732	Retrotransposon gag protein								SGA_v2.0_scaffold126T33932	NO	OG0018175	PF04520	Senescence regulator		Cc035206	NO	OG0017266	PF16200; PF01145	C-terminal region of band_7; SPFH domain / Band 7 family
												Cc036341	NO	OG0016242	PF07727	Reverse transcriptase (RNA-dependent DNA polymerase)								SHERM_03583	NO	OG0018175	PF04520	Senescence regulator		RAL41065	NO	OG0016565	PF00585; PF00291; PF00585	C-terminal regulatory domain of Threonine dehydratase; Pyridoxal-phosphate dependent enzyme; C-terminal regulatory domain of Threonine dehydratase
												Cc036358	NO	OG0018437	PF00665; PF17921	Integrase core domain; Integrase zinc binding domain								SGA_v2.0_scaffold124T33626	NO	OG0018174	PF00462	Glutaredoxin		Cc000491	NO	OG0016565	PF00585; PF00291; PF00585	C-terminal regulatory domain of Threonine dehydratase; Pyridoxal-phosphate dependent enzyme; C-terminal regulatory domain of Threonine dehydratase
												Cc036408	NO	OG0014955	PF03641	Possible lysine decarboxylase								SHERM_11168	NO	OG0018174	PF00462	Glutaredoxin		RAL49266	NO	OG0015482	PF10409; PF02181	C2 domain of PTEN tumour-suppressor protein; Formin Homology 2 Domain
												Cc036418	NO	OG0013124	no_Pfam	no_Pfam								SGA_v2.0_scaffold123T33468	YES	OG0018173	PF00657	GDSL-like Lipase/Acylhydrolase		Cc014253	NO	OG0015482	PF10409; PF02181; PF10409; PF02181	C2 domain of PTEN tumour-suppressor protein; Formin Homology 2 Domain; C2 domain of PTEN tumour-suppressor protein; Formin Homology 2 Domain
												Cc036430	NO	OG0002425	no_Pfam	no_Pfam								SHERM_23240	NO	OG0018173	PF00657	GDSL-like Lipase/Acylhydrolase		Cc030471	NO	OG0015482	PF10409; PF02181; PF10409; PF02181	C2 domain of PTEN tumour-suppressor protein; Formin Homology 2 Domain; C2 domain of PTEN tumour-suppressor protein; Formin Homology 2 Domain
												Cc036520	NO	OG0006133	no_Pfam	no_Pfam								SGA_v2.0_scaffold123T33473	NO	OG0018172	PF04844	Transcriptional repressor: ovate		RAL40710	NO	OG0016544	PF00168; PF00388; PF00387	C2 domain; Phosphatidylinositol-specific phospholipase C: X domain; Phosphatidylinositol-specific phospholipase C: Y domain
												Cc036536	NO	OG0004957	PF14111; PF00078	Domain of unknown function (DUF4283); Reverse transcriptase (RNA-dependent DNA polymerase)								SHERM_23235	NO	OG0018172	PF04844; PF06884	Transcriptional repressor: ovate; Protein of unknown function (DUF1264)		Cc000100	NO	OG0016544	PF00168; PF00388; PF00387	C2 domain; Phosphatidylinositol-specific phospholipase C: X domain; Phosphatidylinositol-specific phospholipase C: Y domain
												Cc036673	NO	OG0013126	PF03732	Retrotransposon gag protein								SGA_v2.0_scaffold122T33261	NO	OG0018171	PF02519	Auxin responsive protein		Cc027184	NO	OG0015215	PF00168; PF00614; PF00614; PF12357	C2 domain; Phospholipase D Active site motif; Phospholipase D Active site motif; Phospholipase D C terminal
												Cc036678	NO	OG0014020	PF00078	Reverse transcriptase (RNA-dependent DNA polymerase)								SHERM_19204	NO	OG0018171	PF02519	Auxin responsive protein		RAL37934	NO	OG0015215	PF00168; PF12357; PF00614; PF00614	C2 domain; Phospholipase D C terminal; Phospholipase D Active site motif; Phospholipase D Active site motif
												Cc036700	NO	OG0014025	PF14111	Domain of unknown function (DUF4283)								SGA_v2.0_scaffold122T33260	NO	OG0018170	PF08263; PF00069; PF13855	Leucine rich repeat N-terminal domain; Protein kinase domain; Leucine rich repeat		RAL43602	NO	OG0016686	PF13912	C2H2-type zinc finger
												Cc036706	NO	OG0014023	PF13966; PF14111	zinc-binding in reverse transcriptase; Domain of unknown function (DUF4283)								SHERM_19205	NO	OG0018170	PF00069	Protein kinase domain		Cc034316	NO	OG0016686	PF13912	C2H2-type zinc finger
												Cc036732	NO	OG0018448	PF13966	zinc-binding in reverse transcriptase								SGA_v2.0_scaffold122T33214	NO	OG0018169	PF02441	Flavoprotein		RAL37506	NO	OG0016401	PF13912; PF13912	C2H2-type zinc finger; C2H2-type zinc finger
												Cc036748	NO	OG0013124	no_Pfam	no_Pfam								SHERM_19241	NO	OG0018169	PF02441	Flavoprotein		RAL39776	NO	OG0016496	PF13912; PF13912	C2H2-type zinc finger; C2H2-type zinc finger
												Cc036935	NO	OG0007567	PF00098; PF14223	Zinc knuckle; gag-polypeptide of LTR copia-type								SGA_v2.0_scaffold122T33213	NO	OG0018168	PF02441; PF00249	Flavoprotein; Myb-like DNA-binding domain		Cc017545	NO	OG0016401	PF13912; PF13912	C2H2-type zinc finger; C2H2-type zinc finger
												Cc036940	NO	OG0004085	no_Pfam	no_Pfam								SHERM_19242	NO	OG0018168	PF02441	Flavoprotein		Cc039079	NO	OG0016496	PF13912; PF13912	C2H2-type zinc finger; C2H2-type zinc finger
												Cc036941	NO	OG0004959	PF03732; PF00252	Retrotransposon gag protein; Ribosomal protein L16p/L10e								SGA_v2.0_scaffold122T33226	NO	OG0018167	PF14368	Probable lipid transfer		RAL45917	NO	OG0016814	PF12515	Ca2+-ATPase N terminal autoinhibitory domain
												Cc036963	NO	OG0013125	PF03641	Possible lysine decarboxylase								SHERM_19234	NO	OG0018167	PF14368	Probable lipid transfer		RAL38925	NO	OG0015233	PF04857	CAF1 family ribonuclease
												Cc037007	NO	OG0000587	PF03732; PF08284	Retrotransposon gag protein; Retroviral aspartyl protease								SGA_v2.0_scaffold122T33240	NO	OG0018166	PF00153; PF00153	Mitochondrial carrier protein; Mitochondrial carrier protein		Cc013934	NO	OG0015233	PF04857	CAF1 family ribonuclease
												Cc037018	NO	OG0000587	PF03732; PF08284	Retrotransposon gag protein; Retroviral aspartyl protease								SHERM_19224	NO	OG0018166	PF00153; PF00153; PF00153	Mitochondrial carrier protein; Mitochondrial carrier protein; Mitochondrial carrier protein		Cc016807	NO	OG0015233	PF04857	CAF1 family ribonuclease
												Cc037057	NO	OG0000587	PF03732	Retrotransposon gag protein								SGA_v2.0_scaffold121T33034	NO	OG0018165	no_Pfam	no_Pfam		RAL39443	NO	OG0015249	PF07887	Calmodulin binding protein-like
												Cc037058	NO	OG0004959	PF03732	Retrotransposon gag protein								SHERM_04907	NO	OG0018165	no_Pfam	no_Pfam		Cc006638	NO	OG0015249	PF07887	Calmodulin binding protein-like
												Cc037097	NO	OG0012383	PF17919; PF17921; PF00665	RNase H-like domain found in reverse transcriptase; Integrase zinc binding domain; Integrase core domain								SGA_v2.0_scaffold121T33028	NO	OG0018164	PF03106; PF10533	WRKY DNA -binding domain; Plant zinc cluster domain		Cc007038	NO	OG0015249	PF07887	Calmodulin binding protein-like
												Cc037116	NO	OG0016241	no_Pfam	no_Pfam								SHERM_04911	NO	OG0018164	PF10533; PF03106	Plant zinc cluster domain; WRKY DNA -binding domain		RAL39935	NO	OG0016505	PF00648	Calpain family cysteine protease
												Cc037217	NO	OG0012385	PF03641	Possible lysine decarboxylase								SGA_v2.0_scaffold120T32931	NO	OG0018163	PF00854	POT family		Cc016923	NO	OG0016505	PF00648	Calpain family cysteine protease
												Cc037369	NO	OG0007565	PF14223; PF13976	gag-polypeptide of LTR copia-type; GAG-pre-integrase domain								SHERM_08218	NO	OG0018163	PF00854; PF00854	POT family; POT family		Cc015367	NO	OG0012939	PF08246; PF08246; PF00112	Cathepsin propeptide inhibitor domain (I29); Cathepsin propeptide inhibitor domain (I29); Papain family cysteine protease
												Cc037383	NO	OG0012383	PF17919; PF17921; PF03732	RNase H-like domain found in reverse transcriptase; Integrase zinc binding domain; Retrotransposon gag protein								SGA_v2.0_scaffold120T32831	YES	OG0018162	PF17181	Epidermal patterning factor proteins		RAL45124	NO	OG0016765	PF13246	Cation transport ATPase (P-type)
												Cc037418	NO	OG0000587	PF08284; PF03732	Retroviral aspartyl protease; Retrotransposon gag protein								SHERM_15277	YES	OG0018162	PF17181	Epidermal patterning factor proteins		Cc036116	NO	OG0016765	PF13246; PF13246	Cation transport ATPase (P-type); Cation transport ATPase (P-type)
												Cc037421	NO	OG0000587	PF03732	Retrotransposon gag protein								SGA_v2.0_scaffold120T33003	NO	OG0018161	no_Pfam	no_Pfam		RAL54519	NO	OG0015608	PF00195; PF02797	Chalcone and stilbene synthases: N-terminal domain; Chalcone and stilbene synthases: C-terminal domain
												Cc037457	NO	OG0018449	PF04195	Putative gypsy type transposon								SHERM_08267	NO	OG0018161	no_Pfam	no_Pfam		Cc016037	NO	OG0015608	PF00195; PF02797	Chalcone and stilbene synthases: N-terminal domain; Chalcone and stilbene synthases: C-terminal domain
												Cc037460	NO	OG0000795	PF03732; PF17917	Retrotransposon gag protein; RNase H-like domain found in reverse transcriptase								SGA_v2.0_scaffold120T32950	NO	OG0018160	PF03195	Lateral organ boundaries (LOB) domain		Cc021800	NO	OG0015608	PF00195; PF02797	Chalcone and stilbene synthases: N-terminal domain; Chalcone and stilbene synthases: C-terminal domain
												Cc037478	NO	OG0004956	PF04195	Putative gypsy type transposon								SHERM_08227	NO	OG0018160	PF03195	Lateral organ boundaries (LOB) domain		RAL43353	NO	OG0015341	PF16940	Chloroplast envelope transporter
												Cc037482	NO	OG0002425	PF03004; PF03004	Plant transposase (Ptta/En/Spm family); Plant transposase (Ptta/En/Spm family)								SGA_v2.0_scaffold119T32743	NO	OG0018158	PF12274	Protein of unknown function (DUF3615)		Cc015163	NO	OG0015341	PF16940	Chloroplast envelope transporter
												Cc037569	NO	OG0014025	PF13976; PF08646; PF14223	GAG-pre-integrase domain; Replication factor-A C terminal domain; gag-polypeptide of LTR copia-type								SHERM_00321	NO	OG0018158	no_Pfam	no_Pfam		Cc034840	NO	OG0015341	PF16940; PF16940; PF16940	Chloroplast envelope transporter; Chloroplast envelope transporter; Chloroplast envelope transporter
												Cc037570	NO	OG0014024	PF05970	PIF1-like helicase								SGA_v2.0_scaffold118T32454	NO	OG0018157	PF00069; PF00954; PF01453	Protein kinase domain; S-locus glycoprotein domain; D-mannose binding lectin		RAL45157	NO	OG0015390	PF00385	Chromo (CHRromatin Organisation MOdifier) domain
												Cc037586	NO	OG0004085	no_Pfam	no_Pfam								SHERM_23540	NO	OG0018157	PF00069; PF01453; PF00954	Protein kinase domain; D-mannose binding lectin; S-locus glycoprotein domain		Cc004194	NO	OG0015390	PF00385	Chromo (CHRromatin Organisation MOdifier) domain
												Cc037694	NO	OG0002836	no_Pfam	no_Pfam								SGA_v2.0_scaffold118T32569	NO	OG0018156	PF04548	AIG1 family		Cc010977	NO	OG0015390	PF00385	Chromo (CHRromatin Organisation MOdifier) domain
												Cc037750	NO	OG0018450	PF14223	gag-polypeptide of LTR copia-type								SHERM_23463	NO	OG0018156	PF04548	AIG1 family		Cc040431	NO	OG0000318	PF00385; PF14223; PF00385; PF14223	Chromo (CHRromatin Organisation MOdifier) domain; gag-polypeptide of LTR copia-type; Chromo (CHRromatin Organisation MOdifier) domain; gag-polypeptide of LTR copia-type
												Cc037775	NO	OG0014020	PF00078; PF14223	Reverse transcriptase (RNA-dependent DNA polymerase); gag-polypeptide of LTR copia-type								SGA_v2.0_scaffold118T32564	YES	OG0018155	PF00295	Glycosyl hydrolases family 28		RAL42437	NO	OG0016631	PF01217	Clathrin adaptor complex small chain
												Cc037877	NO	OG0007567	PF00098	Zinc knuckle								SHERM_23468	YES	OG0018155	PF00295	Glycosyl hydrolases family 28		RAL48648	NO	OG0016963	PF01217	Clathrin adaptor complex small chain
												Cc037916	NO	OG0018443	PF13976; PF00665	GAG-pre-integrase domain; Integrase core domain								SGA_v2.0_scaffold118T32585	NO	OG0018154	PF13417; PF01490	Glutathione S-transferase: N-terminal domain; Transmembrane amino acid transporter protein		Cc013537	NO	OG0016631	PF01217	Clathrin adaptor complex small chain
												Cc037917	NO	OG0000411	PF03732	Retrotransposon gag protein								SHERM_04486	NO	OG0018154	PF01490	Transmembrane amino acid transporter protein		Cc018024	NO	OG0016963	PF01217	Clathrin adaptor complex small chain
												Cc037922	NO	OG0001755	PF03641	Possible lysine decarboxylase								SHERM_23473	YES	OG0018153	PF00332	Glycosyl hydrolases family 17		RAL39343	NO	OG0016474	PF05627	Cleavage site for pathogenic type III effector avirulence factor Avr
												Cc037927	NO	OG0012385	PF03641	Possible lysine decarboxylase								SGA_v2.0_scaffold118T32551	NO	OG0018153	PF00332	Glycosyl hydrolases family 17		Cc006922	NO	OG0016474	PF05627	Cleavage site for pathogenic type III effector avirulence factor Avr
												Cc037961	NO	OG0018451	PF14223	gag-polypeptide of LTR copia-type								SGA_v2.0_scaffold117T32373	NO	OG0018152	PF07800; PF07800	Protein of unknown function (DUF1644); Protein of unknown function (DUF1644)		Cc009043	NO	OG0017212	PF01179	Copper amine oxidase: enzyme domain
												Cc037965	NO	OG0016235	PF05699	hAT family C-terminal dimerisation region								SHERM_12351	NO	OG0018152	PF07800; PF07800	Protein of unknown function (DUF1644); Protein of unknown function (DUF1644)		RAL53305	NO	OG0017212	PF01179; PF01179	Copper amine oxidase: enzyme domain; Copper amine oxidase: enzyme domain
												Cc037985	NO	OG0006133	no_Pfam	no_Pfam								SHERM_15127	YES	OG0018151	PF07983	X8 domain		RAL41395	NO	OG0016592	PF03556	Cullin binding
												Cc038036	NO	OG0016240	no_Pfam	no_Pfam								SGA_v2.0_scaffold117T32403	NO	OG0018151	PF07983	X8 domain		Cc018690	NO	OG0016592	PF03556	Cullin binding
												Cc038068	NO	OG0018452	no_Pfam	no_Pfam								SHERM_12591	YES	OG0018150	PF08646	Replication factor-A C terminal domain		RAL52241	NO	OG0017165	PF00888	Cullin family
												Cc038121	NO	OG0004957	PF01776; PF00078; PF14111	Ribosomal L22e protein family; Reverse transcriptase (RNA-dependent DNA polymerase); Domain of unknown function (DUF4283)								SGA_v2.0_scaffold116T32265	NO	OG0018150	no_Pfam	no_Pfam		Cc014533	NO	OG0017165	PF00888; PF00888	Cullin family; Cullin family
												Cc038129	NO	OG0018449	PF04195	Putative gypsy type transposon								SGA_v2.0_scaffold115T32100	NO	OG0018148	PF03492	SAM dependent carboxyl methyltransferase		Cc005496	NO	OG0015289	PF00190	Cupin
												Cc038141	NO	OG0013125	PF03641	Possible lysine decarboxylase								SHERM_14058	NO	OG0018148	PF03492	SAM dependent carboxyl methyltransferase		Cc029184	NO	OG0016743	PF00190	Cupin
												Cc038159	NO	OG0014946	PF13976; PF14223	GAG-pre-integrase domain; gag-polypeptide of LTR copia-type								SGA_v2.0_scaffold114T31954	NO	OG0018147	PF02365	No apical meristem (NAM) protein		RAL40966	NO	OG0015282	PF00027; PF00520	Cyclic nucleotide-binding domain; Ion transport protein
												Cc038168	NO	OG0004958	no_Pfam	no_Pfam								SHERM_01786	NO	OG0018147	PF02365	No apical meristem (NAM) protein		Cc019091	NO	OG0015282	PF00027; PF00520; PF00520	Cyclic nucleotide-binding domain; Ion transport protein; Ion transport protein
												Cc038225	NO	OG0001755	PF03732; PF08284	Retrotransposon gag protein; Retroviral aspartyl protease								SGA_v2.0_scaffold114T31836	NO	OG0018146	no_Pfam	no_Pfam		RAL39678	NO	OG0015253	PF02234	Cyclin-dependent kinase inhibitor
												Cc038228	NO	OG0001755	PF08284; PF03732	Retroviral aspartyl protease; Retrotransposon gag protein								SHERM_01854	NO	OG0018146	PF07816	Protein of unknown function (DUF1645)		RAL42240	NO	OG0015313	PF02234	Cyclin-dependent kinase inhibitor
												Cc038328	NO	OG0018424	no_Pfam	no_Pfam								SHERM_01797	YES	OG0018145	PF04526	Protein of unknown function (DUF568)		Cc001706	NO	OG0015253	PF02234	Cyclin-dependent kinase inhibitor
												Cc038334	NO	OG0001755	PF08284	Retroviral aspartyl protease								SGA_v2.0_scaffold114T31936	NO	OG0018145	PF04526	Protein of unknown function (DUF568)		Cc005305	NO	OG0015313	PF02234	Cyclin-dependent kinase inhibitor
												Cc038339	NO	OG0012383	PF00078; PF00665; PF17919	Reverse transcriptase (RNA-dependent DNA polymerase); Integrase core domain; RNase H-like domain found in reverse transcriptase								SGA_v2.0_scaffold114T31826	NO	OG0018144	PF13920	Zinc finger: C3HC4 type (RING finger)		Cc015028	NO	OG0015313	PF02234	Cyclin-dependent kinase inhibitor
												Cc038362	NO	OG0000587	PF03732	Retrotransposon gag protein								SHERM_01862	NO	OG0018144	PF13920	Zinc finger: C3HC4 type (RING finger)		Cc023822	NO	OG0015253	PF02234	Cyclin-dependent kinase inhibitor
												Cc038364	NO	OG0000411	PF08284; PF03732	Retroviral aspartyl protease; Retrotransposon gag protein								SGA_v2.0_scaffold114T31875	NO	OG0018142	PF00337; PF01762	Galactoside-binding lectin; Galactosyltransferase		Cc003038	NO	OG0017014	PF02984; PF00134	Cyclin: C-terminal domain; Cyclin: N-terminal domain
												Cc038449	NO	OG0000703	PF00646	F-box domain								SHERM_01836	NO	OG0018142	PF01762; PF00337	Galactosyltransferase; Galactoside-binding lectin		RAL50088	NO	OG0017048	PF00134	Cyclin: N-terminal domain
												Cc038464	NO	OG0004959	PF03732	Retrotransposon gag protein								SGA_v2.0_scaffold114T31809	NO	OG0018141	no_Pfam	no_Pfam		RAL49402	NO	OG0017014	PF00134; PF02984	Cyclin: N-terminal domain; Cyclin: C-terminal domain
												Cc038477	NO	OG0014019	PF13650; PF03732; PF03732	Aspartyl protease; Retrotransposon gag protein; Retrotransposon gag protein								SHERM_24569	NO	OG0018141	no_Pfam	no_Pfam		RAL46829	NO	OG0015435	PF01053	Cys/Met metabolism PLP-dependent enzyme
												Cc038499	NO	OG0014950	PF03732	Retrotransposon gag protein								SGA_v2.0_scaffold113T31729	NO	OG0018140	no_Pfam	no_Pfam		Cc012537	NO	OG0015435	PF01053	Cys/Met metabolism PLP-dependent enzyme
												Cc038525	NO	OG0004957	PF00078; PF00078	Reverse transcriptase (RNA-dependent DNA polymerase); Reverse transcriptase (RNA-dependent DNA polymerase)								SHERM_26199	NO	OG0018140	no_Pfam	no_Pfam		Cc025567	NO	OG0015435	PF01053	Cys/Met metabolism PLP-dependent enzyme
												Cc038577	NO	OG0018447	PF00010	Helix-loop-helix DNA-binding domain								SGA_v2.0_scaffold113T31769	YES	OG0018139	PF01657	Salt stress response/antifungal		RAL52978	NO	OG0017196	PF00031	Cystatin domain
												Cc038683	NO	OG0004085	no_Pfam	no_Pfam								SHERM_18372	YES	OG0018139	PF01657	Salt stress response/antifungal		Cc001512	NO	OG0016926	PF00188	Cysteine-rich secretory protein family
												Cc038740	NO	OG0012385	PF03641	Possible lysine decarboxylase								SGA_v2.0_scaffold111T31439	NO	OG0018138	PF02184; PF02184	HAT (Half-A-TPR) repeat; HAT (Half-A-TPR) repeat		RAL44136	NO	OG0016718	PF00173	Cytochrome b5-like Heme/Steroid binding domain
												Cc038760	NO	OG0004959	PF03732	Retrotransposon gag protein								SHERM_04818	NO	OG0018138	PF02184; PF02184	HAT (Half-A-TPR) repeat; HAT (Half-A-TPR) repeat		Cc037768	NO	OG0016718	PF00173; PF00173	Cytochrome b5-like Heme/Steroid binding domain; Cytochrome b5-like Heme/Steroid binding domain
												Cc038804	NO	OG0000411	PF08284; PF03732	Retroviral aspartyl protease; Retrotransposon gag protein								SGA_v2.0_scaffold111T31456	NO	OG0018137	no_Pfam	no_Pfam		RAL38814	NO	OG0016443	PF00067	Cytochrome P450
												Cc038826	NO	OG0016236	no_Pfam	no_Pfam								SHERM_04807	NO	OG0018137	no_Pfam	no_Pfam		RAL41095	NO	OG0015285	PF00067	Cytochrome P450
												Cc038848	NO	OG0018431	PF13963	Transposase-associated domain								SGA_v2.0_scaffold111T31461	NO	OG0018136	PF03168	Late embryogenesis abundant protein		RAL44554	NO	OG0015373	PF00067	Cytochrome P450
												Cc038850	NO	OG0000587	PF03732; PF08284	Retrotransposon gag protein; Retroviral aspartyl protease								SHERM_04811	NO	OG0018136	no_Pfam	no_Pfam		RAL49272	NO	OG0017006	PF00067	Cytochrome P450
												Cc038875	NO	OG0001755	PF08284	Retroviral aspartyl protease								SGA_v2.0_scaffold111T31479	NO	OG0018135	PF13041; PF01535; PF01535; PF01535; PF01535; PF01535; PF01535; PF01535; PF01535	PPR repeat family; PPR repeat; PPR repeat; PPR repeat; PPR repeat; PPR repeat; PPR repeat; PPR repeat; PPR repeat		RAL53879	NO	OG0017248	PF00067	Cytochrome P450
												Cc038881	NO	OG0002064	PF14223	gag-polypeptide of LTR copia-type								SHERM_04793	NO	OG0018135	PF01535; PF01535; PF01535; PF13041; PF13041	PPR repeat; PPR repeat; PPR repeat; PPR repeat family; PPR repeat family		Cc000532	NO	OG0015285	PF00067	Cytochrome P450
												Cc038972	NO	OG0013125	PF03641	Possible lysine decarboxylase								SGA_v2.0_scaffold110T31192	NO	OG0018134	PF00153; PF00153; PF00153	Mitochondrial carrier protein; Mitochondrial carrier protein; Mitochondrial carrier protein		Cc016464	NO	OG0017248	PF00067	Cytochrome P450
												Cc038978	NO	OG0004959	PF03732	Retrotransposon gag protein								SHERM_03020	NO	OG0018134	PF00153; PF00153; PF00153	Mitochondrial carrier protein; Mitochondrial carrier protein; Mitochondrial carrier protein		Cc027721	NO	OG0015373	PF00067	Cytochrome P450
												Cc039118	NO	OG0014946	PF14223	gag-polypeptide of LTR copia-type								SGA_v2.0_scaffold110T31224	NO	OG0018133	PF01490	Transmembrane amino acid transporter protein		Cc027722	NO	OG0015373	PF00067	Cytochrome P450
												Cc039121	NO	OG0018453	no_Pfam	no_Pfam								SHERM_03405	NO	OG0018133	PF01490	Transmembrane amino acid transporter protein		Cc030462	NO	OG0017006	PF00067	Cytochrome P450
												Cc039160	NO	OG0016229	PF00069; PF00069	Protein kinase domain; Protein kinase domain								SGA_v2.0_scaffold110T31188	NO	OG0018132	PF13855; PF07714; PF08263	Leucine rich repeat; Protein tyrosine kinase; Leucine rich repeat N-terminal domain		Cc041219	NO	OG0016443	PF00067	Cytochrome P450
												Cc039181	NO	OG0000587	PF08284; PF03732	Retroviral aspartyl protease; Retrotransposon gag protein								SHERM_03021	NO	OG0018132	PF13855; PF00069	Leucine rich repeat; Protein kinase domain		Cc018951	NO	OG0015285	PF00067; PF00067	Cytochrome P450; Cytochrome P450
												Cc039208	NO	OG0000795	PF03732	Retrotransposon gag protein								SGA_v2.0_scaffold110T31296	NO	OG0018131	PF00646	F-box domain		RAL41570	NO	OG0016602	PF14703; PF02714; PF13967	Cytosolic domain of 10TM putative phosphate transporter; Calcium-dependent channel: 7TM region: putative phosphate; Late exocytosis: associated with Golgi transport
												Cc039253	NO	OG0002064	PF14223	gag-polypeptide of LTR copia-type								SHERM_07502	NO	OG0018131	PF07734; PF00646	F-box associated; F-box domain		Cc028099	NO	OG0016602	PF14703; PF02714; PF13967	Cytosolic domain of 10TM putative phosphate transporter; Calcium-dependent channel: 7TM region: putative phosphate; Late exocytosis: associated with Golgi transport
												Cc039393	NO	OG0002425	PF13952	Domain of unknown function (DUF4216)								SGA_v2.0_scaffold110T31273	NO	OG0018130	no_Pfam	no_Pfam		Cc025712	NO	OG0015587	PF13359	DDE superfamily endonuclease
												Cc039424	NO	OG0000795	PF03732	Retrotransposon gag protein								SHERM_19654	NO	OG0018130	no_Pfam	no_Pfam		Cc046467	NO	OG0015587	PF13359	DDE superfamily endonuclease
												Cc039440	NO	OG0014025	PF13976; PF14223; PF00665	GAG-pre-integrase domain; gag-polypeptide of LTR copia-type; Integrase core domain								SGA_v2.0_scaffold109T31162	NO	OG0018129	no_Pfam	no_Pfam		RAL46551	NO	OG0016846	PF00257	Dehydrin
												Cc039495	NO	OG0018419	PF13966; PF14111; PF14111	zinc-binding in reverse transcriptase; Domain of unknown function (DUF4283); Domain of unknown function (DUF4283)								SHERM_11071	NO	OG0018129	no_Pfam	no_Pfam		Cc034501	NO	OG0016846	PF00257	Dehydrin
												Cc039577	NO	OG0000411	no_Pfam	no_Pfam								SGA_v2.0_scaffold108T31005	NO	OG0018128	PF02330	Mitochondrial glycoprotein		Cc011774	NO	OG0016388	PF01529	DHHC palmitoyltransferase
												Cc039601	NO	OG0000411	PF08284	Retroviral aspartyl protease								SHERM_03831	NO	OG0018128	PF02330	Mitochondrial glycoprotein		RAL54498	NO	OG0015607	PF00521	DNA gyrase/topoisomerase IV: subunit A
												Cc039672	NO	OG0007567	PF14223; PF13976; PF00098	gag-polypeptide of LTR copia-type; GAG-pre-integrase domain; Zinc knuckle								SGA_v2.0_scaffold108T30979	NO	OG0018127	PF00240; PF00627	Ubiquitin family; UBA/TS-N domain		Cc015537	NO	OG0015607	PF00521	DNA gyrase/topoisomerase IV: subunit A
												Cc039692	NO	OG0014952	no_Pfam	no_Pfam								SHERM_03848	NO	OG0018127	PF00627; PF00240	UBA/TS-N domain; Ubiquitin family		Cc021782	NO	OG0015607	PF00521	DNA gyrase/topoisomerase IV: subunit A
												Cc039693	NO	OG0014952	PF14111	Domain of unknown function (DUF4283)								SGA_v2.0_scaffold107T30791	NO	OG0018126	PF01738	Dienelactone hydrolase family		RAL37915	NO	OG0016416	PF03104	DNA polymerase family B: exonuclease domain
												Cc039782	NO	OG0004957	PF00078	Reverse transcriptase (RNA-dependent DNA polymerase)								SHERM_05538	NO	OG0018126	PF01738	Dienelactone hydrolase family		Cc001627	NO	OG0016484	PF00684; PF01556; PF00226	DnaJ central domain; DnaJ C terminal domain; DnaJ domain
												Cc039819	NO	OG0014945	PF03732	Retrotransposon gag protein								SGA_v2.0_scaffold107T30801	YES	OG0018125	PF01738	Dienelactone hydrolase family		RAL48414	NO	OG0016941	PF02701	Dof domain: zinc finger
												Cc039841	NO	OG0000411	PF08284; PF03732; PF13966; PF00078; PF14111	Retroviral aspartyl protease; Retrotransposon gag protein; zinc-binding in reverse transcriptase; Reverse transcriptase (RNA-dependent DNA polymerase); Domain of unknown function (DUF4283)								SHERM_21812	YES	OG0018125	PF01738	Dienelactone hydrolase family		RAL49670	NO	OG0017021	PF02701	Dof domain: zinc finger
												Cc040014	NO	OG0014953	PF00665; PF14223; PF13976	Integrase core domain; gag-polypeptide of LTR copia-type; GAG-pre-integrase domain								SGA_v2.0_scaffold106T30682	YES	OG0018124	PF01565; PF01565; PF08031; PF08031	FAD binding domain; FAD binding domain; Berberine and berberine like; Berberine and berberine like		Cc006337	NO	OG0017021	PF02701	Dof domain: zinc finger
												Cc040018	NO	OG0000411	PF08284; PF03732	Retroviral aspartyl protease; Retrotransposon gag protein								SHERM_22171	YES	OG0018124	PF01565; PF08031	FAD binding domain; Berberine and berberine like		Cc009875	NO	OG0016941	PF02701	Dof domain: zinc finger
												Cc040037	NO	OG0004958	PF00078; PF13966	Reverse transcriptase (RNA-dependent DNA polymerase); zinc-binding in reverse transcriptase								SGA_v2.0_scaffold106T30687	NO	OG0018123	PF01565; PF08031	FAD binding domain; Berberine and berberine like		RAL41090	NO	OG0014366	PF10357	Domain of Kin17 curved DNA-binding protein
												Cc040046	NO	OG0002835	PF03732	Retrotransposon gag protein								SHERM_22169	NO	OG0018123	PF08031	Berberine and berberine like		Cc000523	NO	OG0014366	PF10357; PF18131	Domain of Kin17 curved DNA-binding protein; KN17 SH3-like C-terminal domain
												Cc040123	NO	OG0018454	PF14223	gag-polypeptide of LTR copia-type								SGA_v2.0_scaffold106T30657	NO	OG0018122	PF12678	RING-H2 zinc finger domain		RAL43726	NO	OG0016695	PF13962	Domain of unknown function
												Cc040128	NO	OG0007567	PF14223	gag-polypeptide of LTR copia-type								SHERM_28178	NO	OG0018122	no_Pfam	no_Pfam		Cc008518	NO	OG0016695	PF13962	Domain of unknown function
												Cc040137	NO	OG0018439	PF14223; PF00098	gag-polypeptide of LTR copia-type; Zinc knuckle								SGA_v2.0_scaffold106T30539	NO	OG0018121	PF00170	bZIP transcription factor		Cc037448	NO	OG0015474	PF09324	Domain of unknown function (DUF1981)
												Cc040140	NO	OG0001755	PF03732	Retrotransposon gag protein								SHERM_28143	NO	OG0018121	PF00170	bZIP transcription factor		Cc040347	NO	OG0015474	PF09324	Domain of unknown function (DUF1981)
												Cc040185	NO	OG0016243	PF14223	gag-polypeptide of LTR copia-type								SGA_v2.0_scaffold106T30522	NO	OG0018120	no_Pfam	no_Pfam		Cc031255	NO	OG0013786	PF09331	Domain of unknown function (DUF1985)
												Cc040291	NO	OG0002425	no_Pfam	no_Pfam								SHERM_25975	NO	OG0018120	no_Pfam	no_Pfam		Cc032965	NO	OG0000186	PF09331	Domain of unknown function (DUF1985)
												Cc040310	NO	OG0018429	no_Pfam	no_Pfam								SGA_v2.0_scaffold106T30695	YES	OG0018119	PF08031	Berberine and berberine like		Cc035503	NO	OG0000186	PF09331	Domain of unknown function (DUF1985)
												Cc040338	NO	OG0012384	PF14111	Domain of unknown function (DUF4283)								SHERM_22163	NO	OG0018119	PF08031	Berberine and berberine like		Cc041016	NO	OG0000186	PF09331	Domain of unknown function (DUF1985)
												Cc040371	NO	OG0012384	PF14111	Domain of unknown function (DUF4283)								SGA_v2.0_scaffold105T30457	NO	OG0018117	no_Pfam	no_Pfam		Cc042818	NO	OG0000186	PF09331	Domain of unknown function (DUF1985)
												Cc040406	NO	OG0018433	no_Pfam	no_Pfam								SHERM_00272	NO	OG0018117	PF13041; PF01535	PPR repeat family; PPR repeat		Cc043929	NO	OG0000186	PF09331	Domain of unknown function (DUF1985)
												Cc040414	NO	OG0014948	no_Pfam	no_Pfam								SGA_v2.0_scaffold105T30414	NO	OG0018116	PF00204; PF02518; PF00521; PF16898	DNA gyrase B; Histidine kinase-: DNA gyrase B-: and HSP90-like ATPase; DNA gyrase/topoisomerase IV: subunit A; C-terminal associated domain of TOPRIM		Cc033385	NO	OG0000186	PF09331; PF09331	Domain of unknown function (DUF1985); Domain of unknown function (DUF1985)
												Cc040452	NO	OG0014022	PF03732; PF08284; PF00098	Retrotransposon gag protein; Retroviral aspartyl protease; Zinc knuckle								SHERM_13310	NO	OG0018116	PF00204; PF16898; PF02518; PF01751; PF00521	DNA gyrase B; C-terminal associated domain of TOPRIM; Histidine kinase-: DNA gyrase B-: and HSP90-like ATPase; Toprim domain; DNA gyrase/topoisomerase IV: subunit A		Cc041826	NO	OG0000186	PF09331; PF02902	Domain of unknown function (DUF1985); Ulp1 protease family: C-terminal catalytic domain
												Cc040517	NO	OG0000411	PF03732	Retrotransposon gag protein								SGA_v2.0_scaffold105T30358	NO	OG0018115	no_Pfam	no_Pfam		Cc017881	NO	OG0000186	PF09331; PF02902; PF09331	Domain of unknown function (DUF1985); Ulp1 protease family: C-terminal catalytic domain; Domain of unknown function (DUF1985)
												Cc040572	NO	OG0003361	PF00098	Zinc knuckle								SHERM_13348	NO	OG0018115	no_Pfam	no_Pfam		RAL42827	NO	OG0015333	PF11926; PF00226	Domain of unknown function (DUF3444); DnaJ domain
												Cc040583	NO	OG0014017	PF13456; PF17921	Reverse transcriptase-like; Integrase zinc binding domain								SGA_v2.0_scaffold105T30363	YES	OG0018114	PF00332	Glycosyl hydrolases family 17		Cc009398	NO	OG0015333	PF11926; PF00226	Domain of unknown function (DUF3444); DnaJ domain
												Cc040596	NO	OG0000587	PF03732; PF08284	Retrotransposon gag protein; Retroviral aspartyl protease								SHERM_13343	YES	OG0018114	PF00332	Glycosyl hydrolases family 17		Cc020694	NO	OG0015333	PF11926; PF00226	Domain of unknown function (DUF3444); DnaJ domain
												Cc040617	NO	OG0016229	PF00069	Protein kinase domain								SGA_v2.0_scaffold104T30249	NO	OG0018113	PF00076	RNA recognition motif. (a.k.a. RRM: RBD: or RNP domain)		RAL45617	NO	OG0016787	PF12023	Domain of unknown function (DUF3511)
												Cc040647	NO	OG0013125	PF03641	Possible lysine decarboxylase								SHERM_09010	NO	OG0018113	PF07145; PF00076; PF00076	Ataxin-2 C-terminal region; RNA recognition motif. (a.k.a. RRM: RBD: or RNP domain); RNA recognition motif. (a.k.a. RRM: RBD: or RNP domain)		Cc047276	NO	OG0016787	PF12023	Domain of unknown function (DUF3511)
												Cc040668	NO	OG0016227	PF14372	Domain of unknown function (DUF4413)								SHERM_09008	YES	OG0018112	PF00332	Glycosyl hydrolases family 17		RAL50346	NO	OG0015513	PF13334; PF01762	Domain of unknown function (DUF4094); Galactosyltransferase
												Cc040689	NO	OG0000411	PF03732; PF08284	Retrotransposon gag protein; Retroviral aspartyl protease								SGA_v2.0_scaffold104T30252	NO	OG0018112	PF00332	Glycosyl hydrolases family 17		Cc041851	NO	OG0015513	PF13334; PF01762	Domain of unknown function (DUF4094); Galactosyltransferase
												Cc040709	NO	OG0014017	PF17921; PF13456; PF00665	Integrase zinc binding domain; Reverse transcriptase-like; Integrase core domain								SGA_v2.0_scaffold101T29746	NO	OG0018111	PF13499; PF13499	EF-hand domain pair; EF-hand domain pair		Cc046092	NO	OG0002049	PF13952	Domain of unknown function (DUF4216)
												Cc040710	NO	OG0007566	PF00098; PF14223	Zinc knuckle; gag-polypeptide of LTR copia-type								SHERM_23989	NO	OG0018111	PF13499	EF-hand domain pair		Cc027631	NO	OG0000408	PF13952; PF13952	Domain of unknown function (DUF4216); Domain of unknown function (DUF4216)
												Cc040733	NO	OG0018438	PF17921; PF00665; PF13456	Integrase zinc binding domain; Integrase core domain; Reverse transcriptase-like								SGA_v2.0_scaffold100T29608	NO	OG0018110	no_Pfam	no_Pfam		Cc034032	NO	OG0000408	PF13952; PF03004; PF14223	Domain of unknown function (DUF4216); Plant transposase (Ptta/En/Spm family); gag-polypeptide of LTR copia-type
												Cc040749	NO	OG0018436	PF00665; PF17921	Integrase core domain; Integrase zinc binding domain								SHERM_22031	NO	OG0018110	PF00612	IQ calmodulin-binding motif		Cc026383	NO	OG0000408	PF13952; PF13963	Domain of unknown function (DUF4216); Transposase-associated domain
												Cc040770	NO	OG0018451	PF14223; PF00098	gag-polypeptide of LTR copia-type; Zinc knuckle								SGA_v2.0_scaffold100T29698	NO	OG0018109	PF02701	Dof domain: zinc finger		RAL38866	NO	OG0016446	PF14009	Domain of unknown function (DUF4228)
												Cc040851	NO	OG0000411	PF03732; PF08284	Retrotransposon gag protein; Retroviral aspartyl protease								SHERM_22060	NO	OG0018109	PF02701	Dof domain: zinc finger		Cc009664	NO	OG0016446	PF14009	Domain of unknown function (DUF4228)
												Cc040869	NO	OG0014948	no_Pfam	no_Pfam								SGA_v2.0_scaffold100T29624	NO	OG0018108	no_Pfam	no_Pfam		RAL37946	NO	OG0014311	PF14111	Domain of unknown function (DUF4283)
												Cc040917	NO	OG0016232	PF13456	Reverse transcriptase-like								SHERM_06040	NO	OG0018108	no_Pfam	no_Pfam		RAL38942	NO	OG0015236	PF14111	Domain of unknown function (DUF4283)
												Cc040949	NO	OG0004085	no_Pfam	no_Pfam								SGA_v2.0_scaffold100T29597	NO	OG0018107	PF05834	Lycopene cyclase protein		RAL39006	NO	OG0004901	PF14111	Domain of unknown function (DUF4283)
												Cc040961	NO	OG0000411	PF08284; PF03732	Retroviral aspartyl protease; Retrotransposon gag protein								SHERM_22025	NO	OG0018107	PF05834	Lycopene cyclase protein		RAL39278	NO	OG0016473	PF14111	Domain of unknown function (DUF4283)
												Cc040973	NO	OG0014018	PF03732; PF13456	Retrotransposon gag protein; Reverse transcriptase-like								SGA_v2.0_scaffold100T29599	NO	OG0018106	PF05834	Lycopene cyclase protein		RAL41616	NO	OG0015305	PF14111	Domain of unknown function (DUF4283)
												Cc040977	NO	OG0000411	PF08284; PF03732	Retroviral aspartyl protease; Retrotransposon gag protein								SHERM_22024	NO	OG0018106	PF00098; PF05834	Zinc knuckle; Lycopene cyclase protein		RAL42414	NO	OG0015319	PF14111	Domain of unknown function (DUF4283)
												Cc040994	NO	OG0013123	PF00098	Zinc knuckle								SGA_v2.0_scaffold98T29378	NO	OG0018105	PF14223; PF02362	gag-polypeptide of LTR copia-type; B3 DNA binding domain		RAL42415	NO	OG0015319	PF14111	Domain of unknown function (DUF4283)
												Cc041008	NO	OG0000411	PF08284; PF03732	Retroviral aspartyl protease; Retrotransposon gag protein								SHERM_22862	NO	OG0018105	PF14223; PF02362	gag-polypeptide of LTR copia-type; B3 DNA binding domain		RAL42531	NO	OG0014392	PF14111	Domain of unknown function (DUF4283)
												Cc041031	NO	OG0018448	PF00078; PF13966	Reverse transcriptase (RNA-dependent DNA polymerase); zinc-binding in reverse transcriptase								SGA_v2.0_scaffold98T29415	NO	OG0018104	PF00319	SRF-type transcription factor (DNA-binding and dimerisation domain)		RAL44122	NO	OG0015362	PF14111	Domain of unknown function (DUF4283)
												Cc041037	NO	OG0000587	PF03732	Retrotransposon gag protein								SHERM_22844	NO	OG0018104	PF00319	SRF-type transcription factor (DNA-binding and dimerisation domain)		RAL47147	NO	OG0014392	PF14111	Domain of unknown function (DUF4283)
												Cc041046	NO	OG0014947	PF03732; PF13650	Retrotransposon gag protein; Aspartyl protease								SGA_v2.0_scaffold98T29267	NO	OG0018103	PF04782; PF04783	Protein of unknown function (DUF632); Protein of unknown function (DUF630)		RAL51606	NO	OG0009161	PF14111	Domain of unknown function (DUF4283)
												Cc041072	NO	OG0014955	PF03641	Possible lysine decarboxylase								SHERM_20370	NO	OG0018103	PF04783; PF04782	Protein of unknown function (DUF630); Protein of unknown function (DUF632)		RAL51607	NO	OG0015362	PF14111	Domain of unknown function (DUF4283)
												Cc041101	NO	OG0014022	PF03732; PF08284; PF00098	Retrotransposon gag protein; Retroviral aspartyl protease; Zinc knuckle								SGA_v2.0_scaffold98T29420	NO	OG0018102	PF13920	Zinc finger: C3HC4 type (RING finger)		RAL51609	NO	OG0009161	PF14111	Domain of unknown function (DUF4283)
												Cc041112	NO	OG0018453	no_Pfam	no_Pfam								SHERM_22870	NO	OG0018102	no_Pfam	no_Pfam		RAL55041	NO	OG0017306	PF14111	Domain of unknown function (DUF4283)
												Cc041117	NO	OG0000411	PF08284; PF03732	Retroviral aspartyl protease; Retrotransposon gag protein								SGA_v2.0_scaffold98T29395	YES	OG0018101	PF14541; PF14543	Xylanase inhibitor C-terminal; Xylanase inhibitor N-terminal		Cc001241	NO	OG0017243	PF14111	Domain of unknown function (DUF4283)
												Cc041203	NO	OG0012385	PF03641	Possible lysine decarboxylase								SHERM_22853	YES	OG0018101	PF14543; PF14541	Xylanase inhibitor N-terminal; Xylanase inhibitor C-terminal		Cc001933	NO	OG0006071	PF14111	Domain of unknown function (DUF4283)
												Cc041254	NO	OG0000587	PF03732	Retrotransposon gag protein								SGA_v2.0_scaffold97T29193	NO	OG0018100	PF02362; PF06507	B3 DNA binding domain; Auxin response factor		Cc003151	NO	OG0014311	PF14111	Domain of unknown function (DUF4283)
												Cc041261	NO	OG0000587	PF03732; PF08284	Retrotransposon gag protein; Retroviral aspartyl protease								SHERM_12797	NO	OG0018100	PF02362; PF06507	B3 DNA binding domain; Auxin response factor		Cc004634	NO	OG0016905	PF14111	Domain of unknown function (DUF4283)
												Cc041266	NO	OG0000411	PF03732	Retrotransposon gag protein								SGA_v2.0_scaffold96T29107	NO	OG0018098	no_Pfam	no_Pfam		Cc012348	NO	OG0015319	PF14111	Domain of unknown function (DUF4283)
												Cc041278	NO	OG0018454	PF14223	gag-polypeptide of LTR copia-type								SHERM_27824	NO	OG0018098	PF03016	Exostosin family		Cc013434	NO	OG0015236	PF14111	Domain of unknown function (DUF4283)
												Cc041292	NO	OG0018455	PF00098	Zinc knuckle								SGA_v2.0_scaffold96T29117	NO	OG0018097	PF14543	Xylanase inhibitor N-terminal		Cc023285	NO	OG0014311	PF14111	Domain of unknown function (DUF4283)
												Cc041308	NO	OG0018456	PF00098; PF14223	Zinc knuckle; gag-polypeptide of LTR copia-type								SHERM_27844	NO	OG0018097	PF14541; PF14543	Xylanase inhibitor C-terminal; Xylanase inhibitor N-terminal		Cc023665	NO	OG0014311	PF14111	Domain of unknown function (DUF4283)
												Cc041408	NO	OG0018445	PF08284	Retroviral aspartyl protease								SGA_v2.0_scaffold96T28939	NO	OG0018096	PF00201	UDP-glucoronosyl and UDP-glucosyl transferase		Cc025111	NO	OG0016702	PF14111	Domain of unknown function (DUF4283)
												Cc041432	NO	OG0007568	PF13516	Leucine Rich repeat								SHERM_13331	NO	OG0018096	PF00201	UDP-glucoronosyl and UDP-glucosyl transferase		Cc026436	NO	OG0016398	PF14111	Domain of unknown function (DUF4283)
												Cc041435	NO	OG0007568	PF00646	F-box domain								SGA_v2.0_scaffold96T29050	NO	OG0018095	no_Pfam	no_Pfam		Cc027393	NO	OG0015305	PF14111	Domain of unknown function (DUF4283)
												Cc041436	NO	OG0007568	PF00646	F-box domain								SHERM_04326	NO	OG0018095	no_Pfam	no_Pfam		Cc030413	NO	OG0015236	PF14111	Domain of unknown function (DUF4283)
												Cc041437	NO	OG0007568	PF00646; PF00646	F-box domain; F-box domain								SGA_v2.0_scaffold96T28980	NO	OG0018094	no_Pfam	no_Pfam		Cc032397	NO	OG0015305	PF14111	Domain of unknown function (DUF4283)
												Cc041742	NO	OG0002836	PF14223	gag-polypeptide of LTR copia-type								SHERM_18460	NO	OG0018094	no_Pfam	no_Pfam		Cc033432	NO	OG0014439	PF14111	Domain of unknown function (DUF4283)
												Cc041906	NO	OG0003361	no_Pfam	no_Pfam								SGA_v2.0_scaffold95T28688	YES	OG0018093	PF14543; PF14543; PF14541; PF14541	Xylanase inhibitor N-terminal; Xylanase inhibitor N-terminal; Xylanase inhibitor C-terminal; Xylanase inhibitor C-terminal		Cc037579	NO	OG0015480	PF14111	Domain of unknown function (DUF4283)
												Cc042159	NO	OG0000411	PF03732	Retrotransposon gag protein								SHERM_18662	YES	OG0018093	PF14543; PF14541	Xylanase inhibitor N-terminal; Xylanase inhibitor C-terminal		Cc038014	NO	OG0009161	PF14111	Domain of unknown function (DUF4283)
												Cc042185	NO	OG0014954	PF13976	GAG-pre-integrase domain								SGA_v2.0_scaffold95T28695	NO	OG0018092	PF02181	Formin Homology 2 Domain		Cc039721	NO	OG0012229	PF14111	Domain of unknown function (DUF4283)
												Cc042389	NO	OG0018450	PF14223	gag-polypeptide of LTR copia-type								SHERM_18665	NO	OG0018092	PF02181	Formin Homology 2 Domain		Cc039986	NO	OG0014392	PF14111	Domain of unknown function (DUF4283)
												Cc042400	NO	OG0002064	PF14223	gag-polypeptide of LTR copia-type								SGA_v2.0_scaffold94T28642	NO	OG0018091	no_Pfam	no_Pfam		Cc040149	NO	OG0015362	PF14111	Domain of unknown function (DUF4283)
												Cc042536	NO	OG0000411	PF03732; PF17921	Retrotransposon gag protein; Integrase zinc binding domain								SHERM_25289	NO	OG0018091	no_Pfam	no_Pfam		Cc040952	NO	OG0009161	PF14111	Domain of unknown function (DUF4283)
												Cc042570	NO	OG0014954	no_Pfam	no_Pfam								SGA_v2.0_scaffold94T28631	NO	OG0018090	PF13432	Tetratricopeptide repeat		Cc044921	NO	OG0017306	PF14111	Domain of unknown function (DUF4283)
												Cc042580	NO	OG0004959	PF03732	Retrotransposon gag protein								SHERM_25295	NO	OG0018090	PF13432	Tetratricopeptide repeat		Cc038157	NO	OG0000276	PF14111; PF14111; PF14392; PF14392	Domain of unknown function (DUF4283); Domain of unknown function (DUF4283); Zinc knuckle; Zinc knuckle
												Cc042582	NO	OG0014949	no_Pfam	no_Pfam								SGA_v2.0_scaffold94T28547	NO	OG0018089	PF10250	GDP-fucose protein O-fucosyltransferase		Cc028274	NO	OG0009161	PF14111; PF00320	Domain of unknown function (DUF4283); GATA zinc finger
												Cc042709	NO	OG0007566	PF14223	gag-polypeptide of LTR copia-type								SHERM_25345	NO	OG0018089	PF10250	GDP-fucose protein O-fucosyltransferase		Cc034996	NO	OG0009161	PF14111; PF00078	Domain of unknown function (DUF4283); Reverse transcriptase (RNA-dependent DNA polymerase)
												Cc042777	NO	OG0014022	PF03732	Retrotransposon gag protein								SGA_v2.0_scaffold94T28528	NO	OG0018088	PF09713	Plant protein 1589 of unknown function (A_thal_3526)		RAL47781	NO	OG0006071	PF14111; PF14392	Domain of unknown function (DUF4283); Zinc knuckle
												Cc042835	NO	OG0004958	PF00078	Reverse transcriptase (RNA-dependent DNA polymerase)								SHERM_25356	NO	OG0018088	PF09713	Plant protein 1589 of unknown function (A_thal_3526)		Cc011729	NO	OG0006071	PF14111; PF14392; PF13966; PF14111	Domain of unknown function (DUF4283); Zinc knuckle; zinc-binding in reverse transcriptase; Domain of unknown function (DUF4283)
												Cc042873	NO	OG0000411	PF08284; PF03732	Retroviral aspartyl protease; Retrotransposon gag protein								SGA_v2.0_scaffold92T28317	NO	OG0018087	PF04770	ZF-HD protein dimerisation region		RAL47692	NO	OG0012229	PF14111; PF13966	Domain of unknown function (DUF4283); zinc-binding in reverse transcriptase
												Cc042904	NO	OG0018455	PF14223; PF00098	gag-polypeptide of LTR copia-type; Zinc knuckle								SHERM_07531	NO	OG0018087	PF04770	ZF-HD protein dimerisation region		RAL53724	NO	OG0017243	PF14111; PF13966	Domain of unknown function (DUF4283); zinc-binding in reverse transcriptase
												Cc042919	NO	OG0018457	PF03732	Retrotransposon gag protein								SGA_v2.0_scaffold92T28141	NO	OG0018086	PF14215	bHLH-MYC and R2R3-MYB transcription factors N-terminal		Cc011498	NO	OG0006071	PF14111; PF13966	Domain of unknown function (DUF4283); zinc-binding in reverse transcriptase
												Cc042933	NO	OG0014017	PF17921; PF13456	Integrase zinc binding domain; Reverse transcriptase-like								SHERM_21289	NO	OG0018086	PF14215	bHLH-MYC and R2R3-MYB transcription factors N-terminal		Cc012857	NO	OG0003335	PF14111; PF13966	Domain of unknown function (DUF4283); zinc-binding in reverse transcriptase
												Cc042969	NO	OG0012385	PF03641	Possible lysine decarboxylase								SGA_v2.0_scaffold91T28077	NO	OG0018085	PF13713; PF08381	Transcription factor BRX N-terminal domain; Transcription factor regulating root and shoot growth via Pin3		Cc034103	NO	OG0006071	PF14111; PF13966	Domain of unknown function (DUF4283); zinc-binding in reverse transcriptase
												Cc042981	NO	OG0014954	no_Pfam	no_Pfam								SHERM_19402	NO	OG0018085	PF13713; PF08381; PF08381	Transcription factor BRX N-terminal domain; Transcription factor regulating root and shoot growth via Pin3; Transcription factor regulating root and shoot growth via Pin3		Cc007683	NO	OG0017298	PF04535	Domain of unknown function (DUF588)
												Cc042982	NO	OG0007566	PF00098; PF14223	Zinc knuckle; gag-polypeptide of LTR copia-type								SGA_v2.0_scaffold91T28123	NO	OG0018084	no_Pfam	no_Pfam		RAL39738	NO	OG0000194	PF02721	Domain of unknown function DUF223
												Cc043038	NO	OG0000411	PF08284; PF03732	Retroviral aspartyl protease; Retrotransposon gag protein								SHERM_10026	NO	OG0018084	PF00069	Protein kinase domain		RAL50544	NO	OG0000194	PF02721	Domain of unknown function DUF223
												Cc043172	NO	OG0016244	PF13456	Reverse transcriptase-like								SGA_v2.0_scaffold91T28084	NO	OG0018083	no_Pfam	no_Pfam		RAL53646	NO	OG0000194	PF02721	Domain of unknown function DUF223
												Cc043246	NO	OG0014948	no_Pfam	no_Pfam								SHERM_14536	NO	OG0018083	no_Pfam	no_Pfam		Cc001787	NO	OG0000194	PF02721	Domain of unknown function DUF223
												Cc043267	NO	OG0018457	PF03732	Retrotransposon gag protein								SGA_v2.0_scaffold90T27676	YES	OG0018082	PF00190	Cupin		Cc006074	NO	OG0000437	PF02721	Domain of unknown function DUF223
												Cc043317	NO	OG0000703	PF00646	F-box domain								SHERM_10266	YES	OG0018082	PF00190	Cupin		Cc010281	NO	OG0000437	PF02721	Domain of unknown function DUF223
												Cc043352	NO	OG0016244	PF13456	Reverse transcriptase-like								SGA_v2.0_scaffold90T27768	NO	OG0018081	PF00651	BTB/POZ domain		Cc012767	NO	OG0000194	PF02721	Domain of unknown function DUF223
												Cc043365	NO	OG0016226	PF13650	Aspartyl protease								SHERM_17490	NO	OG0018081	PF00651	BTB/POZ domain		Cc027574	NO	OG0013802	PF02721	Domain of unknown function DUF223
												Cc043489	NO	OG0000411	PF03732	Retrotransposon gag protein								SGA_v2.0_scaffold90T27860	NO	OG0018080	no_Pfam	no_Pfam		Cc029792	NO	OG0000194	PF02721	Domain of unknown function DUF223
												Cc043494	NO	OG0016243	no_Pfam	no_Pfam								SHERM_01888	NO	OG0018080	no_Pfam	no_Pfam		Cc030998	NO	OG0000437	PF02721	Domain of unknown function DUF223
												Cc043559	NO	OG0018452	PF07727	Reverse transcriptase (RNA-dependent DNA polymerase)								SGA_v2.0_scaffold90T27984	NO	OG0018079	no_Pfam	no_Pfam		Cc044228	NO	OG0013802	PF02721	Domain of unknown function DUF223
												Cc043576	NO	OG0018418	PF00078	Reverse transcriptase (RNA-dependent DNA polymerase)								SHERM_01947	NO	OG0018079	no_Pfam	no_Pfam		Cc031802	NO	OG0000194	PF02721; PF02721	Domain of unknown function DUF223; Domain of unknown function DUF223
												Cc043597	NO	OG0018435	PF13650	Aspartyl protease								SGA_v2.0_scaffold90T27866	NO	OG0018078	PF00931; PF00931	NB-ARC domain; NB-ARC domain		Cc033191	NO	OG0000194	PF02721; PF02721	Domain of unknown function DUF223; Domain of unknown function DUF223
												Cc043653	NO	OG0016239	PF03732	Retrotransposon gag protein								SHERM_28051	NO	OG0018078	PF00931	NB-ARC domain		Cc039384	NO	OG0000437	PF02721; PF02721	Domain of unknown function DUF223; Domain of unknown function DUF223
												Cc043679	NO	OG0007566	PF14223; PF00098	gag-polypeptide of LTR copia-type; Zinc knuckle								SGA_v2.0_scaffold90T27745	NO	OG0018077	no_Pfam	no_Pfam		RAL48869	NO	OG0000437	PF02721; PF08646	Domain of unknown function DUF223; Replication factor-A C terminal domain
												Cc043696	NO	OG0014024	PF05970	PIF1-like helicase								SHERM_17504	NO	OG0018077	no_Pfam	no_Pfam		Cc046412	NO	OG0000194	PF02721; PF08646	Domain of unknown function DUF223; Replication factor-A C terminal domain
												Cc043737	NO	OG0016243	no_Pfam	no_Pfam								SGA_v2.0_scaffold90T27752	NO	OG0018076	no_Pfam	no_Pfam		Cc026867	NO	OG0000437	PF02721; PF08646; PF02721; PF08646	Domain of unknown function DUF223; Replication factor-A C terminal domain; Domain of unknown function DUF223; Replication factor-A C terminal domain
												Cc043753	NO	OG0000411	PF03732	Retrotransposon gag protein								SHERM_08111	NO	OG0018076	PF01803	LIM-domain binding protein		Cc003769	NO	OG0000437	PF02721; PF08646; PF14214	Domain of unknown function DUF223; Replication factor-A C terminal domain; Helitron helicase-like domain at N-terminus
												Cc043778	NO	OG0014944	PF13976	GAG-pre-integrase domain								SGA_v2.0_scaffold90T27638	NO	OG0018075	PF07939	Protein of unknown function (DUF1685)		Cc014670	NO	OG0000194	PF02721; PF08646; PF08646; PF02721	Domain of unknown function DUF223; Replication factor-A C terminal domain; Replication factor-A C terminal domain; Domain of unknown function DUF223
												Cc043802	NO	OG0018446	PF14223	gag-polypeptide of LTR copia-type								SHERM_10244	NO	OG0018075	PF07939	Protein of unknown function (DUF1685)		Cc030702	NO	OG0014512	PF13962; PF12796; PF13637; PF13857	Domain of unknown function; Ankyrin repeats (3 copies); Ankyrin repeats (many copies); Ankyrin repeats (many copies)
												Cc043823	NO	OG0016244	PF13456	Reverse transcriptase-like								SGA_v2.0_scaffold90T27965	NO	OG0018074	no_Pfam	no_Pfam		RAL37401	NO	OG0016394	PF08137	DVL family
												Cc043852	NO	OG0016231	no_Pfam	no_Pfam								SHERM_13019	NO	OG0018074	no_Pfam	no_Pfam		Cc001183	NO	OG0016394	PF08137	DVL family
												Cc043904	NO	OG0007565	no_Pfam	no_Pfam								SGA_v2.0_scaffold90T27615	NO	OG0018073	PF06974; PF03007	Protein of unknown function (DUF1298); Wax ester synthase-like Acyl-CoA acyltransferase domain		RAL39925	NO	OG0016504	PF01031; PF00350	Dynamin central region; Dynamin family
												Cc043925	NO	OG0014022	PF03732; PF00098	Retrotransposon gag protein; Zinc knuckle								SHERM_10235	NO	OG0018073	PF03007; PF06974	Wax ester synthase-like Acyl-CoA acyltransferase domain; Protein of unknown function (DUF1298)		Cc016939	NO	OG0016504	PF01031; PF00350	Dynamin central region; Dynamin family
												Cc044205	NO	OG0014949	no_Pfam	no_Pfam								SGA_v2.0_scaffold90T27856	NO	OG0018072	no_Pfam	no_Pfam		RAL45175	NO	OG0016770	PF00350	Dynamin family
												Cc044244	NO	OG0016225	PF17917; PF13650; PF03732	RNase H-like domain found in reverse transcriptase; Aspartyl protease; Retrotransposon gag protein								SHERM_01891	NO	OG0018072	PF00249; PF00249	Myb-like DNA-binding domain; Myb-like DNA-binding domain		RAL51295	NO	OG0017119	PF00350	Dynamin family
												Cc044350	NO	OG0006133	PF03004	Plant transposase (Ptta/En/Spm family)								SGA_v2.0_scaffold90T27822	NO	OG0018071	PF00067; PF00067	Cytochrome P450; Cytochrome P450		Cc046924	NO	OG0017119	PF00350	Dynamin family
												Cc044377	NO	OG0000795	PF03732	Retrotransposon gag protein								SHERM_17464	NO	OG0018071	PF00067; PF00067; PF00067	Cytochrome P450; Cytochrome P450; Cytochrome P450		RAL38682	NO	OG0016441	PF02212	Dynamin GTPase effector domain
												Cc044380	NO	OG0018456	PF14223	gag-polypeptide of LTR copia-type								SGA_v2.0_scaffold90T27931	NO	OG0018070	no_Pfam	no_Pfam		Cc016940	NO	OG0016553	PF02212	Dynamin GTPase effector domain
												Cc044398	NO	OG0004085	no_Pfam	no_Pfam								SHERM_01917	NO	OG0018070	no_Pfam	no_Pfam		Cc021477	NO	OG0016441	PF02212	Dynamin GTPase effector domain
												Cc044448	NO	OG0004085	no_Pfam	no_Pfam								SGA_v2.0_scaffold90T27936	NO	OG0018069	PF12174	RCD1-SRO-TAF4 (RST) plant domain		RAL48159	NO	OG0016930	PF00892; PF00892	EamA-like transporter family; EamA-like transporter family
												Cc045301	NO	OG0007565	PF13976; PF14223	GAG-pre-integrase domain; gag-polypeptide of LTR copia-type								SHERM_01920	NO	OG0018069	no_Pfam	no_Pfam		Cc014771	NO	OG0016930	PF00892; PF00892	EamA-like transporter family; EamA-like transporter family
												Cc045348	NO	OG0001755	PF08284; PF03732	Retroviral aspartyl protease; Retrotransposon gag protein								SGA_v2.0_scaffold89T27504	NO	OG0018068	no_Pfam	no_Pfam		Cc008293	NO	OG0015471	PF13202; PF13202; PF13499	EF hand; EF hand; EF-hand domain pair
												Cc045465	NO	OG0000795	PF13456; PF17921; PF17919	Reverse transcriptase-like; Integrase zinc binding domain; RNase H-like domain found in reverse transcriptase								SHERM_03600	NO	OG0018068	PF16845	Aspartic acid proteinase inhibitor		Cc009779	NO	OG0015471	PF13202; PF13202; PF13499	EF hand; EF hand; EF-hand domain pair
												Cc045482	NO	OG0001755	PF08284	Retroviral aspartyl protease								SGA_v2.0_scaffold89T27505	YES	OG0018067	no_Pfam	no_Pfam		RAL48493	NO	OG0015471	PF13202; PF13499	EF hand; EF-hand domain pair
												Cc045486	NO	OG0018417	PF13456	Reverse transcriptase-like								SHERM_03601	YES	OG0018067	no_Pfam	no_Pfam		RAL38404	NO	OG0016430	PF13499; PF13499	EF-hand domain pair; EF-hand domain pair
												Cc045530	NO	OG0002064	PF08240; PF14223; PF14223; PF08240	Alcohol dehydrogenase GroES-like domain; gag-polypeptide of LTR copia-type; gag-polypeptide of LTR copia-type; Alcohol dehydrogenase GroES-like domain								SGA_v2.0_scaffold89T27519	NO	OG0018066	no_Pfam	no_Pfam		RAL54590	NO	OG0017287	PF13499; PF13833	EF-hand domain pair; EF-hand domain pair
												Cc045671	NO	OG0003361	no_Pfam	no_Pfam								SHERM_16750	NO	OG0018066	no_Pfam	no_Pfam		Cc017480	NO	OG0017287	PF13833; PF13499	EF-hand domain pair; EF-hand domain pair
												Cc045984	NO	OG0002064	PF14223	gag-polypeptide of LTR copia-type								SGA_v2.0_scaffold89T27510	YES	OG0018065	no_Pfam	no_Pfam		Cc044783	NO	OG0016430	PF13499; PF13499	EF-hand domain pair; EF-hand domain pair
												Cc046007	NO	OG0004958	PF00078; PF14111; PF14111	Reverse transcriptase (RNA-dependent DNA polymerase); Domain of unknown function (DUF4283); Domain of unknown function (DUF4283)								SHERM_03603	NO	OG0018065	PF16845	Aspartic acid proteinase inhibitor		RAL53158	NO	OG0015583	PF13499; PF00069; PF13499	EF-hand domain pair; Protein kinase domain; EF-hand domain pair
												Cc046046	NO	OG0016242	PF14223; PF07727	gag-polypeptide of LTR copia-type; Reverse transcriptase (RNA-dependent DNA polymerase)								SGA_v2.0_scaffold89T27530	NO	OG0018064	no_Pfam	no_Pfam		Cc021690	NO	OG0015583	PF13405; PF13499; PF00069	EF-hand domain; EF-hand domain pair; Protein kinase domain
												Cc046249	NO	OG0016230	PF00112; PF08246	Papain family cysteine protease; Cathepsin propeptide inhibitor domain (I29)								SHERM_26167	NO	OG0018064	no_Pfam	no_Pfam		Cc026176	NO	OG0015583	PF13405; PF00069; PF13499	EF-hand domain; Protein kinase domain; EF-hand domain pair
												Cc046329	NO	OG0002835	PF13456	Reverse transcriptase-like								SGA_v2.0_scaffold89T27418	NO	OG0018063	PF01055; PF17137; PF13802	Glycosyl hydrolases family 31; Domain of unknown function (DUF5110); Galactose mutarotase-like		RAL46999	NO	OG0016870	PF17232	Elicitor peptide 1-7
												Cc046442	NO	OG0016241	PF17917; PF13456; PF03732; PF17921; PF00665	RNase H-like domain found in reverse transcriptase; Reverse transcriptase-like; Retrotransposon gag protein; Integrase zinc binding domain; Integrase core domain								SHERM_12874	NO	OG0018063	PF13802; PF01055; PF17137	Galactose mutarotase-like; Glycosyl hydrolases family 31; Domain of unknown function (DUF5110)		Cc014850	NO	OG0016870	PF17232	Elicitor peptide 1-7
												Cc046488	NO	OG0002425	PF03004	Plant transposase (Ptta/En/Spm family)								SGA_v2.0_scaffold87T27077	NO	OG0018061	no_Pfam	no_Pfam		RAL41348	NO	OG0016590	PF06232	Embryo-specific protein 3: (ATS3)
												Cc046606	NO	OG0004958	PF00078	Reverse transcriptase (RNA-dependent DNA polymerase)								SHERM_01133	NO	OG0018061	PF01263	Aldose 1-epimerase		RAL51304	NO	OG0017122	PF03587	EMG1/NEP1 methyltransferase
												Cc046670	NO	OG0002425	no_Pfam	no_Pfam								SGA_v2.0_scaffold87T27124	NO	OG0018060	PF13857	Ankyrin repeats (many copies)		RAL51305	NO	OG0015531	PF03587	EMG1/NEP1 methyltransferase
												Cc047036	NO	OG0000587	PF03732	Retrotransposon gag protein								SHERM_01214	NO	OG0018060	PF12796; PF13857	Ankyrin repeats (3 copies); Ankyrin repeats (many copies)		Cc001326	NO	OG0015531	PF03587	EMG1/NEP1 methyltransferase
												Cc047167	NO	OG0000411	PF03732; PF08284	Retrotransposon gag protein; Retroviral aspartyl protease								SGA_v2.0_scaffold87T27125	NO	OG0018059	PF01490	Transmembrane amino acid transporter protein		Cc046915	NO	OG0015531	PF03587	EMG1/NEP1 methyltransferase
																								SHERM_01213	NO	OG0018059	PF01490	Transmembrane amino acid transporter protein		Cc046916	NO	OG0017122	PF03587; PF03587; PF03587	EMG1/NEP1 methyltransferase; EMG1/NEP1 methyltransferase; EMG1/NEP1 methyltransferase
																								SGA_v2.0_scaffold87T27176	NO	OG0018058	PF01486	K-box region		RAL40107	NO	OG0016510	PF01105	emp24/gp25L/p24 family/GOLD
																								SHERM_02890	NO	OG0018058	PF01486	K-box region		RAL54998	NO	OG0017303	PF01105	emp24/gp25L/p24 family/GOLD
																								SGA_v2.0_scaffold87T27055	NO	OG0018057	PF14577; PF14577	Sieve element occlusion C-terminus; Sieve element occlusion C-terminus		Cc007558	NO	OG0017303	PF01105	emp24/gp25L/p24 family/GOLD
																								SHERM_13243	NO	OG0018057	PF14577	Sieve element occlusion C-terminus		Cc045136	NO	OG0016510	PF01105	emp24/gp25L/p24 family/GOLD
																								SGA_v2.0_scaffold85T26769	NO	OG0018056	PF02099	Josephin		Cc018389	NO	OG0017032	PF03372	Endonuclease/Exonuclease/phosphatase family
																								SHERM_03422	NO	OG0018056	PF02099	Josephin		Cc026766	NO	OG0012229	PF03372	Endonuclease/Exonuclease/phosphatase family
																								SGA_v2.0_scaffold85T26666	NO	OG0018054	no_Pfam	no_Pfam		RAL53546	NO	OG0015589	PF03372; PF14111; PF13966; PF14111; PF03372	Endonuclease/Exonuclease/phosphatase family; Domain of unknown function (DUF4283); zinc-binding in reverse transcriptase; Domain of unknown function (DUF4283); Endonuclease/Exonuclease/phosphatase family
																								SHERM_03340	NO	OG0018054	no_Pfam	no_Pfam		Cc017992	NO	OG0012229	PF03372; PF00078; PF03372	Endonuclease/Exonuclease/phosphatase family; Reverse transcriptase (RNA-dependent DNA polymerase); Endonuclease/Exonuclease/phosphatase family
																								SGA_v2.0_scaffold85T26662	NO	OG0018053	PF04525	LURP-one-related		RAL46485	NO	OG0016838	PF13561	Enoyl-(Acyl carrier protein) reductase
																								SHERM_03337	NO	OG0018053	PF04525	LURP-one-related		Cc006176	NO	OG0016838	PF13561	Enoyl-(Acyl carrier protein) reductase
																								SGA_v2.0_scaffold83T26454	NO	OG0018052	no_Pfam	no_Pfam		RAL52996	NO	OG0017197	PF13561; PF13561	Enoyl-(Acyl carrier protein) reductase; Enoyl-(Acyl carrier protein) reductase
																								SHERM_12259	NO	OG0018052	no_Pfam	no_Pfam		Cc034599	NO	OG0016850	PF17181	Epidermal patterning factor proteins
																								SGA_v2.0_scaffold81T26039	NO	OG0018051	PF03372	Endonuclease/Exonuclease/phosphatase family		RAL43149	NO	OG0015337	PF04873	Ethylene insensitive 3
																								SHERM_15563	NO	OG0018051	PF03372	Endonuclease/Exonuclease/phosphatase family		Cc017081	NO	OG0015337	PF04873	Ethylene insensitive 3
																								SGA_v2.0_scaffold81T26116	NO	OG0018050	PF00307; PF00225	Calponin homology (CH) domain; Kinesin motor domain		Cc028355	NO	OG0015337	PF04873	Ethylene insensitive 3
																								SHERM_15618	NO	OG0018050	PF00225; PF00481; PF00307	Kinesin motor domain; Protein phosphatase 2C; Calponin homology (CH) domain		RAL54578	NO	OG0017286	PF03188	Eukaryotic cytochrome b561
																								SGA_v2.0_scaffold81T26119	NO	OG0018049	PF07816	Protein of unknown function (DUF1645)		Cc005792	NO	OG0017286	PF03188	Eukaryotic cytochrome b561
																								SHERM_15619	NO	OG0018049	PF07816	Protein of unknown function (DUF1645)		Cc042043	NO	OG0015307	PF08268	F-box associated domain
																								SGA_v2.0_scaffold80T25823	NO	OG0018047	PF03087	Arabidopsis protein of unknown function		RAL41894	NO	OG0015307	PF08268; PF00646	F-box associated domain; F-box domain
																								SHERM_16674	NO	OG0018047	PF03087	Arabidopsis protein of unknown function		RAL48407	NO	OG0016940	PF07734; PF00646	F-box associated; F-box domain
																								SGA_v2.0_scaffold79T25596	NO	OG0018046	PF01105	emp24/gp25L/p24 family/GOLD		Cc000210	NO	OG0016546	PF07734; PF00646	F-box associated; F-box domain
																								SHERM_24682	NO	OG0018046	PF01105	emp24/gp25L/p24 family/GOLD		RAL47710	NO	OG0015451	PF07734; PF12937	F-box associated; F-box-like
																								SGA_v2.0_scaffold79T25506	NO	OG0018045	PF03168	Late embryogenesis abundant protein		RAL37006	NO	OG0016370	PF00646	F-box domain
																								SHERM_07392	NO	OG0018045	PF03168	Late embryogenesis abundant protein		RAL37684	NO	OG0016410	PF00646	F-box domain
																								SGA_v2.0_scaffold77T25206	NO	OG0018044	no_Pfam	no_Pfam		RAL38080	NO	OG0013641	PF00646	F-box domain
																								SHERM_19835	NO	OG0018044	no_Pfam	no_Pfam		RAL38307	NO	OG0015223	PF00646	F-box domain
																								SGA_v2.0_scaffold77T25356	NO	OG0018043	PF00573	Ribosomal protein L4/L1 family		RAL40231	NO	OG0016517	PF00646	F-box domain
																								SHERM_27560	NO	OG0018043	no_Pfam	no_Pfam		RAL40795	NO	OG0016546	PF00646	F-box domain
																								SGA_v2.0_scaffold77T25265	NO	OG0018042	PF13837	Myb/SANT-like DNA-binding domain		RAL41008	NO	OG0013670	PF00646	F-box domain
																								SHERM_08316	NO	OG0018042	no_Pfam	no_Pfam		RAL41324	NO	OG0016587	PF00646	F-box domain
																								SGA_v2.0_scaffold75T25018	NO	OG0018040	PF13472	GDSL-like Lipase/Acylhydrolase family		RAL42709	NO	OG0014395	PF00646	F-box domain
																								SHERM_25982	NO	OG0018040	PF13472	GDSL-like Lipase/Acylhydrolase family		RAL44142	NO	OG0009205	PF00646	F-box domain
																								SGA_v2.0_scaffold75T24976	NO	OG0018038	no_Pfam	no_Pfam		RAL45098	NO	OG0016764	PF00646	F-box domain
																								SHERM_25953	NO	OG0018038	no_Pfam	no_Pfam		RAL46826	NO	OG0016863	PF00646	F-box domain
																								SGA_v2.0_scaffold75T24746	NO	OG0018037	no_Pfam	no_Pfam		RAL48660	NO	OG0015451	PF00646	F-box domain
																								SHERM_17725	NO	OG0018037	no_Pfam	no_Pfam		RAL49482	NO	OG0017015	PF00646	F-box domain
																								SGA_v2.0_scaffold73T24330	NO	OG0018036	PF00643	B-box zinc finger		RAL51528	NO	OG0017130	PF00646	F-box domain
																								SHERM_15796	NO	OG0018036	PF00643	B-box zinc finger		RAL53634	NO	OG0017234	PF00646	F-box domain
																								SGA_v2.0_scaffold73T24444	NO	OG0018035	PF07762	Protein of unknown function (DUF1618)		RAL53660	NO	OG0017239	PF00646	F-box domain
																								SHERM_25058	NO	OG0018035	PF07762	Protein of unknown function (DUF1618)		RAL53898	NO	OG0015592	PF00646	F-box domain
																								SGA_v2.0_scaffold73T24503	YES	OG0018034	PF01915; PF01915; PF00933; PF00933	Glycosyl hydrolase family 3 C-terminal domain; Glycosyl hydrolase family 3 C-terminal domain; Glycosyl hydrolase family 3 N terminal domain; Glycosyl hydrolase family 3 N terminal domain		RAL54844	NO	OG0015615	PF00646	F-box domain
																								SHERM_04028	YES	OG0018034	PF01915; PF01915; PF00933; PF00933	Glycosyl hydrolase family 3 C-terminal domain; Glycosyl hydrolase family 3 C-terminal domain; Glycosyl hydrolase family 3 N terminal domain; Glycosyl hydrolase family 3 N terminal domain		Cc000882	NO	OG0015592	PF00646	F-box domain
																								SGA_v2.0_scaffold73T24348	NO	OG0018033	no_Pfam	no_Pfam		Cc001552	NO	OG0016517	PF00646	F-box domain
																								SHERM_11471	NO	OG0018033	no_Pfam	no_Pfam		Cc002957	NO	OG0017015	PF00646	F-box domain
																								SGA_v2.0_scaffold73T24242	NO	OG0018032	PF03110	SBP domain		Cc004913	NO	OG0015223	PF00646	F-box domain
																								SHERM_15860	NO	OG0018032	PF03110	SBP domain		Cc009884	NO	OG0016940	PF00646	F-box domain
																								SGA_v2.0_scaffold72T24129	NO	OG0018031	PF00503	G-protein alpha subunit		Cc010327	NO	OG0015615	PF00646	F-box domain
																								SHERM_27091	NO	OG0018031	PF00503	G-protein alpha subunit		Cc010328	NO	OG0015615	PF00646	F-box domain
																								SGA_v2.0_scaffold71T23730	YES	OG0018030	PF03662; PF03662	Glycosyl hydrolase family 79: N-terminal domain; Glycosyl hydrolase family 79: N-terminal domain		Cc011228	NO	OG0017239	PF00646	F-box domain
																								SHERM_18647	YES	OG0018030	PF03662	Glycosyl hydrolase family 79: N-terminal domain		Cc012541	NO	OG0016863	PF00646	F-box domain
																								SGA_v2.0_scaffold71T23850	NO	OG0018029	no_Pfam	no_Pfam		Cc014307	NO	OG0016370	PF00646	F-box domain
																								SHERM_14879	NO	OG0018029	no_Pfam	no_Pfam		Cc015786	NO	OG0009205	PF00646	F-box domain
																								SGA_v2.0_scaffold71T23916	NO	OG0018028	PF01008	Initiation factor 2 subunit family		Cc015802	NO	OG0009205	PF00646	F-box domain
																								SHERM_25051	NO	OG0018028	PF01008	Initiation factor 2 subunit family		Cc015922	NO	OG0017234	PF00646	F-box domain
																								SGA_v2.0_scaffold71T23995	NO	OG0018026	no_Pfam	no_Pfam		Cc017139	NO	OG0015510	PF00646	F-box domain
																								SHERM_25105	NO	OG0018026	no_Pfam	no_Pfam		Cc018647	NO	OG0016597	PF00646	F-box domain
																								SGA_v2.0_scaffold70T23499	NO	OG0018025	PF08387; PF07723	FBD; Leucine Rich Repeat		Cc018763	NO	OG0016587	PF00646	F-box domain
																								SHERM_16081	NO	OG0018025	no_Pfam	no_Pfam		Cc021126	NO	OG0015307	PF00646	F-box domain
																								SGA_v2.0_scaffold70T23587	NO	OG0018024	PF08276; PF01453; PF00954; PF07714	PAN-like domain; D-mannose binding lectin; S-locus glycoprotein domain; Protein tyrosine kinase		Cc024688	NO	OG0009205	PF00646	F-box domain
																								SHERM_16138	NO	OG0018024	PF00954; PF08276; PF01453; PF07714	S-locus glycoprotein domain; PAN-like domain; D-mannose binding lectin; Protein tyrosine kinase		Cc026700	NO	OG0012137	PF00646	F-box domain
																								SGA_v2.0_scaffold70T23470	NO	OG0018023	PF13966	zinc-binding in reverse transcriptase		Cc030770	NO	OG0015241	PF00646	F-box domain
																								SHERM_26481	NO	OG0018023	no_Pfam	no_Pfam		Cc032443	NO	OG0017291	PF00646	F-box domain
																								SGA_v2.0_scaffold70T23428	NO	OG0018022	PF04981	NMD3 family		Cc032546	NO	OG0015223	PF00646	F-box domain
																								SHERM_15953	NO	OG0018022	PF04981	NMD3 family		Cc037752	NO	OG0009205	PF00646	F-box domain
																								SGA_v2.0_scaffold69T23213	NO	OG0018021	PF00249; PF00249	Myb-like DNA-binding domain; Myb-like DNA-binding domain		Cc041790	NO	OG0015510	PF00646	F-box domain
																								SHERM_04339	NO	OG0018021	PF00249; PF00249	Myb-like DNA-binding domain; Myb-like DNA-binding domain		Cc046675	NO	OG0017130	PF00646	F-box domain
																								SGA_v2.0_scaffold69T23275	NO	OG0018020	PF00646	F-box domain		Cc047217	NO	OG0016796	PF00646	F-box domain
																								SHERM_04301	NO	OG0018020	no_Pfam	no_Pfam		RAL50296	NO	OG0015510	PF00646; PF07734	F-box domain; F-box associated
																								SGA_v2.0_scaffold69T23137	NO	OG0018019	PF11815; PF01734	Domain of unknown function (DUF3336); Patatin-like phospholipase		Cc025269	NO	OG0015451	PF00646; PF07734	F-box domain; F-box associated
																								SHERM_04398	NO	OG0018019	PF11815; PF01734	Domain of unknown function (DUF3336); Patatin-like phospholipase		Cc015811	NO	OG0009205	PF00646; PF00646	F-box domain; F-box domain
																								SGA_v2.0_scaffold69T23052	NO	OG0018018	PF03372	Endonuclease/Exonuclease/phosphatase family		Cc016485	NO	OG0015592	PF00646; PF00646	F-box domain; F-box domain
																								SHERM_04454	NO	OG0018018	PF03372	Endonuclease/Exonuclease/phosphatase family		Cc018923	NO	OG0015241	PF00646; PF00646	F-box domain; F-box domain
																								SGA_v2.0_scaffold68T22963	NO	OG0018017	PF00514	Armadillo/beta-catenin-like repeat		Cc020295	NO	OG0016410	PF00646; PF00646	F-box domain; F-box domain
																								SHERM_19856	NO	OG0018017	PF00514; PF00514; PF00514	Armadillo/beta-catenin-like repeat; Armadillo/beta-catenin-like repeat; Armadillo/beta-catenin-like repeat		Cc026699	NO	OG0012137	PF00646; PF00646	F-box domain; F-box domain
																								SGA_v2.0_scaffold68T22980	NO	OG0018016	no_Pfam	no_Pfam		Cc026698	NO	OG0012137	PF00646; PF00646; PF08387	F-box domain; F-box domain; FBD
																								SHERM_07337	NO	OG0018016	no_Pfam	no_Pfam		Cc033117	NO	OG0013641	PF00646; PF08387	F-box domain; FBD
																								SGA_v2.0_scaffold68T22912	NO	OG0018015	PF00249; PF00249	Myb-like DNA-binding domain; Myb-like DNA-binding domain		Cc027017	NO	OG0013641	PF00646; PF08387; PF12937; PF08387	F-box domain; FBD; F-box-like; FBD
																								SHERM_19883	NO	OG0018015	PF00249; PF00249	Myb-like DNA-binding domain; Myb-like DNA-binding domain		Cc004916	NO	OG0013642	PF00646; PF08387; PF08387	F-box domain; FBD; FBD
																								SGA_v2.0_scaffold67T22711	NO	OG0018014	PF03321; PF03321	GH3 auxin-responsive promoter; GH3 auxin-responsive promoter		Cc040049	NO	OG0014369	PF00646; PF08387; PF07723	F-box domain; FBD; Leucine Rich Repeat
																								SHERM_17012	NO	OG0018014	PF03321	GH3 auxin-responsive promoter		Cc013727	NO	OG0014395	PF00646; PF07723	F-box domain; Leucine Rich Repeat
																								SGA_v2.0_scaffold67T22793	YES	OG0018013	PF03330; PF01357	Lytic transglycolase; Pollen allergen		Cc047326	NO	OG0014369	PF00646; PF07723	F-box domain; Leucine Rich Repeat
																								SHERM_27837	YES	OG0018013	PF01357; PF03330	Pollen allergen; Lytic transglycolase		RAL41446	NO	OG0016597	PF12937	F-box-like
																								SGA_v2.0_scaffold67T22561	YES	OG0018012	PF00933; PF01915; PF14310	Glycosyl hydrolase family 3 N terminal domain; Glycosyl hydrolase family 3 C-terminal domain; Fibronectin type III-like domain		RAL45666	NO	OG0015404	PF12937	F-box-like
																								SHERM_24957	YES	OG0018012	PF00933; PF14310; PF01915	Glycosyl hydrolase family 3 N terminal domain; Fibronectin type III-like domain; Glycosyl hydrolase family 3 C-terminal domain		RAL45669	NO	OG0015405	PF12937	F-box-like
																								SGA_v2.0_scaffold67T22698	NO	OG0018011	PF10440; PF05033; PF00856	Ubiquitin-binding WIYLD domain; Pre-SET motif; SET domain		RAL45676	NO	OG0013722	PF12937	F-box-like
																								SHERM_17036	NO	OG0018011	PF00856; PF05033; PF10440	SET domain; Pre-SET motif; Ubiquitin-binding WIYLD domain		RAL46980	NO	OG0014468	PF12937	F-box-like
																								SGA_v2.0_scaffold67T22589	NO	OG0018010	no_Pfam	no_Pfam		RAL46983	NO	OG0014468	PF12937	F-box-like
																								SHERM_17099	NO	OG0018010	no_Pfam	no_Pfam		RAL51530	NO	OG0017132	PF12937	F-box-like
																								SGA_v2.0_scaffold66T22532	NO	OG0018009	PF00249	Myb-like DNA-binding domain		Cc010497	NO	OG0015404	PF12937	F-box-like
																								SHERM_02094	NO	OG0018009	PF00249	Myb-like DNA-binding domain		Cc010501	NO	OG0015405	PF12937	F-box-like
																								SGA_v2.0_scaffold66T22541	NO	OG0018008	PF05553	Cotton fibre expressed protein		Cc014829	NO	OG0014468	PF12937	F-box-like
																								SHERM_02102	NO	OG0018008	PF05553	Cotton fibre expressed protein		Cc022090	NO	OG0017132	PF12937	F-box-like
																								SGA_v2.0_scaffold64T21947	NO	OG0018007	PF02458; PF02458	Transferase family; Transferase family		Cc037993	NO	OG0017115	PF12937	F-box-like
																								SHERM_20112	NO	OG0018007	PF02458	Transferase family		Cc047222	NO	OG0015405	PF12937	F-box-like
																								SGA_v2.0_scaffold64T21889	NO	OG0018006	no_Pfam	no_Pfam		Cc047225	NO	OG0015404	PF12937	F-box-like
																								SHERM_20084	NO	OG0018006	no_Pfam	no_Pfam		Cc047229	NO	OG0015403	PF12937	F-box-like
																								SGA_v2.0_scaffold64T21887	NO	OG0018005	PF01466; PF03931	Skp1 family: dimerisation domain; Skp1 family: tetramerisation domain		Cc033107	NO	OG0013641	PF12937; PF08387	F-box-like; FBD
																								SHERM_20083	NO	OG0018005	PF01466; PF03931	Skp1 family: dimerisation domain; Skp1 family: tetramerisation domain		RAL37028	NO	OG0015188	PF05964; PF02373; PF02375; PF02928; PF05965	F/Y-rich N-terminus; JmjC domain: hydroxylase; jmjN domain; C5HC2 zinc finger; F/Y rich C-terminus
																								SGA_v2.0_scaffold64T21938	YES	OG0018004	PF02485	Core-2/I-Branching enzyme		Cc030324	NO	OG0015441	PF14826	FACT complex subunit SPT16 N-terminal lobe domain
																								SHERM_20110	YES	OG0018004	PF02485	Core-2/I-Branching enzyme		RAL40881	NO	OG0016552	PF01494	FAD binding domain
																								SGA_v2.0_scaffold64T21984	NO	OG0018003	PF00856	SET domain		Cc020468	NO	OG0017246	PF01565; PF09265; PF09265	FAD binding domain; Cytokinin dehydrogenase 1: FAD and cytokinin binding; Cytokinin dehydrogenase 1: FAD and cytokinin binding
																								SHERM_20127	NO	OG0018003	PF00856	SET domain		RAL38270	NO	OG0015222	PF08392; PF08541	FAE1/Type III polyketide synthase-like protein; 3-Oxoacyl-[acyl-carrier-protein (ACP)] synthase III C terminal
																								SGA_v2.0_scaffold64T21860	NO	OG0018002	no_Pfam	no_Pfam		Cc044787	NO	OG0015225	PF08392; PF08541	FAE1/Type III polyketide synthase-like protein; 3-Oxoacyl-[acyl-carrier-protein (ACP)] synthase III C terminal
																								SHERM_07793	NO	OG0018002	no_Pfam	no_Pfam		Cc005622	NO	OG0007469	PF14679; PF14678; PF14675; PF14675; PF14676; PF14676; PF14680; PF14675; PF14675; PF14679; PF14678; PF14676; PF14676; PF14680; PF14680	FANCI helical domain 1; FANCI solenoid 4; FANCI solenoid 1; FANCI solenoid 1; FANCI solenoid 2; FANCI solenoid 2; FANCI helical domain 2; FANCI solenoid 1; FANCI solenoid 1; FANCI helical domain 1; FANCI solenoid 4; FANCI solenoid 2; FANCI solenoid 2; FANCI helical domain 2; FANCI helical domain 2
																								SGA_v2.0_scaffold63T21704	NO	OG0018001	no_Pfam	no_Pfam		RAL40625	NO	OG0007469	PF14680; PF14675; PF14678; PF14676; PF14679	FANCI helical domain 2; FANCI solenoid 1; FANCI solenoid 4; FANCI solenoid 2; FANCI helical domain 1
																								SHERM_28384	NO	OG0018001	no_Pfam	no_Pfam		RAL40626	NO	OG0007469	PF14680; PF14678; PF14675; PF14676; PF14679	FANCI helical domain 2; FANCI solenoid 4; FANCI solenoid 1; FANCI solenoid 2; FANCI helical domain 1
																								SGA_v2.0_scaffold63T21686	NO	OG0018000	no_Pfam	no_Pfam		Cc043941	NO	OG0007469	PF14675; PF14678; PF14679; PF14680; PF14676; PF14676	FANCI solenoid 1; FANCI solenoid 4; FANCI helical domain 1; FANCI helical domain 2; FANCI solenoid 2; FANCI solenoid 2
																								SHERM_28372	NO	OG0018000	no_Pfam	no_Pfam		Cc032047	NO	OG0007469	PF14676	FANCI solenoid 2
																								SGA_v2.0_scaffold63T21641	NO	OG0017999	PF00249	Myb-like DNA-binding domain		Cc005625	NO	OG0007469	PF14676; PF14679; PF14680; PF14680; PF14676	FANCI solenoid 2; FANCI helical domain 1; FANCI helical domain 2; FANCI helical domain 2; FANCI solenoid 2
																								SHERM_28337	NO	OG0017999	PF00249; PF00249	Myb-like DNA-binding domain; Myb-like DNA-binding domain		RAL40623	NO	OG0007469	PF14676; PF14680; PF14675	FANCI solenoid 2; FANCI helical domain 2; FANCI solenoid 1
																								SGA_v2.0_scaffold62T21565	NO	OG0017998	no_Pfam	no_Pfam		Cc005621	NO	OG0007469	PF14678	FANCI solenoid 4
																								SHERM_06794	NO	OG0017998	no_Pfam	no_Pfam		Cc043940	NO	OG0007469	PF14678	FANCI solenoid 4
																								SGA_v2.0_scaffold62T21608	NO	OG0017996	PF01593	Flavin containing amine oxidoreductase		RAL38457	NO	OG0015227	PF11250	Fantastic Four meristem regulator
																								SHERM_14570	NO	OG0017996	PF01593	Flavin containing amine oxidoreductase		RAL46548	NO	OG0016845	PF11250	Fantastic Four meristem regulator
																								SGA_v2.0_scaffold62T21498	NO	OG0017995	PF11976	Ubiquitin-2 like Rad60 SUMO-like		Cc004743	NO	OG0015227	PF11250	Fantastic Four meristem regulator
																								SHERM_14651	NO	OG0017995	PF11976	Ubiquitin-2 like Rad60 SUMO-like		Cc034496	NO	OG0016845	PF11250	Fantastic Four meristem regulator
																								SGA_v2.0_scaffold60T20919	YES	OG0017994	PF00141	Peroxidase		Cc044724	NO	OG0015227	PF11250	Fantastic Four meristem regulator
																								SHERM_02280	YES	OG0017994	PF00141	Peroxidase		RAL41577	NO	OG0004045	PF03101	FAR1 DNA-binding domain
																								SGA_v2.0_scaffold60T20862	YES	OG0017993	PF03018	Dirigent-like protein		RAL47811	NO	OG0004045	PF03101	FAR1 DNA-binding domain
																								SHERM_02321	YES	OG0017993	PF03018	Dirigent-like protein		Cc013488	NO	OG0000194	PF03101	FAR1 DNA-binding domain
																								SGA_v2.0_scaffold60T20864	YES	OG0017992	PF03018	Dirigent-like protein		Cc035018	NO	OG0004045	PF03101	FAR1 DNA-binding domain
																								SHERM_02320	NO	OG0017992	PF03018	Dirigent-like protein		RAL37555	NO	OG0012137	PF08387	FBD
																								SGA_v2.0_scaffold59T20686	NO	OG0017991	PF00956	Nucleosome assembly protein (NAP)		RAL41195	NO	OG0016573	PF08387	FBD
																								SHERM_24119	NO	OG0017991	PF00956	Nucleosome assembly protein (NAP)		Cc000439	NO	OG0013670	PF08387	FBD
																								SGA_v2.0_scaffold59T20640	NO	OG0017990	PF06880	Protein of unknown function (DUF1262)		RAL38302	NO	OG0013642	PF08387; PF00646	FBD; F-box domain
																								SHERM_28311	NO	OG0017990	PF06880	Protein of unknown function (DUF1262)		RAL41006	NO	OG0013670	PF08387; PF00646	FBD; F-box domain
																								SGA_v2.0_scaffold58T20356	NO	OG0017988	PF00320; PF05198; PF00076; PF06203; PF00707; PF15519	GATA zinc finger; Translation initiation factor IF-3: N-terminal domain; RNA recognition motif. (a.k.a. RRM: RBD: or RNP domain); CCT motif; Translation initiation factor IF-3: C-terminal domain; linker between RRM2 and RRM3 domains in RBM39 protein		RAL41007	NO	OG0013670	PF08387; PF00646	FBD; F-box domain
																								SHERM_10435	NO	OG0017988	PF00076; PF00076; PF15519; PF05198	RNA recognition motif. (a.k.a. RRM: RBD: or RNP domain); RNA recognition motif. (a.k.a. RRM: RBD: or RNP domain); linker between RRM2 and RRM3 domains in RBM39 protein; Translation initiation factor IF-3: N-terminal domain		RAL41203	NO	OG0014369	PF08387; PF00646	FBD; F-box domain
																								SGA_v2.0_scaffold58T20376	NO	OG0017987	PF00632	HECT-domain (ubiquitin-transferase)		Cc005438	NO	OG0014369	PF08387; PF00646	FBD; F-box domain
																								SHERM_10449	NO	OG0017987	PF00632	HECT-domain (ubiquitin-transferase)		Cc032551	NO	OG0013642	PF08387; PF00646	FBD; F-box domain
																								SGA_v2.0_scaffold58T20381	NO	OG0017986	no_Pfam	no_Pfam		Cc019047	NO	OG0013670	PF08387; PF00646; PF00646; PF00646; PF00646; PF08387	FBD; F-box domain; F-box domain; F-box domain; F-box domain; FBD
																								SHERM_10459	NO	OG0017986	PF00249	Myb-like DNA-binding domain		Cc027026	NO	OG0013641	PF08387; PF12937	FBD; F-box-like
																								SGA_v2.0_scaffold58T20413	NO	OG0017985	PF03018; PF03018	Dirigent-like protein; Dirigent-like protein		Cc017598	NO	OG0012137	PF08387; PF08387	FBD; FBD
																								SHERM_10466	NO	OG0017985	PF03018; PF03018	Dirigent-like protein; Dirigent-like protein		Cc032547	NO	OG0013642	PF08387; PF08387	FBD; FBD
																								SGA_v2.0_scaffold58T20411	NO	OG0017984	PF11886; PF04548	Translocase of chloroplast 159/132: membrane anchor domain; AIG1 family		Cc032550	NO	OG0013642	PF08387; PF08387	FBD; FBD
																								SHERM_10465	NO	OG0017984	PF04548; PF11886	AIG1 family; Translocase of chloroplast 159/132: membrane anchor domain		RAL40583	NO	OG0016539	PF01269	Fibrillarin
																								SGA_v2.0_scaffold58T20530	NO	OG0017983	no_Pfam	no_Pfam		Cc043985	NO	OG0016539	PF01269	Fibrillarin
																								SHERM_10338	NO	OG0017983	no_Pfam	no_Pfam		RAL51570	NO	OG0017135	PF05911; PF05911	Filament-like plant protein: long coiled-coil; Filament-like plant protein: long coiled-coil
																								SGA_v2.0_scaffold58T20542	NO	OG0017982	PF03469; PF03468	XH domain; XS domain		Cc022050	NO	OG0017135	PF05911; PF05911	Filament-like plant protein: long coiled-coil; Filament-like plant protein: long coiled-coil
																								SHERM_10331	NO	OG0017982	PF03469; PF03468	XH domain; XS domain		RAL45398	NO	OG0016777	PF14223	gag-polypeptide of LTR copia-type
																								SGA_v2.0_scaffold58T20562	NO	OG0017981	PF03407	Nucleotide-diphospho-sugar transferase		Cc001778	NO	OG0000440	PF14244	gag-polypeptide of LTR copia-type
																								SHERM_10306	NO	OG0017981	PF03407	Nucleotide-diphospho-sugar transferase		Cc011050	NO	OG0000440	PF14244	gag-polypeptide of LTR copia-type
																								SGA_v2.0_scaffold58T20458	YES	OG0017980	PF01190	Pollen proteins Ole e I like		Cc012387	NO	OG0016777	PF14223	gag-polypeptide of LTR copia-type
																								SHERM_10386	YES	OG0017980	PF01190	Pollen proteins Ole e I like		Cc012834	NO	OG0000440	PF14223	gag-polypeptide of LTR copia-type
																								SGA_v2.0_scaffold56T19940	NO	OG0017979	no_Pfam	no_Pfam		Cc013004	NO	OG0000440	PF14223	gag-polypeptide of LTR copia-type
																								SHERM_29436	NO	OG0017979	no_Pfam	no_Pfam		Cc014150	NO	OG0000318	PF14223	gag-polypeptide of LTR copia-type
																								SGA_v2.0_scaffold56T20080	NO	OG0017978	PF00072	Response regulator receiver domain		Cc014160	NO	OG0009224	PF14223	gag-polypeptide of LTR copia-type
																								SHERM_01981	NO	OG0017978	PF00072	Response regulator receiver domain		Cc015814	NO	OG0001742	PF14223	gag-polypeptide of LTR copia-type
																								SGA_v2.0_scaffold56T19963	YES	OG0017977	PF04043	Plant invertase/pectin methylesterase inhibitor		Cc015844	NO	OG0012971	PF14223	gag-polypeptide of LTR copia-type
																								SHERM_26133	YES	OG0017977	PF04043	Plant invertase/pectin methylesterase inhibitor		Cc016119	NO	OG0000318	PF14223	gag-polypeptide of LTR copia-type
																								SGA_v2.0_scaffold55T19846	YES	OG0017976	PF02298	Plastocyanin-like domain		Cc017951	NO	OG0001742	PF14223	gag-polypeptide of LTR copia-type
																								SHERM_26312	YES	OG0017976	PF02298	Plastocyanin-like domain		Cc018432	NO	OG0000318	PF14223	gag-polypeptide of LTR copia-type
																								SGA_v2.0_scaffold55T19780	NO	OG0017975	no_Pfam	no_Pfam		Cc019945	NO	OG0013802	PF14223	gag-polypeptide of LTR copia-type
																								SHERM_26271	NO	OG0017975	PF00646	F-box domain		Cc020053	NO	OG0000440	PF14223	gag-polypeptide of LTR copia-type
																								SGA_v2.0_scaffold55T19701	NO	OG0017974	no_Pfam	no_Pfam		Cc020514	NO	OG0001742	PF14223	gag-polypeptide of LTR copia-type
																								SHERM_02625	NO	OG0017974	no_Pfam	no_Pfam		Cc020564	NO	OG0013811	PF14223	gag-polypeptide of LTR copia-type
																								SGA_v2.0_scaffold55T19755	NO	OG0017973	no_Pfam	no_Pfam		Cc020582	NO	OG0009224	PF14223	gag-polypeptide of LTR copia-type
																								SHERM_26255	NO	OG0017973	PF07714	Protein tyrosine kinase		Cc021095	NO	OG0001742	PF14223	gag-polypeptide of LTR copia-type
																								SGA_v2.0_scaffold55T19776	NO	OG0017972	PF08243	SPT2 chromatin protein		Cc023018	NO	OG0012861	PF14223	gag-polypeptide of LTR copia-type
																								SHERM_26269	NO	OG0017972	PF08243	SPT2 chromatin protein		Cc023280	NO	OG0000440	PF14223	gag-polypeptide of LTR copia-type
																								SGA_v2.0_scaffold55T19749	NO	OG0017971	PF00226; PF11926	DnaJ domain; Domain of unknown function (DUF3444)		Cc024438	NO	OG0012971	PF14223	gag-polypeptide of LTR copia-type
																								SHERM_26252	NO	OG0017971	PF11926; PF00226	Domain of unknown function (DUF3444); DnaJ domain		Cc026121	NO	OG0009224	PF14223	gag-polypeptide of LTR copia-type
																								SGA_v2.0_scaffold54T19494	NO	OG0017970	PF00085; PF13181; PF13174	Thioredoxin; Tetratricopeptide repeat; Tetratricopeptide repeat		Cc027431	NO	OG0013811	PF14223	gag-polypeptide of LTR copia-type
																								SHERM_07697	NO	OG0017970	PF13181	Tetratricopeptide repeat		Cc028980	NO	OG0000318	PF14223	gag-polypeptide of LTR copia-type
																								SGA_v2.0_scaffold54T19520	NO	OG0017969	PF07885; PF07885	Ion channel; Ion channel		Cc029351	NO	OG0000440	PF14223	gag-polypeptide of LTR copia-type
																								SHERM_07675	NO	OG0017969	PF07885; PF07885	Ion channel; Ion channel		Cc029397	NO	OG0001742	PF14223	gag-polypeptide of LTR copia-type
																								SGA_v2.0_scaffold54T19517	NO	OG0017968	no_Pfam	no_Pfam		Cc029509	NO	OG0000318	PF14223	gag-polypeptide of LTR copia-type
																								SHERM_07677	NO	OG0017968	no_Pfam	no_Pfam		Cc030406	NO	OG0001742	PF14223	gag-polypeptide of LTR copia-type
																								SGA_v2.0_scaffold54T19542	YES	OG0017967	no_Pfam	no_Pfam		Cc031127	NO	OG0000318	PF14223	gag-polypeptide of LTR copia-type
																								SHERM_06118	YES	OG0017967	no_Pfam	no_Pfam		Cc031955	NO	OG0013741	PF14223	gag-polypeptide of LTR copia-type
																								SGA_v2.0_scaffold53T19316	NO	OG0017966	PF00320	GATA zinc finger		Cc032404	NO	OG0009224	PF14223	gag-polypeptide of LTR copia-type
																								SHERM_19809	NO	OG0017966	PF00320	GATA zinc finger		Cc032415	NO	OG0001742	PF14223	gag-polypeptide of LTR copia-type
																								SGA_v2.0_scaffold53T19411	NO	OG0017965	no_Pfam	no_Pfam		Cc032782	NO	OG0000318	PF14223	gag-polypeptide of LTR copia-type
																								SHERM_12597	NO	OG0017965	no_Pfam	no_Pfam		Cc033274	NO	OG0000789	PF14223	gag-polypeptide of LTR copia-type
																								SGA_v2.0_scaffold52T19160	NO	OG0017964	PF03081	Exo70 exocyst complex subunit		Cc033461	NO	OG0012971	PF14223	gag-polypeptide of LTR copia-type
																								SHERM_24061	NO	OG0017964	PF03081	Exo70 exocyst complex subunit		Cc033574	NO	OG0000318	PF14223	gag-polypeptide of LTR copia-type
																								SGA_v2.0_scaffold52T19000	NO	OG0017963	PF00168	C2 domain		Cc033671	NO	OG0000789	PF14223	gag-polypeptide of LTR copia-type
																								SHERM_23568	NO	OG0017963	PF00168	C2 domain		Cc035134	NO	OG0000440	PF14223	gag-polypeptide of LTR copia-type
																								SGA_v2.0_scaffold52T18954	YES	OG0017962	PF14543; PF14541	Xylanase inhibitor N-terminal; Xylanase inhibitor C-terminal		Cc035184	NO	OG0000318	PF14223	gag-polypeptide of LTR copia-type
																								SHERM_23610	YES	OG0017962	PF14543; PF14541	Xylanase inhibitor N-terminal; Xylanase inhibitor C-terminal		Cc035541	NO	OG0001742	PF14223	gag-polypeptide of LTR copia-type
																								SGA_v2.0_scaffold52T19211	NO	OG0017961	no_Pfam	no_Pfam		Cc035686	NO	OG0000318	PF14223	gag-polypeptide of LTR copia-type
																								SHERM_18397	NO	OG0017961	no_Pfam	no_Pfam		Cc035912	NO	OG0000318	PF14223	gag-polypeptide of LTR copia-type
																								SGA_v2.0_scaffold52T19221	NO	OG0017960	no_Pfam	no_Pfam		Cc035937	NO	OG0013811	PF14223	gag-polypeptide of LTR copia-type
																								SHERM_18403	NO	OG0017960	PF01239	Protein prenyltransferase alpha subunit repeat		Cc036406	NO	OG0000318	PF14223	gag-polypeptide of LTR copia-type
																								SGA_v2.0_scaffold51T18658	YES	OG0017959	PF01565; PF08031	FAD binding domain; Berberine and berberine like		Cc037091	NO	OG0000318	PF14223	gag-polypeptide of LTR copia-type
																								SHERM_23274	YES	OG0017959	PF08031; PF01565	Berberine and berberine like; FAD binding domain		Cc037194	NO	OG0000440	PF14223	gag-polypeptide of LTR copia-type
																								SGA_v2.0_scaffold51T18698	YES	OG0017958	PF05938	Plant self-incompatibility protein S1		Cc037424	NO	OG0000440	PF14244	gag-polypeptide of LTR copia-type
																								SHERM_09275	NO	OG0017958	PF05938	Plant self-incompatibility protein S1		Cc038245	NO	OG0001742	PF14223	gag-polypeptide of LTR copia-type
																								SGA_v2.0_scaffold51T18752	YES	OG0017957	PF05938	Plant self-incompatibility protein S1		Cc038432	NO	OG0001742	PF14223	gag-polypeptide of LTR copia-type
																								SHERM_09307	YES	OG0017957	PF05938	Plant self-incompatibility protein S1		Cc040175	NO	OG0001742	PF14223	gag-polypeptide of LTR copia-type
																								SGA_v2.0_scaffold51T18855	NO	OG0017956	no_Pfam	no_Pfam		Cc040257	NO	OG0000318	PF14223	gag-polypeptide of LTR copia-type
																								SHERM_29226	NO	OG0017956	PF08642	Histone deacetylation protein Rxt3		Cc040335	NO	OG0000318	PF14223	gag-polypeptide of LTR copia-type
																								SGA_v2.0_scaffold50T18466	YES	OG0017955	PF04043	Plant invertase/pectin methylesterase inhibitor		Cc040365	NO	OG0000318	PF14223	gag-polypeptide of LTR copia-type
																								SHERM_16833	YES	OG0017955	PF04043	Plant invertase/pectin methylesterase inhibitor		Cc040821	NO	OG0012971	PF14223	gag-polypeptide of LTR copia-type
																								SGA_v2.0_scaffold50T18425	NO	OG0017954	PF01209	ubiE/COQ5 methyltransferase family		Cc040971	NO	OG0001742	PF14223	gag-polypeptide of LTR copia-type
																								SHERM_14448	NO	OG0017954	PF01209	ubiE/COQ5 methyltransferase family		Cc041036	NO	OG0001742	PF14223	gag-polypeptide of LTR copia-type
																								SGA_v2.0_scaffold49T18330	YES	OG0017953	PF01657; PF01657	Salt stress response/antifungal; Salt stress response/antifungal		Cc041087	NO	OG0000318	PF14223	gag-polypeptide of LTR copia-type
																								SHERM_04123	YES	OG0017953	PF01657; PF01657	Salt stress response/antifungal; Salt stress response/antifungal		Cc041178	NO	OG0001742	PF14223	gag-polypeptide of LTR copia-type
																								SHERM_00285	YES	OG0017952	PF14543; PF14541	Xylanase inhibitor N-terminal; Xylanase inhibitor C-terminal		Cc041211	NO	OG0001742	PF14223	gag-polypeptide of LTR copia-type
																								SGA_v2.0_scaffold49T18208	NO	OG0017952	PF14541	Xylanase inhibitor C-terminal		Cc041747	NO	OG0000440	PF14223	gag-polypeptide of LTR copia-type
																								SHERM_04122	YES	OG0017951	PF01657; PF01657	Salt stress response/antifungal; Salt stress response/antifungal		Cc042245	NO	OG0000318	PF14223	gag-polypeptide of LTR copia-type
																								SGA_v2.0_scaffold49T18332	NO	OG0017951	PF01657; PF01657	Salt stress response/antifungal; Salt stress response/antifungal		Cc042646	NO	OG0012130	PF14223	gag-polypeptide of LTR copia-type
																								SGA_v2.0_scaffold49T18239	YES	OG0017950	PF16845	Aspartic acid proteinase inhibitor		Cc043150	NO	OG0000318	PF14223	gag-polypeptide of LTR copia-type
																								SHERM_04198	NO	OG0017950	PF16845	Aspartic acid proteinase inhibitor		Cc043254	NO	OG0000318	PF14223	gag-polypeptide of LTR copia-type
																								SGA_v2.0_scaffold49T18252	YES	OG0017949	PF01476; PF01476	LysM domain; LysM domain		Cc043283	NO	OG0000440	PF14223	gag-polypeptide of LTR copia-type
																								SHERM_21945	YES	OG0017949	PF01476	LysM domain		Cc043343	NO	OG0000318	PF14223	gag-polypeptide of LTR copia-type
																								SGA_v2.0_scaffold49T18244	NO	OG0017948	PF04720	PDDEXK-like family of unknown function		Cc043406	NO	OG0013811	PF14223	gag-polypeptide of LTR copia-type
																								SHERM_04200	NO	OG0017948	PF04720	PDDEXK-like family of unknown function		Cc043672	NO	OG0000440	PF14223	gag-polypeptide of LTR copia-type
																								SGA_v2.0_scaffold49T18380	NO	OG0017947	PF00854	POT family		Cc043762	NO	OG0000440	PF14223	gag-polypeptide of LTR copia-type
																								SHERM_04095	NO	OG0017947	PF00854	POT family		Cc044375	NO	OG0001742	PF14223	gag-polypeptide of LTR copia-type
																								SGA_v2.0_scaffold49T18379	NO	OG0017946	PF05678	VQ motif		Cc044581	NO	OG0000301	PF14223	gag-polypeptide of LTR copia-type
																								SHERM_04102	NO	OG0017946	PF05678	VQ motif		Cc045404	NO	OG0009224	PF14223	gag-polypeptide of LTR copia-type
																								SGA_v2.0_scaffold49T18139	NO	OG0017945	PF03145	Seven in absentia protein family		Cc046609	NO	OG0000408	PF14223	gag-polypeptide of LTR copia-type
																								SHERM_16925	NO	OG0017945	PF03145	Seven in absentia protein family		RAL38937	NO	OG0016453	PF14223; PF00226	gag-polypeptide of LTR copia-type; DnaJ domain
																								SGA_v2.0_scaffold49T18272	NO	OG0017944	no_Pfam	no_Pfam		Cc013946	NO	OG0016453	PF14223; PF00226	gag-polypeptide of LTR copia-type; DnaJ domain
																								SHERM_04171	NO	OG0017944	no_Pfam	no_Pfam		Cc036522	NO	OG0009224	PF14223; PF14111; PF13976	gag-polypeptide of LTR copia-type; Domain of unknown function (DUF4283); GAG-pre-integrase domain
																								SGA_v2.0_scaffold49T18283	NO	OG0017943	PF03126	Plus-3 domain		Cc005690	NO	OG0000440	PF14223; PF14244	gag-polypeptide of LTR copia-type; gag-polypeptide of LTR copia-type
																								SHERM_04160	NO	OG0017943	no_Pfam	no_Pfam		Cc007965	NO	OG0000440	PF14244; PF14223	gag-polypeptide of LTR copia-type; gag-polypeptide of LTR copia-type
																								SGA_v2.0_scaffold48T18023	NO	OG0017941	no_Pfam	no_Pfam		Cc011769	NO	OG0000440	PF14223; PF14223	gag-polypeptide of LTR copia-type; gag-polypeptide of LTR copia-type
																								SHERM_26964	NO	OG0017941	no_Pfam	no_Pfam		Cc025237	NO	OG0000440	PF14244; PF14223	gag-polypeptide of LTR copia-type; gag-polypeptide of LTR copia-type
																								SGA_v2.0_scaffold48T17999	NO	OG0017940	PF00170	bZIP transcription factor		Cc027521	NO	OG0000440	PF14223; PF14244	gag-polypeptide of LTR copia-type; gag-polypeptide of LTR copia-type
																								SHERM_26979	NO	OG0017940	PF00170	bZIP transcription factor		Cc028256	NO	OG0000440	PF14244; PF14223	gag-polypeptide of LTR copia-type; gag-polypeptide of LTR copia-type
																								SGA_v2.0_scaffold48T18001	NO	OG0017939	PF08711	TFIIS helical bundle-like domain		Cc030612	NO	OG0000440	PF14223; PF14244	gag-polypeptide of LTR copia-type; gag-polypeptide of LTR copia-type
																								SHERM_26978	NO	OG0017939	PF08711	TFIIS helical bundle-like domain		Cc035357	NO	OG0000440	PF14223; PF14244	gag-polypeptide of LTR copia-type; gag-polypeptide of LTR copia-type
																								SGA_v2.0_scaffold48T17959	NO	OG0017938	PF00646; PF01167	F-box domain; Tub family		Cc038649	NO	OG0000440	PF14223; PF14244	gag-polypeptide of LTR copia-type; gag-polypeptide of LTR copia-type
																								SHERM_26999	NO	OG0017938	PF01167; PF00646	Tub family; F-box domain		Cc039521	NO	OG0000440	PF14223; PF14244	gag-polypeptide of LTR copia-type; gag-polypeptide of LTR copia-type
																								SGA_v2.0_scaffold47T17679	NO	OG0017937	no_Pfam	no_Pfam		Cc043697	NO	OG0000440	PF14223; PF14244	gag-polypeptide of LTR copia-type; gag-polypeptide of LTR copia-type
																								SHERM_20695	NO	OG0017937	no_Pfam	no_Pfam		Cc045637	NO	OG0000440	PF14223; PF14244	gag-polypeptide of LTR copia-type; gag-polypeptide of LTR copia-type
																								SGA_v2.0_scaffold47T17774	NO	OG0017936	PF05678	VQ motif		Cc041850	NO	OG0000440	PF14223; PF14223; PF14223	gag-polypeptide of LTR copia-type; gag-polypeptide of LTR copia-type; gag-polypeptide of LTR copia-type
																								SHERM_20767	NO	OG0017936	PF05678	VQ motif		Cc039466	NO	OG0000318	PF14223; PF14223; PF00098	gag-polypeptide of LTR copia-type; gag-polypeptide of LTR copia-type; Zinc knuckle
																								SGA_v2.0_scaffold47T17648	NO	OG0017935	no_Pfam	no_Pfam		Cc037784	NO	OG0000318	PF14223; PF13976	gag-polypeptide of LTR copia-type; GAG-pre-integrase domain
																								SHERM_20669	NO	OG0017935	no_Pfam	no_Pfam		Cc027570	NO	OG0012971	PF14223; PF05938	gag-polypeptide of LTR copia-type; Plant self-incompatibility protein S1
																								SGA_v2.0_scaffold47T17524	NO	OG0017934	PF08213	Mitochondrial domain of unknown function (DUF1713)		Cc041793	NO	OG0000440	PF14244; PF06749; PF14223	gag-polypeptide of LTR copia-type; Protein of unknown function (DUF1218); gag-polypeptide of LTR copia-type
																								SHERM_20601	NO	OG0017934	PF08213	Mitochondrial domain of unknown function (DUF1713)		Cc005385	NO	OG0000694	PF14223; PF00078	gag-polypeptide of LTR copia-type; Reverse transcriptase (RNA-dependent DNA polymerase)
																								SGA_v2.0_scaffold47T17718	YES	OG0017933	PF04043	Plant invertase/pectin methylesterase inhibitor		Cc011749	NO	OG0000440	PF14223; PF07727	gag-polypeptide of LTR copia-type; Reverse transcriptase (RNA-dependent DNA polymerase)
																								SHERM_20715	YES	OG0017933	PF04043	Plant invertase/pectin methylesterase inhibitor		Cc013644	NO	OG0000318	PF14223; PF17919	gag-polypeptide of LTR copia-type; RNase H-like domain found in reverse transcriptase
																								SGA_v2.0_scaffold47T17802	NO	OG0017932	PF04859	Plant protein of unknown function (DUF641)		Cc038046	NO	OG0012881	PF14223; PF00098	gag-polypeptide of LTR copia-type; Zinc knuckle
																								SHERM_16218	NO	OG0017932	PF04859	Plant protein of unknown function (DUF641)		Cc036367	NO	OG0004910	PF14223; PF00098; PF00098; PF14223	gag-polypeptide of LTR copia-type; Zinc knuckle; Zinc knuckle; gag-polypeptide of LTR copia-type
																								SGA_v2.0_scaffold46T17480	NO	OG0017930	no_Pfam	no_Pfam		RAL54497	NO	OG0013806	PF13415	Galactose oxidase: central domain
																								SHERM_18300	NO	OG0017930	no_Pfam	no_Pfam		RAL54499	NO	OG0017281	PF13415	Galactose oxidase: central domain
																								SGA_v2.0_scaffold46T17340	NO	OG0017929	no_Pfam	no_Pfam		Cc021775	NO	OG0013806	PF13415	Galactose oxidase: central domain
																								SHERM_19482	NO	OG0017929	no_Pfam	no_Pfam		Cc024542	NO	OG0013806	PF13418	Galactose oxidase: central domain
																								SGA_v2.0_scaffold45T17004	NO	OG0017928	PF00249	Myb-like DNA-binding domain		Cc035423	NO	OG0017281	PF13415	Galactose oxidase: central domain
																								SHERM_19113	NO	OG0017928	PF00249	Myb-like DNA-binding domain		Cc015539	NO	OG0013806	PF13415; PF13415	Galactose oxidase: central domain; Galactose oxidase: central domain
																								SGA_v2.0_scaffold45T17307	YES	OG0017927	PF14368	Probable lipid transfer		RAL40724	NO	OG0015274	PF05637	galactosyl transferase GMA12/MNN10 family
																								SHERM_26421	YES	OG0017927	PF14368	Probable lipid transfer		Cc000117	NO	OG0015274	PF05637	galactosyl transferase GMA12/MNN10 family
																								SGA_v2.0_scaffold45T17154	NO	OG0017926	no_Pfam	no_Pfam		Cc022611	NO	OG0015274	PF05637	galactosyl transferase GMA12/MNN10 family
																								SHERM_14846	NO	OG0017926	no_Pfam	no_Pfam		Cc010792	NO	OG0015513	PF01762; PF13334	Galactosyltransferase; Domain of unknown function (DUF4094)
																								SGA_v2.0_scaffold45T17184	NO	OG0017925	PF00538	linker histone H1 and H5 family		RAL50689	NO	OG0015519	PF00320	GATA zinc finger
																								SHERM_19050	NO	OG0017925	PF00538	linker histone H1 and H5 family		RAL52912	NO	OG0015572	PF00320	GATA zinc finger
																								SGA_v2.0_scaffold45T16996	NO	OG0017924	PF02701	Dof domain: zinc finger		Cc004347	NO	OG0015572	PF00320	GATA zinc finger
																								SHERM_19118	NO	OG0017924	PF02701	Dof domain: zinc finger		Cc004970	NO	OG0015519	PF00320	GATA zinc finger
																								SGA_v2.0_scaffold44T16609	YES	OG0017923	PF17766; PF00082; PF05922; PF02225	Fibronectin type-III domain; Subtilase family; Peptidase inhibitor I9; PA domain		Cc022221	NO	OG0015519	PF00320	GATA zinc finger
																								SHERM_03727	YES	OG0017923	PF05922; PF17766; PF02225; PF00082	Peptidase inhibitor I9; Fibronectin type-III domain; PA domain; Subtilase family		Cc029290	NO	OG0015572	PF00320	GATA zinc finger
																								SGA_v2.0_scaffold44T16600	NO	OG0017922	PF12142; PF00264; PF12143	Polyphenol oxidase middle domain; Common central domain of tyrosinase; Protein of unknown function (DUF_B2219)		RAL50212	NO	OG0013769	PF16363	GDP-mannose 4:6 dehydratase
																								SHERM_03732	NO	OG0017922	PF12143; PF00264; PF12142	Protein of unknown function (DUF_B2219); Common central domain of tyrosinase; Polyphenol oxidase middle domain		Cc030021	NO	OG0013769	PF16363	GDP-mannose 4:6 dehydratase
																								SGA_v2.0_scaffold44T16749	YES	OG0017921	PF00295	Glycosyl hydrolases family 28		Cc038474	NO	OG0013769	PF16363	GDP-mannose 4:6 dehydratase
																								SHERM_21559	YES	OG0017921	PF00295	Glycosyl hydrolases family 28		Cc041230	NO	OG0013769	PF16363	GDP-mannose 4:6 dehydratase
																								SGA_v2.0_scaffold44T16621	NO	OG0017920	PF13855; PF13855; PF00069; PF00560; PF00560; PF08263	Leucine rich repeat; Leucine rich repeat; Protein kinase domain; Leucine Rich Repeat; Leucine Rich Repeat; Leucine rich repeat N-terminal domain		Cc000972	NO	OG0015202	PF13839; PF14416	GDSL/SGNH-like Acyl-Esterase family found in Pmr5 and Cas1p; PMR5 N terminal Domain
																								SHERM_03717	NO	OG0017920	PF00069; PF13855; PF13855; PF12799; PF08263	Protein kinase domain; Leucine rich repeat; Leucine rich repeat; Leucine Rich repeats (2 copies); Leucine rich repeat N-terminal domain		Cc028187	NO	OG0015202	PF13839; PF14416	GDSL/SGNH-like Acyl-Esterase family found in Pmr5 and Cas1p; PMR5 N terminal Domain
																								SGA_v2.0_scaffold44T16934	NO	OG0017919	PF00462	Glutaredoxin		RAL45478	NO	OG0015400	PF03321	GH3 auxin-responsive promoter
																								SHERM_21515	NO	OG0017919	PF00462	Glutaredoxin		Cc029080	NO	OG0015400	PF03321	GH3 auxin-responsive promoter
																								SGA_v2.0_scaffold44T16587	YES	OG0017918	no_Pfam	no_Pfam		Cc038628	NO	OG0015400	PF03321	GH3 auxin-responsive promoter
																								SHERM_03737	YES	OG0017918	no_Pfam	no_Pfam		RAL43646	NO	OG0016691	PF00042	Globin
																								SGA_v2.0_scaffold44T16637	NO	OG0017917	PF01239	Protein prenyltransferase alpha subunit repeat		Cc044366	NO	OG0016691	PF00042	Globin
																								SHERM_03691	NO	OG0017917	no_Pfam	no_Pfam		RAL42338	NO	OG0016627	PF00462	Glutaredoxin
																								SGA_v2.0_scaffold43T16271	NO	OG0017916	PF00847	AP2 domain		RAL43541	NO	OG0016681	PF00462	Glutaredoxin
																								SHERM_05445	NO	OG0017916	PF00847	AP2 domain		Cc014927	NO	OG0016627	PF00462	Glutaredoxin
																								SGA_v2.0_scaffold43T16395	NO	OG0017915	PF03514	GRAS domain family		Cc025636	NO	OG0016681	PF00462	Glutaredoxin
																								SHERM_05520	NO	OG0017915	PF03514	GRAS domain family		RAL37661	NO	OG0016408	PF00043; PF02798	Glutathione S-transferase: C-terminal domain; Glutathione S-transferase: N-terminal domain
																								SGA_v2.0_scaffold43T16233	NO	OG0017914	no_Pfam	no_Pfam		Cc020265	NO	OG0016408	PF00043; PF02798	Glutathione S-transferase: C-terminal domain; Glutathione S-transferase: N-terminal domain
																								SHERM_26041	NO	OG0017914	no_Pfam	no_Pfam		Cc006529	NO	OG0014339	PF00232	Glycosyl hydrolase family 1
																								SGA_v2.0_scaffold43T16256	NO	OG0017913	no_Pfam	no_Pfam		Cc006530	NO	OG0014339	PF00232	Glycosyl hydrolase family 1
																								SHERM_06258	NO	OG0017913	no_Pfam	no_Pfam		Cc007143	NO	OG0014339	PF00232	Glycosyl hydrolase family 1
																								SGA_v2.0_scaffold43T16325	NO	OG0017912	PF03145	Seven in absentia protein family		RAL39545	NO	OG0014339	PF00232; PF00232	Glycosyl hydrolase family 1; Glycosyl hydrolase family 1
																								SHERM_13577	NO	OG0017912	PF03145	Seven in absentia protein family		Cc018401	NO	OG0017030	PF00759	Glycosyl hydrolase family 9
																								SGA_v2.0_scaffold42T15874	NO	OG0017910	PF02861	Clp amino terminal domain: pathogenicity island component		RAL51651	NO	OG0017138	PF00722; PF06955	Glycosyl hydrolases family 16; Xyloglucan endo-transglycosylase (XET) C-terminus
																								SHERM_00195	NO	OG0017910	no_Pfam	no_Pfam		Cc030825	NO	OG0017138	PF00722; PF06955	Glycosyl hydrolases family 16; Xyloglucan endo-transglycosylase (XET) C-terminus
																								SHERM_14353	YES	OG0017909	no_Pfam	no_Pfam		RAL50272	NO	OG0017062	PF00332	Glycosyl hydrolases family 17
																								SGA_v2.0_scaffold42T15999	NO	OG0017909	no_Pfam	no_Pfam		Cc003332	NO	OG0015212	PF00332	Glycosyl hydrolases family 17
																								SGA_v2.0_scaffold42T15986	YES	OG0017908	PF02469	Fasciclin domain		Cc027344	NO	OG0015212	PF00332	Glycosyl hydrolases family 17
																								SHERM_05223	YES	OG0017908	PF02469	Fasciclin domain		Cc017166	NO	OG0017062	PF00332; PF00332	Glycosyl hydrolases family 17; Glycosyl hydrolases family 17
																								SGA_v2.0_scaffold42T15988	NO	OG0017907	PF00544	Pectate lyase		RAL54821	NO	OG0015614	PF00332; PF07983	Glycosyl hydrolases family 17; X8 domain
																								SHERM_05222	NO	OG0017907	PF00544	Pectate lyase		Cc005321	NO	OG0015314	PF00332; PF07983	Glycosyl hydrolases family 17; X8 domain
																								SGA_v2.0_scaffold42T16092	NO	OG0017906	PF00069	Protein kinase domain		Cc015012	NO	OG0015314	PF00332; PF07983	Glycosyl hydrolases family 17; X8 domain
																								SHERM_15313	NO	OG0017906	PF00069	Protein kinase domain		Cc022357	NO	OG0015614	PF00332; PF07983	Glycosyl hydrolases family 17; X8 domain
																								SGA_v2.0_scaffold41T15781	NO	OG0017905	PF00098	Zinc knuckle		Cc003084	NO	OG0014314	PF00295	Glycosyl hydrolases family 28
																								SHERM_08866	NO	OG0017905	PF00098	Zinc knuckle		RAL40593	NO	OG0015271	PF03360	Glycosyltransferase family 43
																								SGA_v2.0_scaffold40T15587	NO	OG0017904	no_Pfam	no_Pfam		Cc005654	NO	OG0015271	PF03360	Glycosyltransferase family 43
																								SHERM_09781	NO	OG0017904	no_Pfam	no_Pfam		Cc043977	NO	OG0015271	PF03360	Glycosyltransferase family 43
																								SGA_v2.0_scaffold40T15510	NO	OG0017903	PF00201	UDP-glucoronosyl and UDP-glucosyl transferase		RAL51217	NO	OG0015528	PF11904	GPCR-chaperone
																								SHERM_25742	NO	OG0017903	PF00201	UDP-glucoronosyl and UDP-glucosyl transferase		Cc021405	NO	OG0015528	PF11904	GPCR-chaperone
																								SGA_v2.0_scaffold40T15506	NO	OG0017902	PF00201	UDP-glucoronosyl and UDP-glucosyl transferase		Cc045829	NO	OG0015528	PF11904	GPCR-chaperone
																								SHERM_25745	NO	OG0017902	PF00201	UDP-glucoronosyl and UDP-glucosyl transferase		Cc014344	NO	OG0016366	PF03514	GRAS domain family
																								SGA_v2.0_scaffold40T15536	NO	OG0017901	PF00076; PF00076	RNA recognition motif. (a.k.a. RRM: RBD: or RNP domain); RNA recognition motif. (a.k.a. RRM: RBD: or RNP domain)		RAL49988	NO	OG0017040	PF08152	GUCT (NUC152) domain
																								SHERM_03597	NO	OG0017901	PF00076; PF00076	RNA recognition motif. (a.k.a. RRM: RBD: or RNP domain); RNA recognition motif. (a.k.a. RRM: RBD: or RNP domain)		Cc039432	NO	OG0017040	PF08152	GUCT (NUC152) domain
																								SGA_v2.0_scaffold40T15655	NO	OG0017900	PF00406; PF05191	Adenylate kinase; Adenylate kinase: active site lid		RAL46533	NO	OG0016843	PF02213	GYF domain
																								SHERM_09737	NO	OG0017900	PF05191; PF00406	Adenylate kinase: active site lid; Adenylate kinase		Cc014576	NO	OG0015476	PF02213	GYF domain
																								SGA_v2.0_scaffold39T15349	NO	OG0017899	no_Pfam	no_Pfam		Cc032291	NO	OG0015476	PF02213	GYF domain
																								SHERM_29094	NO	OG0017899	no_Pfam	no_Pfam		Cc034481	NO	OG0016843	PF02213	GYF domain
																								SGA_v2.0_scaffold39T15227	NO	OG0017898	PF04844	Transcriptional repressor: ovate		RAL44308	NO	OG0014416	PF05699	hAT family C-terminal dimerisation region
																								SHERM_28224	NO	OG0017898	PF04844	Transcriptional repressor: ovate		RAL48585	NO	OG0016958	PF05699	hAT family C-terminal dimerisation region
																								SGA_v2.0_scaffold39T15167	YES	OG0017896	no_Pfam	no_Pfam		RAL49076	NO	OG0014416	PF05699	hAT family C-terminal dimerisation region
																								SHERM_28254	YES	OG0017896	no_Pfam	no_Pfam		RAL50081	NO	OG0015503	PF05699	hAT family C-terminal dimerisation region
																								SGA_v2.0_scaffold39T15157	NO	OG0017895	PF00514; PF00514; PF04564	Armadillo/beta-catenin-like repeat; Armadillo/beta-catenin-like repeat; U-box domain		RAL53498	NO	OG0015503	PF05699	hAT family C-terminal dimerisation region
																								SHERM_28258	NO	OG0017895	PF04564; PF00514	U-box domain; Armadillo/beta-catenin-like repeat		Cc009960	NO	OG0015503	PF05699	hAT family C-terminal dimerisation region
																								SGA_v2.0_scaffold37T14686	YES	OG0017894	PF14543	Xylanase inhibitor N-terminal		Cc016066	NO	OG0014481	PF05699	hAT family C-terminal dimerisation region
																								SHERM_23019	YES	OG0017894	PF14541; PF14543	Xylanase inhibitor C-terminal; Xylanase inhibitor N-terminal		Cc027427	NO	OG0014416	PF05699	hAT family C-terminal dimerisation region
																								SGA_v2.0_scaffold37T14682	NO	OG0017893	PF00069	Protein kinase domain		Cc028700	NO	OG0014416	PF05699	hAT family C-terminal dimerisation region
																								SHERM_23017	NO	OG0017893	PF00069	Protein kinase domain		Cc032191	NO	OG0016958	PF05699	hAT family C-terminal dimerisation region
																								SGA_v2.0_scaffold37T14866	YES	OG0017892	PF17766; PF00082; PF02225; PF05922	Fibronectin type-III domain; Subtilase family; PA domain; Peptidase inhibitor I9		RAL38372	NO	OG0016429	PF00403	Heavy-metal-associated domain
																								SHERM_08136	YES	OG0017892	PF05922; PF00082; PF17766; PF02225	Peptidase inhibitor I9; Subtilase family; Fibronectin type-III domain; PA domain		RAL52477	NO	OG0017178	PF00403	Heavy-metal-associated domain
																								SGA_v2.0_scaffold37T14603	NO	OG0017891	no_Pfam	no_Pfam		RAL52574	NO	OG0015568	PF00403	Heavy-metal-associated domain
																								SHERM_26476	NO	OG0017891	no_Pfam	no_Pfam		RAL53091	NO	OG0017202	PF00403	Heavy-metal-associated domain
																								SGA_v2.0_scaffold36T14443	NO	OG0017890	PF03106	WRKY DNA -binding domain		Cc013749	NO	OG0017178	PF00403	Heavy-metal-associated domain
																								SHERM_22316	NO	OG0017890	no_Pfam	no_Pfam		Cc020982	NO	OG0017202	PF00403	Heavy-metal-associated domain
																								SGA_v2.0_scaffold36T14418	NO	OG0017889	no_Pfam	no_Pfam		Cc009216	NO	OG0015568	PF00403; PF00403; PF00403	Heavy-metal-associated domain; Heavy-metal-associated domain; Heavy-metal-associated domain
																								SHERM_22363	NO	OG0017889	no_Pfam	no_Pfam		Cc016619	NO	OG0015568	PF00403; PF00403; PF00403	Heavy-metal-associated domain; Heavy-metal-associated domain; Heavy-metal-associated domain
																								SGA_v2.0_scaffold36T14432	NO	OG0017888	PF05904; PF05904; PF05904	Plant protein of unknown function (DUF863); Plant protein of unknown function (DUF863); Plant protein of unknown function (DUF863)		RAL52402	NO	OG0015563	PF13307	Helicase C-terminal domain
																								SHERM_22311	NO	OG0017888	PF05904; PF05904	Plant protein of unknown function (DUF863); Plant protein of unknown function (DUF863)		Cc026032	NO	OG0015563	PF13307	Helicase C-terminal domain
																								SGA_v2.0_scaffold36T14290	NO	OG0017887	no_Pfam	no_Pfam		Cc031463	NO	OG0015563	PF13307	Helicase C-terminal domain
																								SHERM_22227	NO	OG0017887	no_Pfam	no_Pfam		Cc021909	NO	OG0012232	PF14520; PF08423	Helix-hairpin-helix domain; Rad51
																								SGA_v2.0_scaffold36T14270	YES	OG0017886	PF00332	Glycosyl hydrolases family 17		RAL40588	NO	OG0015269	PF00010	Helix-loop-helix DNA-binding domain
																								SHERM_22216	YES	OG0017886	PF00332	Glycosyl hydrolases family 17		Cc043982	NO	OG0015269	PF00010	Helix-loop-helix DNA-binding domain
																								SGA_v2.0_scaffold35T14196	YES	OG0017885	PF02298	Plastocyanin-like domain		RAL52116	NO	OG0017156	PF00010; PF14215	Helix-loop-helix DNA-binding domain; bHLH-MYC and R2R3-MYB transcription factors N-terminal
																								SHERM_05609	YES	OG0017885	PF02298	Plastocyanin-like domain		Cc005659	NO	OG0015269	PF00010; PF00010	Helix-loop-helix DNA-binding domain; Helix-loop-helix DNA-binding domain
																								SGA_v2.0_scaffold35T14187	NO	OG0017884	no_Pfam	no_Pfam		RAL46207	NO	OG0015416	PF00300	Histidine phosphatase superfamily (branch 1)
																								SHERM_08736	NO	OG0017884	no_Pfam	no_Pfam		Cc004239	NO	OG0015416	PF00300	Histidine phosphatase superfamily (branch 1)
																								SHERM_18835	YES	OG0017883	PF08263; PF13855	Leucine rich repeat N-terminal domain; Leucine rich repeat		Cc011038	NO	OG0015416	PF00300	Histidine phosphatase superfamily (branch 1)
																								SGA_v2.0_scaffold35T14102	NO	OG0017883	PF08263	Leucine rich repeat N-terminal domain		RAL51571	NO	OG0017136	PF00808	Histone-like transcription factor (CBF/NF-Y) and archaeal histone
																								SGA_v2.0_scaffold35T14085	NO	OG0017882	no_Pfam	no_Pfam		Cc022049	NO	OG0017136	PF00808	Histone-like transcription factor (CBF/NF-Y) and archaeal histone
																								SHERM_28815	NO	OG0017882	no_Pfam	no_Pfam		RAL38680	NO	OG0007456	PF00505	HMG (high mobility group) box
																								SGA_v2.0_scaffold35T14006	NO	OG0017881	PF03168	Late embryogenesis abundant protein		RAL52984	NO	OG0015575	PF00505	HMG (high mobility group) box
																								SHERM_08852	NO	OG0017881	PF03168	Late embryogenesis abundant protein		Cc009244	NO	OG0015575	PF00505	HMG (high mobility group) box
																								SGA_v2.0_scaffold35T14013	NO	OG0017880	no_Pfam	no_Pfam		Cc016640	NO	OG0015575	PF00505	HMG (high mobility group) box
																								SHERM_08843	NO	OG0017880	no_Pfam	no_Pfam		Cc044464	NO	OG0007456	PF00505	HMG (high mobility group) box
																								SHERM_08841	YES	OG0017879	PF03134	TB2/DP1: HVA22 family		Cc044466	NO	OG0007456	PF00505	HMG (high mobility group) box
																								SGA_v2.0_scaffold35T14022	NO	OG0017879	PF03134	TB2/DP1: HVA22 family		Cc005655	NO	OG0015270	PF02183; PF00046	Homeobox associated leucine zipper; Homeodomain
																								SGA_v2.0_scaffold35T14054	NO	OG0017878	PF00620	RhoGAP domain		RAL47258	NO	OG0016875	PF00046	Homeodomain
																								SHERM_08816	NO	OG0017878	PF00620	RhoGAP domain		RAL40592	NO	OG0015270	PF00046; PF02183	Homeodomain; Homeobox associated leucine zipper
																								SGA_v2.0_scaffold35T14063	NO	OG0017877	PF00646	F-box domain		Cc043978	NO	OG0015270	PF00046; PF02183	Homeodomain; Homeobox associated leucine zipper
																								SHERM_08809	NO	OG0017877	PF00646	F-box domain		Cc023692	NO	OG0016875	PF00046; PF00046	Homeodomain; Homeodomain
																								SGA_v2.0_scaffold34T13707	NO	OG0017876	PF12609	Wound-induced protein		Cc012964	NO	OG0017051	PF00046; PF01852; PF00046; PF01852	Homeodomain; START domain; Homeodomain; START domain
																								SHERM_10717	NO	OG0017876	PF12609	Wound-induced protein		RAL43154	NO	OG0016663	PF00011	Hsp20/alpha crystallin family
																								SHERM_10868	YES	OG0017875	PF00561	alpha/beta hydrolase fold		RAL43156	NO	OG0012886	PF00011	Hsp20/alpha crystallin family
																								SGA_v2.0_scaffold34T13927	NO	OG0017875	PF12697	Alpha/beta hydrolase family		RAL43157	NO	OG0015339	PF00011	Hsp20/alpha crystallin family
																								SGA_v2.0_scaffold34T13803	NO	OG0017874	no_Pfam	no_Pfam		RAL43158	NO	OG0016664	PF00011	Hsp20/alpha crystallin family
																								SHERM_10772	NO	OG0017874	no_Pfam	no_Pfam		Cc017090	NO	OG0016663	PF00011	Hsp20/alpha crystallin family
																								SGA_v2.0_scaffold34T13597	NO	OG0017873	no_Pfam	no_Pfam		Cc017091	NO	OG0012886	PF00011	Hsp20/alpha crystallin family
																								SHERM_10009	NO	OG0017873	no_Pfam	no_Pfam		Cc017092	NO	OG0015339	PF00011	Hsp20/alpha crystallin family
																								SGA_v2.0_scaffold34T13626	NO	OG0017872	no_Pfam	no_Pfam		Cc017093	NO	OG0016664	PF00011	Hsp20/alpha crystallin family
																								SHERM_27173	NO	OG0017872	no_Pfam	no_Pfam		Cc028368	NO	OG0012886	PF00011	Hsp20/alpha crystallin family
																								SGA_v2.0_scaffold33T13444	YES	OG0017871	PF03629; PF03629	Carbohydrate esterase: sialic acid-specific acetylesterase; Carbohydrate esterase: sialic acid-specific acetylesterase		Cc028370	NO	OG0012886	PF00011	Hsp20/alpha crystallin family
																								SHERM_06157	YES	OG0017871	PF03629	Carbohydrate esterase: sialic acid-specific acetylesterase		Cc028371	NO	OG0015339	PF00011	Hsp20/alpha crystallin family
																								SGA_v2.0_scaffold32T13277	NO	OG0017870	PF07734; PF00646	F-box associated; F-box domain		Cc030071	NO	OG0017099	PF00012	Hsp70 protein
																								SHERM_23406	NO	OG0017870	PF00646; PF07734	F-box domain; F-box associated		RAL39412	NO	OG0015248	PF00012; PF00012	Hsp70 protein; Hsp70 protein
																								SGA_v2.0_scaffold32T13286	NO	OG0017869	PF03931; PF01466	Skp1 family: tetramerisation domain; Skp1 family: dimerisation domain		RAL50883	NO	OG0017099	PF00012; PF00012	Hsp70 protein; Hsp70 protein
																								SHERM_23414	NO	OG0017869	PF01466; PF03931	Skp1 family: dimerisation domain; Skp1 family: tetramerisation domain		Cc006683	NO	OG0015248	PF00012; PF00012	Hsp70 protein; Hsp70 protein
																								SGA_v2.0_scaffold32T13289	NO	OG0017868	PF03931; PF01466	Skp1 family: tetramerisation domain; Skp1 family: dimerisation domain		Cc006998	NO	OG0015248	PF00012; PF00012	Hsp70 protein; Hsp70 protein
																								SHERM_23415	NO	OG0017868	PF03931; PF01466	Skp1 family: tetramerisation domain; Skp1 family: dimerisation domain		RAL52992	NO	OG0015576	PF00368	Hydroxymethylglutaryl-coenzyme A reductase
																								SGA_v2.0_scaffold32T13136	NO	OG0017867	PF14009	Domain of unknown function (DUF4228)		Cc009254	NO	OG0015576	PF00368	Hydroxymethylglutaryl-coenzyme A reductase
																								SHERM_23300	NO	OG0017867	PF14009	Domain of unknown function (DUF4228)		Cc016649	NO	OG0015576	PF00368	Hydroxymethylglutaryl-coenzyme A reductase
																								SGA_v2.0_scaffold31T12663	NO	OG0017866	no_Pfam	no_Pfam		RAL38231	NO	OG0015219	PF01485	IBR domain: a half RING-finger domain
																								SHERM_17582	NO	OG0017866	no_Pfam	no_Pfam		Cc033976	NO	OG0015398	PF01485	IBR domain: a half RING-finger domain
																								SGA_v2.0_scaffold31T12699	YES	OG0017865	PF04043; PF01095	Plant invertase/pectin methylesterase inhibitor; Pectinesterase		Cc037593	NO	OG0015219	PF01485	IBR domain: a half RING-finger domain
																								SHERM_17599	NO	OG0017865	PF01095; PF04043	Pectinesterase; Plant invertase/pectin methylesterase inhibitor		RAL38230	NO	OG0015219	PF01485; PF01485	IBR domain: a half RING-finger domain; IBR domain: a half RING-finger domain
																								SGA_v2.0_scaffold31T12590	NO	OG0017864	PF03000	NPH3 family		RAL45423	NO	OG0015398	PF01485; PF00097	IBR domain: a half RING-finger domain; Zinc finger: C3HC4 type (RING finger)
																								SHERM_17546	NO	OG0017864	PF03000; PF03000	NPH3 family; NPH3 family		Cc038889	NO	OG0015398	PF01485; PF00097	IBR domain: a half RING-finger domain; Zinc finger: C3HC4 type (RING finger)
																								SGA_v2.0_scaffold31T12822	NO	OG0017863	PF06886	Targeting protein for Xklp2 (TPX2)		RAL38417	NO	OG0016431	PF01027	Inhibitor of apoptosis-promoting Bax1
																								SHERM_17662	NO	OG0017863	PF06886	Targeting protein for Xklp2 (TPX2)		Cc004790	NO	OG0016431	PF01027; PF01027	Inhibitor of apoptosis-promoting Bax1; Inhibitor of apoptosis-promoting Bax1
																								SGA_v2.0_scaffold31T12820	NO	OG0017862	PF00069	Protein kinase domain		RAL51781	NO	OG0017141	PF00459	Inositol monophosphatase family
																								SHERM_17661	NO	OG0017862	PF00069	Protein kinase domain		Cc030203	NO	OG0017141	PF00459	Inositol monophosphatase family
																								SGA_v2.0_scaffold31T12742	NO	OG0017861	PF00232; PF00232	Glycosyl hydrolase family 1; Glycosyl hydrolase family 1		RAL51842	NO	OG0017143	PF00675	Insulinase (Peptidase family M16)
																								SHERM_17619	NO	OG0017861	PF00232	Glycosyl hydrolase family 1		Cc032671	NO	OG0017143	PF00675; PF05193; PF00675	Insulinase (Peptidase family M16); Peptidase M16 inactive domain; Insulinase (Peptidase family M16)
																								SGA_v2.0_scaffold31T12868	YES	OG0017860	PF14541; PF14543	Xylanase inhibitor C-terminal; Xylanase inhibitor N-terminal		Cc012403	NO	OG0009167	PF17921	Integrase zinc binding domain
																								SHERM_17693	YES	OG0017860	PF14543; PF14541	Xylanase inhibitor N-terminal; Xylanase inhibitor C-terminal		RAL37730	NO	OG0016412	PF00520	Ion transport protein
																								SGA_v2.0_scaffold30T12399	NO	OG0017859	PF00326	Prolyl oligopeptidase family		Cc020348	NO	OG0016412	PF00520	Ion transport protein
																								SHERM_29045	NO	OG0017859	PF12146	Serine aminopeptidase: S33		Cc000394	NO	OG0015282	PF00520; PF00027; PF00027; PF00520	Ion transport protein; Cyclic nucleotide-binding domain; Cyclic nucleotide-binding domain; Ion transport protein
																								SGA_v2.0_scaffold30T12484	NO	OG0017858	PF13639	Ring finger domain		Cc019974	NO	OG0016440	PF01833; PF03859; PF00612; PF00612; PF12796	IPT/TIG domain; CG-1 domain; IQ calmodulin-binding motif; IQ calmodulin-binding motif; Ankyrin repeats (3 copies)
																								SHERM_29020	NO	OG0017858	PF13639	Ring finger domain		RAL38938	NO	OG0015235	PF00612	IQ calmodulin-binding motif
																								SGA_v2.0_scaffold30T12404	NO	OG0017857	PF08213	Mitochondrial domain of unknown function (DUF1713)		RAL48279	NO	OG0015465	PF00612	IQ calmodulin-binding motif
																								SHERM_29046	NO	OG0017857	PF08213	Mitochondrial domain of unknown function (DUF1713)		Cc013947	NO	OG0015235	PF00612	IQ calmodulin-binding motif
																								SGA_v2.0_scaffold30T12535	NO	OG0017856	PF00069	Protein kinase domain		Cc047617	NO	OG0015465	PF00612	IQ calmodulin-binding motif
																								SHERM_25479	NO	OG0017856	PF00069	Protein kinase domain		RAL42426	NO	OG0015321	PF00612; PF00612	IQ calmodulin-binding motif; IQ calmodulin-binding motif
																								SGA_v2.0_scaffold29T12065	NO	OG0017855	PF03101	FAR1 DNA-binding domain		RAL51463	NO	OG0015535	PF00612; PF00612	IQ calmodulin-binding motif; IQ calmodulin-binding motif
																								SHERM_00889	NO	OG0017855	PF03101	FAR1 DNA-binding domain		Cc002818	NO	OG0015493	PF00612; PF00612	IQ calmodulin-binding motif; IQ calmodulin-binding motif
																								SGA_v2.0_scaffold29T12343	NO	OG0017854	no_Pfam	no_Pfam		Cc006362	NO	OG0015493	PF00612; PF00612	IQ calmodulin-binding motif; IQ calmodulin-binding motif
																								SHERM_00718	NO	OG0017854	no_Pfam	no_Pfam		Cc013542	NO	OG0015321	PF00612; PF00612	IQ calmodulin-binding motif; IQ calmodulin-binding motif
																								SGA_v2.0_scaffold29T12211	NO	OG0017853	no_Pfam	no_Pfam		Cc016790	NO	OG0015235	PF00612; PF00612	IQ calmodulin-binding motif; IQ calmodulin-binding motif
																								SHERM_00802	NO	OG0017853	PF12937	F-box-like		Cc046756	NO	OG0015535	PF00612; PF00612	IQ calmodulin-binding motif; IQ calmodulin-binding motif
																								SGA_v2.0_scaffold29T12287	NO	OG0017852	PF00413; PF01471; PF01471; PF00413	Matrixin; Putative peptidoglycan binding domain; Putative peptidoglycan binding domain; Matrixin		RAL38648	NO	OG0016440	PF00612; PF00612; PF00023; PF01833; PF03859	IQ calmodulin-binding motif; IQ calmodulin-binding motif; Ankyrin repeat; IPT/TIG domain; CG-1 domain
																								SHERM_00744	NO	OG0017852	PF01471	Putative peptidoglycan binding domain		RAL44110	NO	OG0016717	PF00612; PF13178; PF00612	IQ calmodulin-binding motif; Protein of unknown function (DUF4005); IQ calmodulin-binding motif
																								SGA_v2.0_scaffold28T12046	NO	OG0017851	PF02362; PF06507	B3 DNA binding domain; Auxin response factor		RAL45339	NO	OG0016774	PF01419	Jacalin-like lectin domain
																								SHERM_06893	NO	OG0017851	PF02362	B3 DNA binding domain		Cc014283	NO	OG0015188	PF02373; PF02928; PF02375; PF05965; PF05964	JmjC domain: hydroxylase; C5HC2 zinc finger; jmjN domain; F/Y rich C-terminus; F/Y-rich N-terminus
																								SGA_v2.0_scaffold28T12022	NO	OG0017850	PF04059	RNA recognition motif 2		Cc002330	NO	OG0015188	PF02373; PF02373; PF02928; PF05965; PF05964; PF02375	JmjC domain: hydroxylase; JmjC domain: hydroxylase; C5HC2 zinc finger; F/Y rich C-terminus; F/Y-rich N-terminus; jmjN domain
																								SHERM_06745	NO	OG0017850	PF04059	RNA recognition motif 2		RAL37884	NO	OG0016415	PF01344	Kelch motif
																								SGA_v2.0_scaffold28T11802	NO	OG0017849	no_Pfam	no_Pfam		Cc003216	NO	OG0016415	PF01344	Kelch motif
																								SHERM_27823	NO	OG0017849	no_Pfam	no_Pfam		Cc021724	NO	OG0015580	PF01344	Kelch motif
																								SGA_v2.0_scaffold28T11916	YES	OG0017848	PF00188	Cysteine-rich secretory protein family		Cc026138	NO	OG0015580	PF01344	Kelch motif
																								SHERM_06808	YES	OG0017848	PF00188	Cysteine-rich secretory protein family		RAL49143	NO	OG0016996	PF02548	Ketopantoate hydroxymethyltransferase
																								SGA_v2.0_scaffold27T11676	NO	OG0017847	PF00201	UDP-glucoronosyl and UDP-glucosyl transferase		Cc021026	NO	OG0016996	PF02548	Ketopantoate hydroxymethyltransferase
																								SHERM_15129	NO	OG0017847	PF00201	UDP-glucoronosyl and UDP-glucosyl transferase		RAL44083	NO	OG0015359	PF00225	Kinesin motor domain
																								SGA_v2.0_scaffold27T11673	YES	OG0017846	PF14543; PF14541	Xylanase inhibitor N-terminal; Xylanase inhibitor C-terminal		Cc031788	NO	OG0015359	PF00225; PF00225	Kinesin motor domain; Kinesin motor domain
																								SHERM_15124	NO	OG0017846	PF14541; PF14543	Xylanase inhibitor C-terminal; Xylanase inhibitor N-terminal		Cc045385	NO	OG0015359	PF00225; PF00225	Kinesin motor domain; Kinesin motor domain
																								SGA_v2.0_scaffold27T11575	NO	OG0017845	PF03168	Late embryogenesis abundant protein		RAL53044	NO	OG0014546	PF07765	KIP1-like protein
																								SHERM_15172	NO	OG0017845	PF03168	Late embryogenesis abundant protein		Cc009309	NO	OG0014546	PF07765	KIP1-like protein
																								SGA_v2.0_scaffold27T11525	NO	OG0017843	PF01738	Dienelactone hydrolase family		Cc046126	NO	OG0014546	PF07765	KIP1-like protein
																								SHERM_21148	NO	OG0017843	PF01738	Dienelactone hydrolase family		Cc000524	NO	OG0014366	PF18131	KN17 SH3-like C-terminal domain
																								SGA_v2.0_scaffold27T11644	NO	OG0017842	PF00319	SRF-type transcription factor (DNA-binding and dimerisation domain)		Cc018958	NO	OG0014366	PF18131	KN17 SH3-like C-terminal domain
																								SHERM_15136	NO	OG0017842	PF00319	SRF-type transcription factor (DNA-binding and dimerisation domain)		RAL37239	NO	OG0016383	PF00467	KOW motif
																								SGA_v2.0_scaffold26T11320	NO	OG0017841	PF01090	Ribosomal protein S19e		RAL52103	NO	OG0017155	PF03760	Late embryogenesis abundant (LEA) group 1
																								SHERM_20972	NO	OG0017841	PF01090	Ribosomal protein S19e		Cc012778	NO	OG0017155	PF03760	Late embryogenesis abundant (LEA) group 1
																								SGA_v2.0_scaffold26T11386	NO	OG0017839	no_Pfam	no_Pfam		RAL43180	NO	OG0016665	PF03168	Late embryogenesis abundant protein
																								SHERM_28268	NO	OG0017839	no_Pfam	no_Pfam		RAL43181	NO	OG0016666	PF03168	Late embryogenesis abundant protein
																								SGA_v2.0_scaffold25T11123	NO	OG0017838	PF05340	Protein of unknown function (DUF740)		RAL49624	NO	OG0017020	PF03168	Late embryogenesis abundant protein
																								SHERM_01349	NO	OG0017838	no_Pfam	no_Pfam		RAL51738	NO	OG0017140	PF03168	Late embryogenesis abundant protein
																								SGA_v2.0_scaffold25T11182	NO	OG0017837	PF00646	F-box domain		Cc006390	NO	OG0017020	PF03168	Late embryogenesis abundant protein
																								SHERM_13940	NO	OG0017837	no_Pfam	no_Pfam		Cc017118	NO	OG0016666	PF03168	Late embryogenesis abundant protein
																								SGA_v2.0_scaffold25T11154	NO	OG0017836	no_Pfam	no_Pfam		Cc030252	NO	OG0017140	PF03168	Late embryogenesis abundant protein
																								SHERM_13954	NO	OG0017836	no_Pfam	no_Pfam		RAL40925	NO	OG0016554	PF03195	Lateral organ boundaries (LOB) domain
																								SGA_v2.0_scaffold25T11068	NO	OG0017835	PF13639; PF02225	Ring finger domain; PA domain		RAL42328	NO	OG0016626	PF03195	Lateral organ boundaries (LOB) domain
																								SHERM_01317	NO	OG0017835	PF13639; PF02225	Ring finger domain; PA domain		RAL43694	NO	OG0016693	PF03195	Lateral organ boundaries (LOB) domain
																								SGA_v2.0_scaffold25T10805	NO	OG0017834	no_Pfam	no_Pfam		Cc008694	NO	OG0016693	PF03195	Lateral organ boundaries (LOB) domain
																								SHERM_18932	NO	OG0017834	no_Pfam	no_Pfam		Cc014936	NO	OG0016626	PF03195	Lateral organ boundaries (LOB) domain
																								SGA_v2.0_scaffold25T10853	NO	OG0017833	PF00072	Response regulator receiver domain		Cc019141	NO	OG0016554	PF03195	Lateral organ boundaries (LOB) domain
																								SHERM_18826	NO	OG0017833	PF00072	Response regulator receiver domain		RAL50615	NO	OG0015517	PF00139	Legume lectin domain
																								SGA_v2.0_scaffold25T10855	NO	OG0017832	PF14570	RING/Ubox like zinc-binding domain		Cc045875	NO	OG0015517	PF00139	Legume lectin domain
																								SHERM_18823	NO	OG0017832	PF14570	RING/Ubox like zinc-binding domain		Cc046316	NO	OG0015517	PF00139	Legume lectin domain
																								SGA_v2.0_scaffold25T10799	NO	OG0017831	PF13041; PF13041; PF14432; PF01535; PF01535; PF01535; PF01535; PF01535	PPR repeat family; PPR repeat family; DYW family of nucleic acid deaminases; PPR repeat; PPR repeat; PPR repeat; PPR repeat; PPR repeat		RAL50263	NO	OG0012932	PF13855	Leucine rich repeat
																								SHERM_18937	NO	OG0017831	PF14432; PF01535; PF01535; PF01535; PF01535; PF01535; PF13041; PF13041	DYW family of nucleic acid deaminases; PPR repeat; PPR repeat; PPR repeat; PPR repeat; PPR repeat; PPR repeat family; PPR repeat family		Cc019621	NO	OG0016724	PF13855	Leucine rich repeat
																								SGA_v2.0_scaffold25T10782	YES	OG0017830	PF16845	Aspartic acid proteinase inhibitor		Cc026087	NO	OG0014395	PF07723	Leucine Rich Repeat
																								SHERM_18946	YES	OG0017830	PF16845	Aspartic acid proteinase inhibitor		Cc035374	NO	OG0015335	PF08263	Leucine rich repeat N-terminal domain
																								SGA_v2.0_scaffold24T10242	NO	OG0017829	PF03407	Nucleotide-diphospho-sugar transferase		RAL54083	NO	OG0017262	PF08263; PF00560; PF00560	Leucine rich repeat N-terminal domain; Leucine Rich Repeat; Leucine Rich Repeat
																								SHERM_07662	NO	OG0017829	PF03407	Nucleotide-diphospho-sugar transferase		RAL51281	NO	OG0015529	PF08263; PF00560; PF00560; PF13855	Leucine rich repeat N-terminal domain; Leucine Rich Repeat; Leucine Rich Repeat; Leucine rich repeat
																								SGA_v2.0_scaffold24T10358	NO	OG0017828	no_Pfam	no_Pfam		RAL43026	NO	OG0015335	PF08263; PF00560; PF13855; PF00560; PF13516; PF00560	Leucine rich repeat N-terminal domain; Leucine Rich Repeat; Leucine rich repeat; Leucine Rich Repeat; Leucine Rich repeat; Leucine Rich Repeat
																								SHERM_11924	NO	OG0017828	no_Pfam	no_Pfam		RAL53145	NO	OG0015582	PF08263; PF13855; PF00560; PF00560; PF13855; PF13855	Leucine rich repeat N-terminal domain; Leucine rich repeat; Leucine Rich Repeat; Leucine Rich Repeat; Leucine rich repeat; Leucine rich repeat
																								SGA_v2.0_scaffold24T10602	YES	OG0017827	PF00332; PF00332	Glycosyl hydrolases family 17; Glycosyl hydrolases family 17		Cc021701	NO	OG0015582	PF08263; PF00560; PF00560; PF13855; PF13855; PF13855	Leucine rich repeat N-terminal domain; Leucine Rich Repeat; Leucine Rich Repeat; Leucine rich repeat; Leucine rich repeat; Leucine rich repeat
																								SHERM_11774	YES	OG0017827	PF00332; PF00332	Glycosyl hydrolases family 17; Glycosyl hydrolases family 17		Cc003533	NO	OG0017056	PF08263; PF13516; PF13855; PF13855; PF13855; PF13855; PF13516; PF08263; PF13855; PF13855; PF13855; PF13855	Leucine rich repeat N-terminal domain; Leucine Rich repeat; Leucine rich repeat; Leucine rich repeat; Leucine rich repeat; Leucine rich repeat; Leucine Rich repeat; Leucine rich repeat N-terminal domain; Leucine rich repeat; Leucine rich repeat; Leucine rich repeat; Leucine rich repeat
																								SGA_v2.0_scaffold24T10275	NO	OG0017826	PF02365	No apical meristem (NAM) protein		Cc033760	NO	OG0015218	PF08263; PF13855; PF13855; PF13855; PF00560; PF00069; PF13516	Leucine rich repeat N-terminal domain; Leucine rich repeat; Leucine rich repeat; Leucine rich repeat; Leucine Rich Repeat; Protein kinase domain; Leucine Rich repeat
																								SHERM_07647	NO	OG0017826	PF02365	No apical meristem (NAM) protein		Cc000695	NO	OG0017262	PF08263; PF12799	Leucine rich repeat N-terminal domain; Leucine Rich repeats (2 copies)
																								SGA_v2.0_scaffold24T10428	NO	OG0017824	PF11942; PF03439	Spt5 transcription elongation factor: acidic N-terminal; Early transcription elongation factor of RNA pol II: NGN section		Cc033500	NO	OG0015433	PF08263; PF00069	Leucine rich repeat N-terminal domain; Protein kinase domain
																								SHERM_11878	NO	OG0017824	PF11942; PF03439	Spt5 transcription elongation factor: acidic N-terminal; Early transcription elongation factor of RNA pol II: NGN section		Cc025690	NO	OG0017219	PF08263; PF00069; PF13855; PF13855	Leucine rich repeat N-terminal domain; Protein kinase domain; Leucine rich repeat; Leucine rich repeat
																								SGA_v2.0_scaffold24T10320	NO	OG0017823	PF00170	bZIP transcription factor		Cc002556	NO	OG0015559	PF08263; PF00069; PF13855; PF00560; PF00560; PF00560	Leucine rich repeat N-terminal domain; Protein kinase domain; Leucine rich repeat; Leucine Rich Repeat; Leucine Rich Repeat; Leucine Rich Repeat
																								SHERM_07631	NO	OG0017823	no_Pfam	no_Pfam		RAL42654	NO	OG0015328	PF08263; PF07714	Leucine rich repeat N-terminal domain; Protein tyrosine kinase
																								SGA_v2.0_scaffold24T10563	NO	OG0017822	PF00854	POT family		Cc013657	NO	OG0015328	PF08263; PF07714	Leucine rich repeat N-terminal domain; Protein tyrosine kinase
																								SHERM_11799	NO	OG0017822	PF00854	POT family		RAL42909	NO	OG0016650	PF08263; PF07714; PF13855	Leucine rich repeat N-terminal domain; Protein tyrosine kinase; Leucine rich repeat
																								SGA_v2.0_scaffold24T10554	NO	OG0017821	no_Pfam	no_Pfam		RAL52493	NO	OG0014395	PF07723; PF00646	Leucine Rich Repeat; F-box domain
																								SHERM_11807	NO	OG0017821	no_Pfam	no_Pfam		RAL39583	NO	OG0016482	PF00560; PF13855	Leucine Rich Repeat; Leucine rich repeat
																								SGA_v2.0_scaffold24T10678	NO	OG0017820	PF00097; PF00642	Zinc finger: C3HC4 type (RING finger); Zinc finger C-x8-C-x5-C-x3-H type (and similar)		RAL52981	NO	OG0012963	PF13855; PF13855	Leucine rich repeat; Leucine rich repeat
																								SHERM_22918	NO	OG0017820	PF00642; PF00097	Zinc finger C-x8-C-x5-C-x3-H type (and similar); Zinc finger: C3HC4 type (RING finger)		Cc017783	NO	OG0013662	PF00560; PF00560	Leucine Rich Repeat; Leucine Rich Repeat
																								SGA_v2.0_scaffold22T09846	NO	OG0017819	PF03083	Sugar efflux transporter for intercellular exchange		Cc030868	NO	OG0013662	PF00560; PF00560	Leucine Rich Repeat; Leucine Rich Repeat
																								SHERM_28771	NO	OG0017819	PF03083	Sugar efflux transporter for intercellular exchange		Cc041228	NO	OG0013662	PF00560; PF00560	Leucine Rich Repeat; Leucine Rich Repeat
																								SGA_v2.0_scaffold22T09987	YES	OG0017818	PF14543; PF14541	Xylanase inhibitor N-terminal; Xylanase inhibitor C-terminal		Cc044938	NO	OG0016919	PF13516; PF00560	Leucine Rich repeat; Leucine Rich Repeat
																								SHERM_22897	YES	OG0017818	PF14541; PF14543	Xylanase inhibitor C-terminal; Xylanase inhibitor N-terminal		RAL52549	NO	OG0015566	PF00560; PF08263; PF13855	Leucine Rich Repeat; Leucine rich repeat N-terminal domain; Leucine rich repeat
																								SGA_v2.0_scaffold22T09687	NO	OG0017816	PF02701	Dof domain: zinc finger		Cc020803	NO	OG0016650	PF13855; PF08263; PF07714	Leucine rich repeat; Leucine rich repeat N-terminal domain; Protein tyrosine kinase
																								SHERM_17261	NO	OG0017816	PF02701	Dof domain: zinc finger		Cc009236	NO	OG0012963	PF13516; PF00560; PF13855	Leucine Rich repeat; Leucine Rich Repeat; Leucine rich repeat
																								SGA_v2.0_scaffold22T09690	NO	OG0017815	PF02701	Dof domain: zinc finger		Cc007188	NO	OG0016482	PF00560; PF00560; PF08263; PF13855	Leucine Rich Repeat; Leucine Rich Repeat; Leucine rich repeat N-terminal domain; Leucine rich repeat
																								SHERM_17262	NO	OG0017815	PF02701	Dof domain: zinc finger		Cc009188	NO	OG0015566	PF13855; PF13855; PF08263; PF00560	Leucine rich repeat; Leucine rich repeat; Leucine rich repeat N-terminal domain; Leucine Rich Repeat
																								SGA_v2.0_scaffold22T09691	NO	OG0017814	no_Pfam	no_Pfam		Cc009239	NO	OG0012963	PF13855; PF13855; PF13855; PF13855	Leucine rich repeat; Leucine rich repeat; Leucine rich repeat; Leucine rich repeat
																								SHERM_17263	NO	OG0017814	no_Pfam	no_Pfam		RAL50226	NO	OG0017056	PF13855; PF13855; PF00560; PF08263; PF13516; PF00560	Leucine rich repeat; Leucine rich repeat; Leucine Rich Repeat; Leucine rich repeat N-terminal domain; Leucine Rich repeat; Leucine Rich Repeat
																								SGA_v2.0_scaffold22T09816	NO	OG0017813	PF00612	IQ calmodulin-binding motif		Cc026162	NO	OG0015582	PF13855; PF13855; PF13855; PF08263; PF00560; PF00560	Leucine rich repeat; Leucine rich repeat; Leucine rich repeat; Leucine rich repeat N-terminal domain; Leucine Rich Repeat; Leucine Rich Repeat
																								SHERM_12263	NO	OG0017813	PF00612	IQ calmodulin-binding motif		Cc014510	NO	OG0015559	PF00560; PF00560; PF00560; PF08263; PF00069	Leucine Rich Repeat; Leucine Rich Repeat; Leucine Rich Repeat; Leucine rich repeat N-terminal domain; Protein kinase domain
																								SGA_v2.0_scaffold22T09959	NO	OG0017812	no_Pfam	no_Pfam		RAL44207	NO	OG0015366	PF13516; PF13516; PF13516; PF13516; PF13516	Leucine Rich repeat; Leucine Rich repeat; Leucine Rich repeat; Leucine Rich repeat; Leucine Rich repeat
																								SHERM_22891	NO	OG0017812	no_Pfam	no_Pfam		Cc024768	NO	OG0015366	PF13516; PF13516; PF13516; PF13516; PF13516	Leucine Rich repeat; Leucine Rich repeat; Leucine Rich repeat; Leucine Rich repeat; Leucine Rich repeat
																								SGA_v2.0_scaffold21T09634	NO	OG0017811	PF02519	Auxin responsive protein		Cc029712	NO	OG0015366	PF13516; PF13516; PF13516; PF13516; PF13516	Leucine Rich repeat; Leucine Rich repeat; Leucine Rich repeat; Leucine Rich repeat; Leucine Rich repeat
																								SHERM_07349	NO	OG0017811	PF02519	Auxin responsive protein		Cc019421	NO	OG0015335	PF13516; PF00560; PF00560; PF00560; PF08263; PF13855; PF13855; PF00560; PF00560; PF00560	Leucine Rich repeat; Leucine Rich Repeat; Leucine Rich Repeat; Leucine Rich Repeat; Leucine rich repeat N-terminal domain; Leucine rich repeat; Leucine rich repeat; Leucine Rich Repeat; Leucine Rich Repeat; Leucine Rich Repeat
																								SHERM_07977	YES	OG0017810	PF17181	Epidermal patterning factor proteins		Cc016636	NO	OG0012963	PF13516; PF13855; PF13855; PF00560; PF00560; PF13855; PF13855	Leucine Rich repeat; Leucine rich repeat; Leucine rich repeat; Leucine Rich Repeat; Leucine Rich Repeat; Leucine rich repeat; Leucine rich repeat
																								SGA_v2.0_scaffold21T09401	NO	OG0017810	PF17181	Epidermal patterning factor proteins		RAL52219	NO	OG0015559	PF00560; PF00560; PF00069; PF08263	Leucine Rich Repeat; Leucine Rich Repeat; Protein kinase domain; Leucine rich repeat N-terminal domain
																								SGA_v2.0_scaffold21T09546	NO	OG0017809	no_Pfam	no_Pfam		RAL39146	NO	OG0006061	PF13855; PF00931	Leucine rich repeat; NB-ARC domain
																								SHERM_12401	NO	OG0017809	no_Pfam	no_Pfam		RAL41211	NO	OG0006061	PF13855; PF00931	Leucine rich repeat; NB-ARC domain
																								SGA_v2.0_scaffold21T09337	YES	OG0017808	PF13855	Leucine rich repeat		Cc041760	NO	OG0012932	PF13855; PF00931	Leucine rich repeat; NB-ARC domain
																								SHERM_07921	YES	OG0017808	PF13855; PF13855	Leucine rich repeat; Leucine rich repeat		RAL53442	NO	OG0017219	PF13855; PF00069	Leucine rich repeat; Protein kinase domain
																								SGA_v2.0_scaffold21T09621	NO	OG0017807	PF01276	Orn/Lys/Arg decarboxylase: major domain		RAL38137	NO	OG0015218	PF13855; PF00069; PF00560; PF13516; PF13855; PF13855; PF08263	Leucine rich repeat; Protein kinase domain; Leucine Rich Repeat; Leucine Rich repeat; Leucine rich repeat; Leucine rich repeat; Leucine rich repeat N-terminal domain
																								SHERM_08050	NO	OG0017807	PF01276; PF03711	Orn/Lys/Arg decarboxylase: major domain; Orn/Lys/Arg decarboxylase: C-terminal domain		RAL42173	NO	OG0015310	PF00538	linker histone H1 and H5 family
																								SGA_v2.0_scaffold21T09617	NO	OG0017806	PF04116	Fatty acid hydroxylase superfamily		Cc005235	NO	OG0015310	PF00538	linker histone H1 and H5 family
																								SHERM_08048	NO	OG0017806	PF04116	Fatty acid hydroxylase superfamily		Cc018288	NO	OG0015310	PF00538	linker histone H1 and H5 family
																								SGA_v2.0_scaffold20T09211	YES	OG0017805	PF04043	Plant invertase/pectin methylesterase inhibitor		RAL48988	NO	OG0015477	PF01764	Lipase (class 3)
																								SHERM_07762	YES	OG0017805	no_Pfam	no_Pfam		Cc005122	NO	OG0015477	PF01764	Lipase (class 3)
																								SGA_v2.0_scaffold20T09120	NO	OG0017804	no_Pfam	no_Pfam		Cc024346	NO	OG0015477	PF01764	Lipase (class 3)
																								SHERM_04614	NO	OG0017804	no_Pfam	no_Pfam		Cc034933	NO	OG0001498	PF01764; PF01764	Lipase (class 3); Lipase (class 3)
																								SGA_v2.0_scaffold20T09145	NO	OG0017803	PF07145; PF08590	Ataxin-2 C-terminal region; Domain of unknown function (DUF1771)		RAL45847	NO	OG0016811	PF00305	Lipoxygenase
																								SHERM_04630	NO	OG0017803	PF08590; PF07145	Domain of unknown function (DUF1771); Ataxin-2 C-terminal region		RAL50266	NO	OG0017059	PF00305	Lipoxygenase
																								SGA_v2.0_scaffold20T08986	NO	OG0017802	PF00808	Histone-like transcription factor (CBF/NF-Y) and archaeal histone		Cc033394	NO	OG0016811	PF00305	Lipoxygenase
																								SHERM_12208	NO	OG0017802	PF00808	Histone-like transcription factor (CBF/NF-Y) and archaeal histone		RAL41050	NO	OG0016561	PF06814	Lung seven transmembrane receptor
																								SGA_v2.0_scaffold20T09173	NO	OG0017801	PF00232; PF00232	Glycosyl hydrolase family 1; Glycosyl hydrolase family 1		Cc000476	NO	OG0016561	PF06814	Lung seven transmembrane receptor
																								SHERM_04647	NO	OG0017801	PF00232; PF00232	Glycosyl hydrolase family 1; Glycosyl hydrolase family 1		Cc016401	NO	OG0015611	PF06814	Lung seven transmembrane receptor
																								SGA_v2.0_scaffold19T08621	NO	OG0017800	PF00847	AP2 domain		Cc028035	NO	OG0015611	PF06814	Lung seven transmembrane receptor
																								SHERM_13455	NO	OG0017800	PF00847	AP2 domain		RAL52038	NO	OG0017149	PF04525	LURP-one-related
																								SGA_v2.0_scaffold19T08619	YES	OG0017799	PF04043	Plant invertase/pectin methylesterase inhibitor		Cc046507	NO	OG0017149	PF04525	LURP-one-related
																								SHERM_13462	YES	OG0017799	PF04043	Plant invertase/pectin methylesterase inhibitor		RAL44151	NO	OG0015364	PF02847; PF02854	MA3 domain; MIF4G domain
																								SGA_v2.0_scaffold19T08928	YES	OG0017798	PF00657	GDSL-like Lipase/Acylhydrolase		Cc015821	NO	OG0015364	PF02847; PF02854	MA3 domain; MIF4G domain
																								SHERM_05310	NO	OG0017798	PF00657	GDSL-like Lipase/Acylhydrolase		Cc024695	NO	OG0015364	PF02847; PF02854	MA3 domain; MIF4G domain
																								SHERM_05307	YES	OG0017797	PF14543	Xylanase inhibitor N-terminal		RAL52860	NO	OG0017193	PF01187	Macrophage migration inhibitory factor (MIF)
																								SGA_v2.0_scaffold19T08931	NO	OG0017797	PF14543; PF14541	Xylanase inhibitor N-terminal; Xylanase inhibitor C-terminal		Cc004407	NO	OG0017193	PF01187	Macrophage migration inhibitory factor (MIF)
																								SGA_v2.0_scaffold19T08791	NO	OG0017796	PF13181; PF00254; PF00254; PF00254	Tetratricopeptide repeat; FKBP-type peptidyl-prolyl cis-trans isomerase; FKBP-type peptidyl-prolyl cis-trans isomerase; FKBP-type peptidyl-prolyl cis-trans isomerase		RAL39218	NO	OG0015242	PF12819; PF07714	Malectin-like domain; Protein tyrosine kinase
																								SHERM_05230	NO	OG0017796	PF00254; PF00254; PF00254	FKBP-type peptidyl-prolyl cis-trans isomerase; FKBP-type peptidyl-prolyl cis-trans isomerase; FKBP-type peptidyl-prolyl cis-trans isomerase		Cc006766	NO	OG0015242	PF12819; PF07714	Malectin-like domain; Protein tyrosine kinase
																								SGA_v2.0_scaffold19T08881	YES	OG0017795	PF00295	Glycosyl hydrolases family 28		Cc007906	NO	OG0015242	PF12819; PF07714	Malectin-like domain; Protein tyrosine kinase
																								SHERM_05280	NO	OG0017795	PF00295	Glycosyl hydrolases family 28		Cc018300	NO	OG0015311	PF17874; PF13424	MalT-like TPR region; Tetratricopeptide repeat
																								SGA_v2.0_scaffold18T08532	NO	OG0017794	PF00004; PF17862	ATPase family associated with various cellular activities (AAA); AAA+ lid domain		RAL40227	NO	OG0016516	PF01554	MatE
																								SHERM_13682	NO	OG0017794	PF17862; PF00004	AAA+ lid domain; ATPase family associated with various cellular activities (AAA)		Cc001562	NO	OG0016516	PF01554	MatE
																								SGA_v2.0_scaffold18T08290	NO	OG0017793	PF00514; PF00514; PF00514; PF00514; PF00514; PF00514	Armadillo/beta-catenin-like repeat; Armadillo/beta-catenin-like repeat; Armadillo/beta-catenin-like repeat; Armadillo/beta-catenin-like repeat; Armadillo/beta-catenin-like repeat; Armadillo/beta-catenin-like repeat		RAL40603	NO	OG0016540	PF01554; PF01554	MatE; MatE
																								SHERM_12508	NO	OG0017793	PF00514; PF00514	Armadillo/beta-catenin-like repeat; Armadillo/beta-catenin-like repeat		Cc043969	NO	OG0016540	PF01554; PF01554; PF01554; PF01554	MatE; MatE; MatE; MatE
																								SGA_v2.0_scaffold18T08214	NO	OG0017792	no_Pfam	no_Pfam		RAL51128	NO	OG0015526	PF03062	MBOAT: membrane-bound O-acyltransferase family
																								SHERM_01365	NO	OG0017792	no_Pfam	no_Pfam		Cc021318	NO	OG0015526	PF03062	MBOAT: membrane-bound O-acyltransferase family
																								SGA_v2.0_scaffold17T08034	NO	OG0017791	no_Pfam	no_Pfam		Cc045743	NO	OG0015526	PF03062	MBOAT: membrane-bound O-acyltransferase family
																								SHERM_00423	NO	OG0017791	no_Pfam	no_Pfam		RAL40063	NO	OG0015262	PF00924	Mechanosensitive ion channel
																								SGA_v2.0_scaffold17T08047	NO	OG0017790	PF00248; PF00248	Aldo/keto reductase family; Aldo/keto reductase family		Cc033905	NO	OG0015262	PF00924	Mechanosensitive ion channel
																								SHERM_28503	NO	OG0017790	PF00248	Aldo/keto reductase family		Cc045187	NO	OG0015262	PF00924	Mechanosensitive ion channel
																								SGA_v2.0_scaffold17T08046	NO	OG0017789	PF02115	RHO protein GDP dissociation inhibitor		Cc033143	NO	OG0015441	PF00557; PF14826	Metallopeptidase family M24; FACT complex subunit SPT16 N-terminal lobe domain
																								SHERM_28502	NO	OG0017789	PF02115	RHO protein GDP dissociation inhibitor		RAL46906	NO	OG0016864	PF08213	Mitochondrial domain of unknown function (DUF1713)
																								SGA_v2.0_scaffold16T07593	YES	OG0017788	no_Pfam	no_Pfam		Cc012451	NO	OG0016864	PF08213	Mitochondrial domain of unknown function (DUF1713)
																								SHERM_22621	NO	OG0017788	no_Pfam	no_Pfam		Cc005846	NO	OG0015586	PF17942; PF07724; PF13589	Morc6 ribosomal protein S5 domain 2-like; AAA domain (Cdc48 subfamily); Histidine kinase-: DNA gyrase B-: and HSP90-like ATPase
																								SGA_v2.0_scaffold16T07678	YES	OG0017787	PF00112	Papain family cysteine protease		Cc040579	NO	OG0014484	PF04006	Mpp10 protein
																								SHERM_20806	NO	OG0017787	PF00112	Papain family cysteine protease		Cc040775	NO	OG0014484	PF04006	Mpp10 protein
																								SGA_v2.0_scaffold16T07566	NO	OG0017786	PF03168	Late embryogenesis abundant protein		RAL49136	NO	OG0016995	PF02536; PF02536	mTERF; mTERF
																								SHERM_21314	NO	OG0017786	PF03168	Late embryogenesis abundant protein		Cc032499	NO	OG0016995	PF02536; PF02536	mTERF; mTERF
																								SGA_v2.0_scaffold16T07692	YES	OG0017785	PF08246; PF00112	Cathepsin propeptide inhibitor domain (I29); Papain family cysteine protease		RAL49816	NO	OG0015500	PF02536; PF02536; PF02536	mTERF; mTERF; mTERF
																								SHERM_20809	NO	OG0017785	PF00112; PF08246	Papain family cysteine protease; Cathepsin propeptide inhibitor domain (I29)		Cc013395	NO	OG0015500	PF02536; PF02536; PF02536	mTERF; mTERF; mTERF
																								SHERM_20825	YES	OG0017784	PF00560; PF08263	Leucine Rich Repeat; Leucine rich repeat N-terminal domain		Cc018520	NO	OG0015500	PF02536; PF02536; PF02536	mTERF; mTERF; mTERF
																								SGA_v2.0_scaffold16T07717	NO	OG0017784	PF08263	Leucine rich repeat N-terminal domain		RAL54220	NO	OG0003327	PF03108	MuDR family transposase
																								SGA_v2.0_scaffold15T07472	NO	OG0017783	PF05637	galactosyl transferase GMA12/MNN10 family		Cc007227	NO	OG0003327	PF03108	MuDR family transposase
																								SHERM_07103	NO	OG0017783	PF05637	galactosyl transferase GMA12/MNN10 family		Cc007796	NO	OG0003327	PF03108	MuDR family transposase
																								SGA_v2.0_scaffold15T07394	NO	OG0017782	PF13920	Zinc finger: C3HC4 type (RING finger)		Cc009770	NO	OG0003327	PF03108	MuDR family transposase
																								SHERM_07046	NO	OG0017782	PF13920	Zinc finger: C3HC4 type (RING finger)		Cc018686	NO	OG0003327	PF03108	MuDR family transposase
																								SGA_v2.0_scaffold15T07249	NO	OG0017781	no_Pfam	no_Pfam		Cc026098	NO	OG0003327	PF03108	MuDR family transposase
																								SHERM_06961	NO	OG0017781	no_Pfam	no_Pfam		Cc026791	NO	OG0003327	PF03108	MuDR family transposase
																								SGA_v2.0_scaffold15T07375	NO	OG0017780	PF08240; PF00107	Alcohol dehydrogenase GroES-like domain; Zinc-binding dehydrogenase		Cc044401	NO	OG0003327	PF03108	MuDR family transposase
																								SHERM_07038	NO	OG0017780	PF08240; PF00107	Alcohol dehydrogenase GroES-like domain; Zinc-binding dehydrogenase		Cc045617	NO	OG0003327	PF03108	MuDR family transposase
																								SGA_v2.0_scaffold15T07477	NO	OG0017779	no_Pfam	no_Pfam		Cc033392	NO	OG0003327	PF03108; PF03108	MuDR family transposase; MuDR family transposase
																								SHERM_06273	NO	OG0017779	no_Pfam	no_Pfam		Cc037664	NO	OG0002056	PF10551	MULE transposase domain
																								SGA_v2.0_scaffold14T07116	NO	OG0017778	PF00319	SRF-type transcription factor (DNA-binding and dimerisation domain)		Cc016609	NO	OG0016471	PF10551; PF04434	MULE transposase domain; SWIM zinc finger
																								SHERM_04768	NO	OG0017778	PF00319	SRF-type transcription factor (DNA-binding and dimerisation domain)		Cc010857	NO	OG0017069	PF00394; PF07731	Multicopper oxidase; Multicopper oxidase
																								SGA_v2.0_scaffold14T06838	NO	OG0017777	PF11265	Mediator complex subunit 25 von Willebrand factor type A		RAL50424	NO	OG0017069	PF07732; PF00394; PF07731	Multicopper oxidase; Multicopper oxidase; Multicopper oxidase
																								SHERM_00390	NO	OG0017777	PF11265	Mediator complex subunit 25 von Willebrand factor type A		RAL48415	NO	OG0015469	PF14379	MYB-CC type transfactor: LHEQLE motif
																								SGA_v2.0_scaffold14T07104	NO	OG0017776	no_Pfam	no_Pfam		Cc008385	NO	OG0015469	PF14379	MYB-CC type transfactor: LHEQLE motif
																								SHERM_12529	NO	OG0017776	no_Pfam	no_Pfam		Cc009872	NO	OG0015469	PF14379	MYB-CC type transfactor: LHEQLE motif
																								SGA_v2.0_scaffold14T06842	NO	OG0017775	no_Pfam	no_Pfam		RAL42769	NO	OG0015331	PF14379; PF00249	MYB-CC type transfactor: LHEQLE motif; Myb-like DNA-binding domain
																								SHERM_00392	NO	OG0017775	no_Pfam	no_Pfam		Cc003813	NO	OG0015331	PF14379; PF00249; PF14379; PF00249	MYB-CC type transfactor: LHEQLE motif; Myb-like DNA-binding domain; MYB-CC type transfactor: LHEQLE motif; Myb-like DNA-binding domain
																								SGA_v2.0_scaffold14T07084	NO	OG0017774	PF01103	Surface antigen		RAL48623	NO	OG0016962	PF00249	Myb-like DNA-binding domain
																								SHERM_09685	NO	OG0017774	no_Pfam	no_Pfam		RAL52262	NO	OG0015560	PF00249	Myb-like DNA-binding domain
																								SGA_v2.0_scaffold14T06910	NO	OG0017773	PF08263; PF00069; PF13855; PF13855	Leucine rich repeat N-terminal domain; Protein kinase domain; Leucine rich repeat; Leucine rich repeat		RAL53019	NO	OG0015577	PF00249	Myb-like DNA-binding domain
																								SHERM_28262	NO	OG0017773	PF00069	Protein kinase domain		Cc008002	NO	OG0016962	PF00249	Myb-like DNA-binding domain
																								SGA_v2.0_scaffold13T06732	NO	OG0017772	no_Pfam	no_Pfam		Cc014485	NO	OG0015560	PF00249	Myb-like DNA-binding domain
																								SHERM_00240	NO	OG0017772	PF00170	bZIP transcription factor		Cc016678	NO	OG0015577	PF00249	Myb-like DNA-binding domain
																								SGA_v2.0_scaffold13T06538	NO	OG0017771	no_Pfam	no_Pfam		Cc023212	NO	OG0015331	PF00249; PF14379	Myb-like DNA-binding domain; MYB-CC type transfactor: LHEQLE motif
																								SHERM_03931	NO	OG0017771	no_Pfam	no_Pfam		RAL46064	NO	OG0016821	PF00249; PF00249	Myb-like DNA-binding domain; Myb-like DNA-binding domain
																								SGA_v2.0_scaffold13T06402	NO	OG0017770	no_Pfam	no_Pfam		RAL49242	NO	OG0017002	PF00249; PF00249	Myb-like DNA-binding domain; Myb-like DNA-binding domain
																								SHERM_07108	NO	OG0017770	no_Pfam	no_Pfam		Cc009284	NO	OG0015577	PF00249; PF00249	Myb-like DNA-binding domain; Myb-like DNA-binding domain
																								SGA_v2.0_scaffold13T06549	YES	OG0017769	PF10950; PF10950	Organ specific protein; Organ specific protein		Cc022314	NO	OG0016821	PF00249; PF00249	Myb-like DNA-binding domain; Myb-like DNA-binding domain
																								SHERM_01638	NO	OG0017769	PF10950; PF10950; PF10950	Organ specific protein; Organ specific protein; Organ specific protein		Cc026278	NO	OG0017002	PF00249; PF00249; PF00249; PF00249	Myb-like DNA-binding domain; Myb-like DNA-binding domain; Myb-like DNA-binding domain; Myb-like DNA-binding domain
																								SGA_v2.0_scaffold13T06454	NO	OG0017768	PF13923; PF01485; PF01485	Zinc finger: C3HC4 type (RING finger); IBR domain: a half RING-finger domain; IBR domain: a half RING-finger domain		RAL53695	NO	OG0015591	PF00249; PF00072	Myb-like DNA-binding domain; Response regulator receiver domain
																								SHERM_24848	NO	OG0017768	PF01485; PF01485	IBR domain: a half RING-finger domain; IBR domain: a half RING-finger domain		Cc001204	NO	OG0015591	PF00249; PF00072	Myb-like DNA-binding domain; Response regulator receiver domain
																								SGA_v2.0_scaffold13T06446	NO	OG0017767	no_Pfam	no_Pfam		Cc021456	NO	OG0015591	PF00249; PF00072; PF00072; PF00249	Myb-like DNA-binding domain; Response regulator receiver domain; Response regulator receiver domain; Myb-like DNA-binding domain
																								SHERM_24844	NO	OG0017767	no_Pfam	no_Pfam		RAL44070	NO	OG0016712	PF12776	Myb/SANT-like DNA-binding domain
																								SGA_v2.0_scaffold13T06387	NO	OG0017766	PF00407	Pathogenesis-related protein Bet v I family		Cc008950	NO	OG0016712	PF12776; PF12776	Myb/SANT-like DNA-binding domain; Myb/SANT-like DNA-binding domain
																								SHERM_07118	NO	OG0017766	PF00407	Pathogenesis-related protein Bet v I family		RAL51203	NO	OG0017112	PF10358	N-terminal C2 in EEIG1 and EHBP1 proteins
																								SGA_v2.0_scaffold12T06050	NO	OG0017765	no_Pfam	no_Pfam		Cc021392	NO	OG0017112	PF10358	N-terminal C2 in EEIG1 and EHBP1 proteins
																								SHERM_18262	NO	OG0017765	no_Pfam	no_Pfam		RAL54318	NO	OG0015605	PF16884; PF00107	N-terminal domain of oxidoreductase; Zinc-binding dehydrogenase
																								SGA_v2.0_scaffold12T06061	NO	OG0017764	PF08100; PF00891	Dimerisation domain; O-methyltransferase domain		RAL51505	NO	OG0017129	PF01849	NAC domain
																								SHERM_18270	NO	OG0017764	PF00891; PF08100	O-methyltransferase domain; Dimerisation domain		Cc046702	NO	OG0017129	PF01849	NAC domain
																								SGA_v2.0_scaffold12T06198	NO	OG0017763	no_Pfam	no_Pfam		RAL39790	NO	OG0006061	PF00931	NB-ARC domain
																								SHERM_05913	NO	OG0017763	PF03004	Plant transposase (Ptta/En/Spm family)		RAL39792	NO	OG0006061	PF00931	NB-ARC domain
																								SGA_v2.0_scaffold12T06086	YES	OG0017762	no_Pfam	no_Pfam		Cc018906	NO	OG0006061	PF00931	NB-ARC domain
																								SHERM_05983	YES	OG0017762	no_Pfam	no_Pfam		Cc038454	NO	OG0006061	PF00931	NB-ARC domain
																								SGA_v2.0_scaffold12T06222	NO	OG0017761	PF03081	Exo70 exocyst complex subunit		Cc030785	NO	OG0006061	PF00931; PF00931	NB-ARC domain; NB-ARC domain
																								SHERM_05894	NO	OG0017761	PF03081	Exo70 exocyst complex subunit		RAL41247	NO	OG0013674	PF03031	NLI interacting factor-like phosphatase
																								SGA_v2.0_scaffold12T06216	YES	OG0017760	no_Pfam	no_Pfam		RAL46796	NO	OG0016859	PF03031	NLI interacting factor-like phosphatase
																								SHERM_05902	NO	OG0017760	no_Pfam	no_Pfam		Cc010563	NO	OG0013674	PF03031	NLI interacting factor-like phosphatase
																								SGA_v2.0_scaffold12T06121	NO	OG0017759	PF00225	Kinesin motor domain		Cc018415	NO	OG0013674	PF03031	NLI interacting factor-like phosphatase
																								SHERM_05968	NO	OG0017759	PF00225	Kinesin motor domain		Cc025526	NO	OG0016859	PF03031	NLI interacting factor-like phosphatase
																								SGA_v2.0_scaffold12T06115	NO	OG0017758	PF01058	NADH ubiquinone oxidoreductase: 20 Kd subunit		RAL43210	NO	OG0013674	PF03031; PF03031	NLI interacting factor-like phosphatase; NLI interacting factor-like phosphatase
																								SHERM_13046	NO	OG0017758	no_Pfam	no_Pfam		RAL40355	NO	OG0015266	PF04981	NMD3 family
																								SGA_v2.0_scaffold12T06279	NO	OG0017757	no_Pfam	no_Pfam		Cc027800	NO	OG0015266	PF04981	NMD3 family
																								SHERM_05848	NO	OG0017757	no_Pfam	no_Pfam		Cc044225	NO	OG0015266	PF04981	NMD3 family
																								SGA_v2.0_scaffold12T05988	NO	OG0017756	PF13516; PF12799; PF13855; PF00069	Leucine Rich repeat; Leucine Rich repeats (2 copies); Leucine rich repeat; Protein kinase domain		Cc029063	NO	OG0016780	PF05368	NmrA-like family
																								SHERM_18228	NO	OG0017756	PF07714; PF13855; PF13516; PF13516; PF00560; PF12799	Protein tyrosine kinase; Leucine rich repeat; Leucine Rich repeat; Leucine Rich repeat; Leucine Rich Repeat; Leucine Rich repeats (2 copies)		RAL39847	NO	OG0016502	PF02365	No apical meristem (NAM) protein
																								SGA_v2.0_scaffold11T05662	NO	OG0017755	PF03763	Remorin: C-terminal region		RAL39923	NO	OG0015260	PF02365	No apical meristem (NAM) protein
																								SHERM_26079	NO	OG0017755	PF03763	Remorin: C-terminal region		RAL40168	NO	OG0012861	PF02365	No apical meristem (NAM) protein
																								SGA_v2.0_scaffold11T05582	NO	OG0017754	PF06839	GRF zinc finger		RAL43185	NO	OG0016667	PF02365	No apical meristem (NAM) protein
																								SHERM_15433	NO	OG0017754	PF06839	GRF zinc finger		RAL48686	NO	OG0011249	PF02365	No apical meristem (NAM) protein
																								SGA_v2.0_scaffold10T05098	NO	OG0017753	no_Pfam	no_Pfam		RAL50832	NO	OG0017094	PF02365	No apical meristem (NAM) protein
																								SHERM_24727	NO	OG0017753	no_Pfam	no_Pfam		RAL50873	NO	OG0017097	PF02365	No apical meristem (NAM) protein
																								SGA_v2.0_scaffold10T05341	NO	OG0017752	no_Pfam	no_Pfam		RAL52764	NO	OG0011249	PF02365	No apical meristem (NAM) protein
																								SHERM_01587	NO	OG0017752	no_Pfam	no_Pfam		RAL52766	NO	OG0011249	PF02365	No apical meristem (NAM) protein
																								SGA_v2.0_scaffold9T04976	NO	OG0017751	no_Pfam	no_Pfam		Cc004506	NO	OG0011249	PF02365	No apical meristem (NAM) protein
																								SHERM_14234	NO	OG0017751	no_Pfam	no_Pfam		Cc004513	NO	OG0011249	PF02365	No apical meristem (NAM) protein
																								SGA_v2.0_scaffold9T04973	NO	OG0017750	no_Pfam	no_Pfam		Cc015350	NO	OG0017094	PF02365	No apical meristem (NAM) protein
																								SHERM_08962	NO	OG0017750	PF00403	Heavy-metal-associated domain		Cc016944	NO	OG0015260	PF02365	No apical meristem (NAM) protein
																								SGA_v2.0_scaffold9T05021	NO	OG0017749	PF02181	Formin Homology 2 Domain		Cc017122	NO	OG0016667	PF02365	No apical meristem (NAM) protein
																								SHERM_14260	NO	OG0017749	PF02181	Formin Homology 2 Domain		Cc019699	NO	OG0011249	PF02365	No apical meristem (NAM) protein
																								SGA_v2.0_scaffold8T04288	NO	OG0017748	no_Pfam	no_Pfam		Cc019707	NO	OG0011249	PF02365	No apical meristem (NAM) protein
																								SHERM_28930	NO	OG0017748	no_Pfam	no_Pfam		Cc030086	NO	OG0017097	PF02365	No apical meristem (NAM) protein
																								SGA_v2.0_scaffold8T04464	NO	OG0017747	PF00155	Aminotransferase class I and II		Cc032137	NO	OG0015260	PF02365	No apical meristem (NAM) protein
																								SHERM_28830	NO	OG0017747	PF00155	Aminotransferase class I and II		Cc045080	NO	OG0012861	PF02365	No apical meristem (NAM) protein
																								SGA_v2.0_scaffold8T04465	NO	OG0017746	PF05175	Methyltransferase small domain		Cc045092	NO	OG0012861	PF02365	No apical meristem (NAM) protein
																								SHERM_28828	NO	OG0017746	PF05175	Methyltransferase small domain		Cc045093	NO	OG0012861	PF02365	No apical meristem (NAM) protein
																								SGA_v2.0_scaffold7T04052	NO	OG0017745	PF05637	galactosyl transferase GMA12/MNN10 family		Cc034042	NO	OG0016502	PF02365; PF02365	No apical meristem (NAM) protein; No apical meristem (NAM) protein
																								SHERM_03184	NO	OG0017745	PF05637	galactosyl transferase GMA12/MNN10 family		Cc023003	NO	OG0012861	PF02365; PF02365; PF02365	No apical meristem (NAM) protein; No apical meristem (NAM) protein; No apical meristem (NAM) protein
																								SGA_v2.0_scaffold7T04098	NO	OG0017744	PF04576	Zein-binding		Cc032105	NO	OG0000011	PF02365; PF03641	No apical meristem (NAM) protein; Possible lysine decarboxylase
																								SHERM_03213	NO	OG0017744	PF04576	Zein-binding		RAL37668	NO	OG0014306	PF14303	No apical meristem-associated C-terminal domain
																								SGA_v2.0_scaffold7T03711	NO	OG0017743	no_Pfam	no_Pfam		Cc013985	NO	OG0014306	PF14303	No apical meristem-associated C-terminal domain
																								SHERM_17386	NO	OG0017743	no_Pfam	no_Pfam		RAL36889	NO	OG0013629	no_Pfam	no_Pfam
																								SGA_v2.0_scaffold7T03945	NO	OG0017742	PF00447	HSF-type DNA-binding		RAL36905	NO	OG0016362	no_Pfam	no_Pfam
																								SHERM_03116	NO	OG0017742	PF00447	HSF-type DNA-binding		RAL36906	NO	OG0015185	no_Pfam	no_Pfam
																								SGA_v2.0_scaffold7T03970	NO	OG0017741	PF00956	Nucleosome assembly protein (NAP)		RAL36911	NO	OG0000194	no_Pfam	no_Pfam
																								SHERM_01486	NO	OG0017741	PF00956	Nucleosome assembly protein (NAP)		RAL36912	NO	OG0016363	no_Pfam	no_Pfam
																								SGA_v2.0_scaffold7T03602	NO	OG0017740	PF02519	Auxin responsive protein		RAL36948	NO	OG0012130	no_Pfam	no_Pfam
																								SHERM_08005	NO	OG0017740	PF02519	Auxin responsive protein		RAL36949	NO	OG0016364	no_Pfam	no_Pfam
																								SGA_v2.0_scaffold7T03997	NO	OG0017739	no_Pfam	no_Pfam		RAL36972	NO	OG0016365	no_Pfam	no_Pfam
																								SHERM_03151	NO	OG0017739	no_Pfam	no_Pfam		RAL36973	NO	OG0016366	no_Pfam	no_Pfam
																								SGA_v2.0_scaffold7T03743	YES	OG0017738	no_Pfam	no_Pfam		RAL36987	NO	OG0016367	no_Pfam	no_Pfam
																								SHERM_17361	YES	OG0017738	no_Pfam	no_Pfam		RAL36988	NO	OG0016368	no_Pfam	no_Pfam
																								SGA_v2.0_scaffold7T03868	NO	OG0017737	PF13041; PF01535; PF12854; PF12854	PPR repeat family; PPR repeat; PPR repeat; PPR repeat		RAL36993	NO	OG0016369	no_Pfam	no_Pfam
																								SHERM_03052	NO	OG0017737	PF13812; PF13812; PF12854	Pentatricopeptide repeat domain; Pentatricopeptide repeat domain; PPR repeat		RAL37020	NO	OG0016371	no_Pfam	no_Pfam
																								SGA_v2.0_scaffold7T03688	NO	OG0017735	PF03169	OPT oligopeptide transporter protein		RAL37037	NO	OG0016372	no_Pfam	no_Pfam
																								SHERM_17438	NO	OG0017735	PF03169	OPT oligopeptide transporter protein		RAL37079	NO	OG0015190	no_Pfam	no_Pfam
																								SGA_v2.0_scaffold7T04133	NO	OG0017734	PF07816	Protein of unknown function (DUF1645)		RAL37089	NO	OG0016374	no_Pfam	no_Pfam
																								SHERM_03239	NO	OG0017734	PF07816	Protein of unknown function (DUF1645)		RAL37108	NO	OG0016375	no_Pfam	no_Pfam
																								SGA_v2.0_scaffold6T03462	NO	OG0017733	PF00173	Cytochrome b5-like Heme/Steroid binding domain		RAL37126	NO	OG0015193	no_Pfam	no_Pfam
																								SHERM_00631	NO	OG0017733	PF00173	Cytochrome b5-like Heme/Steroid binding domain		RAL37140	NO	OG0015195	no_Pfam	no_Pfam
																								SGA_v2.0_scaffold6T03488	NO	OG0017732	no_Pfam	no_Pfam		RAL37142	NO	OG0015195	no_Pfam	no_Pfam
																								SHERM_18086	NO	OG0017732	no_Pfam	no_Pfam		RAL37148	NO	OG0016378	no_Pfam	no_Pfam
																								SGA_v2.0_scaffold6T03370	NO	OG0017731	PF00153	Mitochondrial carrier protein		RAL37209	NO	OG0016380	no_Pfam	no_Pfam
																								SHERM_00597	NO	OG0017731	PF00153	Mitochondrial carrier protein		RAL37211	NO	OG0013633	no_Pfam	no_Pfam
																								SGA_v2.0_scaffold6T03143	NO	OG0017730	PF16135	TPL-binding domain in jasmonate signalling		RAL37213	NO	OG0015196	no_Pfam	no_Pfam
																								SHERM_07734	NO	OG0017730	no_Pfam	no_Pfam		RAL37234	NO	OG0016381	no_Pfam	no_Pfam
																								SGA_v2.0_scaffold6T03179	YES	OG0017729	no_Pfam	no_Pfam		RAL37235	NO	OG0014294	no_Pfam	no_Pfam
																								SHERM_07763	YES	OG0017729	PF04043	Plant invertase/pectin methylesterase inhibitor		RAL37238	NO	OG0016382	no_Pfam	no_Pfam
																								SGA_v2.0_scaffold5T02900	NO	OG0017728	no_Pfam	no_Pfam		RAL37295	NO	OG0016385	no_Pfam	no_Pfam
																								SHERM_16390	NO	OG0017728	no_Pfam	no_Pfam		RAL37297	NO	OG0014295	no_Pfam	no_Pfam
																								SGA_v2.0_scaffold5T03072	NO	OG0017727	PF00319	SRF-type transcription factor (DNA-binding and dimerisation domain)		RAL37318	NO	OG0015200	no_Pfam	no_Pfam
																								SHERM_11084	NO	OG0017727	PF00319	SRF-type transcription factor (DNA-binding and dimerisation domain)		RAL37320	NO	OG0016387	no_Pfam	no_Pfam
																								SGA_v2.0_scaffold5T03004	NO	OG0017726	PF07734; PF00646	F-box associated; F-box domain		RAL37322	NO	OG0016388	no_Pfam	no_Pfam
																								SHERM_16486	NO	OG0017726	PF07734; PF00646	F-box associated; F-box domain		RAL37326	NO	OG0015201	no_Pfam	no_Pfam
																								SGA_v2.0_scaffold5T02689	NO	OG0017725	PF02298	Plastocyanin-like domain		RAL37332	NO	OG0016389	no_Pfam	no_Pfam
																								SHERM_16342	NO	OG0017725	PF02298	Plastocyanin-like domain		RAL37350	NO	OG0014297	no_Pfam	no_Pfam
																								SGA_v2.0_scaffold5T02706	NO	OG0017724	no_Pfam	no_Pfam		RAL37352	NO	OG0016390	no_Pfam	no_Pfam
																								SHERM_16330	NO	OG0017724	PF02845	CUE domain		RAL37361	NO	OG0016392	no_Pfam	no_Pfam
																								SGA_v2.0_scaffold5T02921	NO	OG0017723	PF00010	Helix-loop-helix DNA-binding domain		RAL37372	NO	OG0016393	no_Pfam	no_Pfam
																								SHERM_16434	NO	OG0017723	PF00010	Helix-loop-helix DNA-binding domain		RAL37391	NO	OG0014298	no_Pfam	no_Pfam
																								SGA_v2.0_scaffold5T02803	NO	OG0017722	PF14432; PF01535; PF01535; PF01535; PF03129; PF13041; PF13041	DYW family of nucleic acid deaminases; PPR repeat; PPR repeat; PPR repeat; Anticodon binding domain; PPR repeat family; PPR repeat family		RAL37395	NO	OG0014298	no_Pfam	no_Pfam
																								SHERM_16273	NO	OG0017722	PF03129; PF01535; PF01535; PF01535; PF14432; PF13041; PF13041; PF00587	Anticodon binding domain; PPR repeat; PPR repeat; PPR repeat; DYW family of nucleic acid deaminases; PPR repeat family; PPR repeat family; tRNA synthetase class II core domain (G: H: P: S and T)		RAL37409	NO	OG0016396	no_Pfam	no_Pfam
																								SGA_v2.0_scaffold5T02926	NO	OG0017721	PF00752; PF00867	XPG N-terminal domain; XPG I-region		RAL37466	NO	OG0016398	no_Pfam	no_Pfam
																								SHERM_16436	NO	OG0017721	PF00752; PF00867	XPG N-terminal domain; XPG I-region		RAL37502	NO	OG0016400	no_Pfam	no_Pfam
																								SGA_v2.0_scaffold4T01931	NO	OG0017720	PF01852; PF00046	START domain; Homeodomain		RAL37511	NO	OG0016402	no_Pfam	no_Pfam
																								SHERM_01733	NO	OG0017720	PF01852; PF00046	START domain; Homeodomain		RAL37518	NO	OG0016403	no_Pfam	no_Pfam
																								SGA_v2.0_scaffold4T01904	NO	OG0017719	PF18035	Bap31/Bap29 cytoplasmic coiled-coil domain		RAL37523	NO	OG0016404	no_Pfam	no_Pfam
																								SHERM_01707	NO	OG0017719	PF18035	Bap31/Bap29 cytoplasmic coiled-coil domain		RAL37525	NO	OG0016405	no_Pfam	no_Pfam
																								SGA_v2.0_scaffold4T01894	NO	OG0017718	no_Pfam	no_Pfam		RAL37526	NO	OG0002049	no_Pfam	no_Pfam
																								SHERM_01701	NO	OG0017718	no_Pfam	no_Pfam		RAL37552	NO	OG0012137	no_Pfam	no_Pfam
																								SGA_v2.0_scaffold4T02235	NO	OG0017717	PF00046; PF02183	Homeodomain; Homeobox associated leucine zipper		RAL37553	NO	OG0012137	no_Pfam	no_Pfam
																								SHERM_08378	NO	OG0017717	PF00046; PF02183	Homeodomain; Homeobox associated leucine zipper		RAL37574	NO	OG0016406	no_Pfam	no_Pfam
																								SGA_v2.0_scaffold4T02230	NO	OG0017716	PF07734; PF00646; PF00646	F-box associated; F-box domain; F-box domain		RAL37641	NO	OG0016407	no_Pfam	no_Pfam
																								SHERM_08369	NO	OG0017716	PF07734; PF00646; PF00646	F-box associated; F-box domain; F-box domain		RAL37676	NO	OG0016409	no_Pfam	no_Pfam
																								SGA_v2.0_scaffold4T02127	NO	OG0017715	no_Pfam	no_Pfam		RAL37682	NO	OG0013638	no_Pfam	no_Pfam
																								SHERM_16248	NO	OG0017715	no_Pfam	no_Pfam		RAL37683	NO	OG0013638	no_Pfam	no_Pfam
																								SGA_v2.0_scaffold4T02246	NO	OG0017714	PF00168; PF00168; PF00168; PF00168; PF08372	C2 domain; C2 domain; C2 domain; C2 domain; Plant phosphoribosyltransferase C-terminal		RAL37690	NO	OG0014307	no_Pfam	no_Pfam
																								SHERM_08387	NO	OG0017714	PF00168; PF00168; PF00168; PF00168; PF08372	C2 domain; C2 domain; C2 domain; C2 domain; Plant phosphoribosyltransferase C-terminal		RAL37691	NO	OG0014307	no_Pfam	no_Pfam
																								SGA_v2.0_scaffold4T02204	NO	OG0017713	PF03479	Plants and Prokaryotes Conserved (PCC) domain		RAL37769	NO	OG0015211	no_Pfam	no_Pfam
																								SHERM_08364	NO	OG0017713	PF03479	Plants and Prokaryotes Conserved (PCC) domain		RAL37774	NO	OG0003327	no_Pfam	no_Pfam
																								SGA_v2.0_scaffold4T02396	NO	OG0017712	PF00076	RNA recognition motif. (a.k.a. RRM: RBD: or RNP domain)		RAL37822	NO	OG0014309	no_Pfam	no_Pfam
																								SHERM_01521	NO	OG0017712	PF00076	RNA recognition motif. (a.k.a. RRM: RBD: or RNP domain)		RAL37826	NO	OG0016414	no_Pfam	no_Pfam
																								SGA_v2.0_scaffold4T02287	NO	OG0017711	no_Pfam	no_Pfam		RAL37833	NO	OG0015214	no_Pfam	no_Pfam
																								SHERM_08421	NO	OG0017711	no_Pfam	no_Pfam		RAL37992	NO	OG0016417	no_Pfam	no_Pfam
																								SGA_v2.0_scaffold4T02139	NO	OG0017710	PF13410; PF02798	Glutathione S-transferase: C-terminal domain; Glutathione S-transferase: N-terminal domain		RAL38078	NO	OG0016419	no_Pfam	no_Pfam
																								SHERM_16235	NO	OG0017710	PF13410; PF02798	Glutathione S-transferase: C-terminal domain; Glutathione S-transferase: N-terminal domain		RAL38196	NO	OG0009161	no_Pfam	no_Pfam
																								SGA_v2.0_scaffold3T01708	NO	OG0017709	PF13855; PF13855; PF08263; PF00560	Leucine rich repeat; Leucine rich repeat; Leucine rich repeat N-terminal domain; Leucine Rich Repeat		RAL38200	NO	OG0016420	no_Pfam	no_Pfam
																								SHERM_22538	NO	OG0017709	PF00560; PF13855; PF13855	Leucine Rich Repeat; Leucine rich repeat; Leucine rich repeat		RAL38222	NO	OG0016421	no_Pfam	no_Pfam
																								SGA_v2.0_scaffold3T01732	NO	OG0017708	PF09713	Plant protein 1589 of unknown function (A_thal_3526)		RAL38274	NO	OG0016422	no_Pfam	no_Pfam
																								SHERM_22551	NO	OG0017708	PF09713	Plant protein 1589 of unknown function (A_thal_3526)		RAL38304	NO	OG0016426	no_Pfam	no_Pfam
																								SGA_v2.0_scaffold3T01674	NO	OG0017707	no_Pfam	no_Pfam		RAL38311	NO	OG0016427	no_Pfam	no_Pfam
																								SHERM_22517	NO	OG0017707	no_Pfam	no_Pfam		RAL38343	NO	OG0015224	no_Pfam	no_Pfam
																								SGA_v2.0_scaffold3T01550	YES	OG0017706	PF01453	D-mannose binding lectin		RAL38424	NO	OG0016432	no_Pfam	no_Pfam
																								SHERM_13812	NO	OG0017706	PF01453	D-mannose binding lectin		RAL38475	NO	OG0000694	no_Pfam	no_Pfam
																								SGA_v2.0_scaffold3T01620	NO	OG0017705	PF06839	GRF zinc finger		RAL38481	NO	OG0016434	no_Pfam	no_Pfam
																								SHERM_12755	NO	OG0017705	PF06839	GRF zinc finger		RAL38509	NO	OG0016435	no_Pfam	no_Pfam
																								SGA_v2.0_scaffold2T00864	NO	OG0017704	PF08263; PF00560; PF00560; PF00560	Leucine rich repeat N-terminal domain; Leucine Rich Repeat; Leucine Rich Repeat; Leucine Rich Repeat		RAL38541	NO	OG0016436	no_Pfam	no_Pfam
																								SHERM_01109	NO	OG0017704	PF00560; PF08263	Leucine Rich Repeat; Leucine rich repeat N-terminal domain		RAL38589	NO	OG0016438	no_Pfam	no_Pfam
																								SGA_v2.0_scaffold2T01211	NO	OG0017703	PF00011	Hsp20/alpha crystallin family		RAL38624	NO	OG0016439	no_Pfam	no_Pfam
																								SHERM_02394	NO	OG0017703	PF00011	Hsp20/alpha crystallin family		RAL38654	NO	OG0013647	no_Pfam	no_Pfam
																								SGA_v2.0_scaffold2T01338	NO	OG0017702	PF13912; PF13912	C2H2-type zinc finger; C2H2-type zinc finger		RAL38679	NO	OG0007456	no_Pfam	no_Pfam
																								SHERM_22125	NO	OG0017702	PF13912; PF13912	C2H2-type zinc finger; C2H2-type zinc finger		RAL38774	NO	OG0016442	no_Pfam	no_Pfam
																								SGA_v2.0_scaffold2T01178	NO	OG0017701	PF00011	Hsp20/alpha crystallin family		RAL38775	NO	OG0000694	no_Pfam	no_Pfam
																								SHERM_11575	NO	OG0017701	PF00011	Hsp20/alpha crystallin family		RAL38776	NO	OG0000276	no_Pfam	no_Pfam
																								SGA_v2.0_scaffold2T01058	NO	OG0017700	PF00705; PF02747	Proliferating cell nuclear antigen: N-terminal domain; Proliferating cell nuclear antigen: C-terminal domain		RAL38793	NO	OG0015230	no_Pfam	no_Pfam
																								SHERM_11478	NO	OG0017700	PF00705; PF02747	Proliferating cell nuclear antigen: N-terminal domain; Proliferating cell nuclear antigen: C-terminal domain		RAL38871	NO	OG0014325	no_Pfam	no_Pfam
																								SGA_v2.0_scaffold2T01042	NO	OG0017699	PF03514	GRAS domain family		RAL38892	NO	OG0016448	no_Pfam	no_Pfam
																								SHERM_11450	NO	OG0017699	PF03514	GRAS domain family		RAL38895	NO	OG0016449	no_Pfam	no_Pfam
																								SGA_v2.0_scaffold2T01190	YES	OG0017698	PF07732; PF07731; PF00394	Multicopper oxidase; Multicopper oxidase; Multicopper oxidase		RAL38910	NO	OG0016450	no_Pfam	no_Pfam
																								SHERM_02407	YES	OG0017698	PF07732; PF00394; PF07731	Multicopper oxidase; Multicopper oxidase; Multicopper oxidase		RAL38916	NO	OG0016451	no_Pfam	no_Pfam
																								SGA_v2.0_scaffold2T01065	NO	OG0017697	PF01429; PF01429	Methyl-CpG binding domain; Methyl-CpG binding domain		RAL38918	NO	OG0016452	no_Pfam	no_Pfam
																								SHERM_11484	NO	OG0017697	PF01429; PF01429	Methyl-CpG binding domain; Methyl-CpG binding domain		RAL38926	NO	OG0011184	no_Pfam	no_Pfam
																								SHERM_22102	YES	OG0017696	PF05938	Plant self-incompatibility protein S1		RAL38927	NO	OG0011184	no_Pfam	no_Pfam
																								SGA_v2.0_scaffold2T01373	NO	OG0017696	PF05938; PF05938	Plant self-incompatibility protein S1; Plant self-incompatibility protein S1		RAL38928	NO	OG0011184	no_Pfam	no_Pfam
																								SGA_v2.0_scaffold2T01252	NO	OG0017695	no_Pfam	no_Pfam		RAL38934	NO	OG0015234	no_Pfam	no_Pfam
																								SHERM_05781	NO	OG0017695	no_Pfam	no_Pfam		RAL38943	NO	OG0009167	no_Pfam	no_Pfam
																								SGA_v2.0_scaffold2T00914	NO	OG0017694	PF00400; PF00400	WD domain: G-beta repeat; WD domain: G-beta repeat		RAL38949	NO	OG0016455	no_Pfam	no_Pfam
																								SHERM_20330	NO	OG0017694	PF00400; PF00400	WD domain: G-beta repeat; WD domain: G-beta repeat		RAL38965	NO	OG0014327	no_Pfam	no_Pfam
																								SGA_v2.0_scaffold1T00541	NO	OG0017693	PF00314	Thaumatin family		RAL38974	NO	OG0016456	no_Pfam	no_Pfam
																								SHERM_00849	NO	OG0017693	PF00314	Thaumatin family		RAL38982	NO	OG0016457	no_Pfam	no_Pfam
																								SGA_v2.0_scaffold1T00316	YES	OG0017692	PF02298	Plastocyanin-like domain		RAL38985	NO	OG0015237	no_Pfam	no_Pfam
																								SHERM_05599	YES	OG0017692	PF02298	Plastocyanin-like domain		RAL38986	NO	OG0016458	no_Pfam	no_Pfam
																								SGA_v2.0_scaffold1T00324	YES	OG0017691	PF02298	Plastocyanin-like domain		RAL39007	NO	OG0015238	no_Pfam	no_Pfam
																								SHERM_10747	NO	OG0017691	PF02298	Plastocyanin-like domain		RAL39042	NO	OG0016460	no_Pfam	no_Pfam
																								SGA_v2.0_scaffold1T00011	NO	OG0017690	no_Pfam	no_Pfam		RAL39065	NO	OG0016461	no_Pfam	no_Pfam
																								SHERM_19452	NO	OG0017690	no_Pfam	no_Pfam		RAL39086	NO	OG0015240	no_Pfam	no_Pfam
																								SGA_v2.0_scaffold1T00577	NO	OG0017688	PF12854; PF12854; PF12854; PF13041; PF13041; PF13041; PF13041; PF01535	PPR repeat; PPR repeat; PPR repeat; PPR repeat family; PPR repeat family; PPR repeat family; PPR repeat family; PPR repeat		RAL39102	NO	OG0016462	no_Pfam	no_Pfam
																								SHERM_23731	NO	OG0017688	PF13041; PF13041; PF13041; PF13041; PF12854; PF12854; PF12854; PF12854	PPR repeat family; PPR repeat family; PPR repeat family; PPR repeat family; PPR repeat; PPR repeat; PPR repeat; PPR repeat		RAL39106	NO	OG0016463	no_Pfam	no_Pfam
																								SGA_v2.0_scaffold1T00127	NO	OG0017687	PF00276	Ribosomal protein L23		RAL39109	NO	OG0016464	no_Pfam	no_Pfam
																								SHERM_27669	NO	OG0017687	PF00276	Ribosomal protein L23		RAL39123	NO	OG0012854	no_Pfam	no_Pfam
																								SGA_v2.0_scaffold2051T54074	NO	OG0016210	PF13912; PF13912	C2H2-type zinc finger; C2H2-type zinc finger		RAL39136	NO	OG0015241	no_Pfam	no_Pfam
																								SHERM_26351	NO	OG0016210	PF13912; PF13912	C2H2-type zinc finger; C2H2-type zinc finger		RAL39159	NO	OG0016466	no_Pfam	no_Pfam
																								SHERM_26353	NO	OG0016210	PF13912; PF13912	C2H2-type zinc finger; C2H2-type zinc finger		RAL39171	NO	OG0013652	no_Pfam	no_Pfam
																								SGA_v2.0_scaffold3470T54345	NO	OG0016208	PF18055	26S proteasome regulatory subunit RPN6 N-terminal domain		RAL39186	NO	OG0016468	no_Pfam	no_Pfam
																								SGA_v2.0_scaffold674T53433	NO	OG0016208	PF18055	26S proteasome regulatory subunit RPN6 N-terminal domain		RAL39195	NO	OG0016470	no_Pfam	no_Pfam
																								SHERM_09347	NO	OG0016208	PF18055	26S proteasome regulatory subunit RPN6 N-terminal domain		RAL39249	NO	OG0016471	no_Pfam	no_Pfam
																								SGA_v2.0_scaffold657T53384	NO	OG0016207	PF13639	Ring finger domain		RAL39272	NO	OG0015245	no_Pfam	no_Pfam
																								SHERM_25783	NO	OG0016207	PF13639	Ring finger domain		RAL39277	NO	OG0016472	no_Pfam	no_Pfam
																								SHERM_25785	NO	OG0016207	no_Pfam	no_Pfam		RAL39388	NO	OG0016476	no_Pfam	no_Pfam
																								SGA_v2.0_scaffold477T52174	NO	OG0016206	no_Pfam	no_Pfam		RAL39449	NO	OG0016477	no_Pfam	no_Pfam
																								SHERM_20483	NO	OG0016206	no_Pfam	no_Pfam		RAL39450	NO	OG0016478	no_Pfam	no_Pfam
																								SHERM_29148	NO	OG0016206	no_Pfam	no_Pfam		RAL39478	NO	OG0016479	no_Pfam	no_Pfam
																								SGA_v2.0_scaffold457T51935	NO	OG0016205	PF10502	Signal peptidase: peptidase S26		RAL39491	NO	OG0015250	no_Pfam	no_Pfam
																								SHERM_12336	NO	OG0016205	PF10502	Signal peptidase: peptidase S26		RAL39599	NO	OG0016484	no_Pfam	no_Pfam
																								SHERM_21924	NO	OG0016205	PF10502	Signal peptidase: peptidase S26		RAL39637	NO	OG0016488	no_Pfam	no_Pfam
																								SGA_v2.0_scaffold445T51724	NO	OG0016204	PF01738	Dienelactone hydrolase family		RAL39639	NO	OG0016489	no_Pfam	no_Pfam
																								SHERM_17527	NO	OG0016204	PF01738	Dienelactone hydrolase family		RAL39645	NO	OG0013660	no_Pfam	no_Pfam
																								SHERM_24642	NO	OG0016204	PF01738	Dienelactone hydrolase family		RAL39657	NO	OG0016490	no_Pfam	no_Pfam
																								SGA_v2.0_scaffold441T51668	NO	OG0016203	no_Pfam	no_Pfam		RAL39682	NO	OG0016492	no_Pfam	no_Pfam
																								SGA_v2.0_scaffold540T52798	NO	OG0016203	PF06203	CCT motif		RAL39788	NO	OG0006061	no_Pfam	no_Pfam
																								SHERM_15272	NO	OG0016203	no_Pfam	no_Pfam		RAL39789	NO	OG0006061	no_Pfam	no_Pfam
																								SGA_v2.0_scaffold390T50592	NO	OG0016201	no_Pfam	no_Pfam		RAL39805	NO	OG0016497	no_Pfam	no_Pfam
																								SHERM_16529	NO	OG0016201	PF12697	Alpha/beta hydrolase family		RAL39821	NO	OG0015258	no_Pfam	no_Pfam
																								SHERM_16532	NO	OG0016201	PF12697	Alpha/beta hydrolase family		RAL39822	NO	OG0016498	no_Pfam	no_Pfam
																								SGA_v2.0_scaffold385T50453	NO	OG0016200	no_Pfam	no_Pfam		RAL39824	NO	OG0016499	no_Pfam	no_Pfam
																								SHERM_17521	NO	OG0016200	PF04434	SWIM zinc finger		RAL39834	NO	OG0016500	no_Pfam	no_Pfam
																								SHERM_22543	NO	OG0016200	no_Pfam	no_Pfam		RAL39843	NO	OG0016501	no_Pfam	no_Pfam
																								SGA_v2.0_scaffold329T48827	YES	OG0016199	no_Pfam	no_Pfam		RAL39880	NO	OG0016503	no_Pfam	no_Pfam
																								SGA_v2.0_scaffold329T48829	YES	OG0016199	no_Pfam	no_Pfam		RAL39958	NO	OG0016506	no_Pfam	no_Pfam
																								SHERM_07147	YES	OG0016199	no_Pfam	no_Pfam		RAL39997	NO	OG0015261	no_Pfam	no_Pfam
																								SGA_v2.0_scaffold319T48526	NO	OG0016198	no_Pfam	no_Pfam		RAL40006	NO	OG0014342	no_Pfam	no_Pfam
																								SHERM_07925	NO	OG0016198	no_Pfam	no_Pfam		RAL40016	NO	OG0016508	no_Pfam	no_Pfam
																								SHERM_26701	NO	OG0016198	no_Pfam	no_Pfam		RAL40058	NO	OG0014297	no_Pfam	no_Pfam
																								SGA_v2.0_scaffold318T48502	YES	OG0016197	PF13855; PF08263	Leucine rich repeat; Leucine rich repeat N-terminal domain		RAL40096	NO	OG0013662	no_Pfam	no_Pfam
																								SHERM_17603	YES	OG0016197	PF13855; PF13855; PF08263	Leucine rich repeat; Leucine rich repeat; Leucine rich repeat N-terminal domain		RAL40122	NO	OG0016512	no_Pfam	no_Pfam
																								SHERM_19499	YES	OG0016197	PF08263	Leucine rich repeat N-terminal domain		RAL40151	NO	OG0015265	no_Pfam	no_Pfam
																								SGA_v2.0_scaffold308T48080	NO	OG0016196	no_Pfam	no_Pfam		RAL40187	NO	OG0016513	no_Pfam	no_Pfam
																								SHERM_19789	NO	OG0016196	no_Pfam	no_Pfam		RAL40202	NO	OG0016514	no_Pfam	no_Pfam
																								SHERM_22260	NO	OG0016196	PF17135	Ribosomal protein 60S L18 and 50S L18e		RAL40277	NO	OG0016519	no_Pfam	no_Pfam
																								SGA_v2.0_scaffold305T47998	YES	OG0016195	PF14541; PF14543	Xylanase inhibitor C-terminal; Xylanase inhibitor N-terminal		RAL40298	NO	OG0016520	no_Pfam	no_Pfam
																								SGA_v2.0_scaffold918T53726	YES	OG0016195	PF14541; PF14543	Xylanase inhibitor C-terminal; Xylanase inhibitor N-terminal		RAL40301	NO	OG0013665	no_Pfam	no_Pfam
																								SHERM_12891	NO	OG0016195	PF14543; PF14541	Xylanase inhibitor N-terminal; Xylanase inhibitor C-terminal		RAL40314	NO	OG0016521	no_Pfam	no_Pfam
																								SGA_v2.0_scaffold290T47303	NO	OG0016194	no_Pfam	no_Pfam		RAL40315	NO	OG0016522	no_Pfam	no_Pfam
																								SHERM_19446	NO	OG0016194	no_Pfam	no_Pfam		RAL40328	NO	OG0016523	no_Pfam	no_Pfam
																								SHERM_22700	NO	OG0016194	no_Pfam	no_Pfam		RAL40350	NO	OG0016524	no_Pfam	no_Pfam
																								SGA_v2.0_scaffold254T45209	YES	OG0016193	PF14541; PF14543	Xylanase inhibitor C-terminal; Xylanase inhibitor N-terminal		RAL40359	NO	OG0016525	no_Pfam	no_Pfam
																								SHERM_06513	YES	OG0016193	PF14543; PF14543; PF14541	Xylanase inhibitor N-terminal; Xylanase inhibitor N-terminal; Xylanase inhibitor C-terminal		RAL40374	NO	OG0000437	no_Pfam	no_Pfam
																								SGA_v2.0_scaffold254T45207	NO	OG0016193	PF14543; PF14543; PF14541	Xylanase inhibitor N-terminal; Xylanase inhibitor N-terminal; Xylanase inhibitor C-terminal		RAL40375	NO	OG0016527	no_Pfam	no_Pfam
																								SGA_v2.0_scaffold245T44682	NO	OG0016192	no_Pfam	no_Pfam		RAL40398	NO	OG0016528	no_Pfam	no_Pfam
																								SGA_v2.0_scaffold255T45341	NO	OG0016192	no_Pfam	no_Pfam		RAL40401	NO	OG0016529	no_Pfam	no_Pfam
																								SHERM_00409	NO	OG0016192	no_Pfam	no_Pfam		RAL40447	NO	OG0016531	no_Pfam	no_Pfam
																								SGA_v2.0_scaffold241T44190	YES	OG0016191	PF00182	Chitinase class I		RAL40505	NO	OG0016534	no_Pfam	no_Pfam
																								SHERM_18089	NO	OG0016191	PF00182	Chitinase class I		RAL40525	NO	OG0016535	no_Pfam	no_Pfam
																								SHERM_18090	NO	OG0016191	PF00182	Chitinase class I		RAL40527	NO	OG0016536	no_Pfam	no_Pfam
																								SGA_v2.0_scaffold239T44020	NO	OG0016190	PF00069; PF00646	Protein kinase domain; F-box domain		RAL40530	NO	OG0012863	no_Pfam	no_Pfam
																								SGA_v2.0_scaffold239T44021	NO	OG0016190	PF00646	F-box domain		RAL40531	NO	OG0016537	no_Pfam	no_Pfam
																								SHERM_03643	NO	OG0016190	PF00646; PF07734	F-box domain; F-box associated		RAL40534	NO	OG0012863	no_Pfam	no_Pfam
																								SGA_v2.0_scaffold205T41717	NO	OG0016187	no_Pfam	no_Pfam		RAL40570	NO	OG0016538	no_Pfam	no_Pfam
																								SHERM_04604	NO	OG0016187	no_Pfam	no_Pfam		RAL40585	NO	OG0015268	no_Pfam	no_Pfam
																								SHERM_10530	NO	OG0016187	no_Pfam	no_Pfam		RAL40624	NO	OG0016541	no_Pfam	no_Pfam
																								SGA_v2.0_scaffold195T40842	NO	OG0016185	PF07738	Sad1 / UNC-like C-terminal		RAL40676	NO	OG0015272	no_Pfam	no_Pfam
																								SHERM_26576	NO	OG0016185	PF07738	Sad1 / UNC-like C-terminal		RAL40683	NO	OG0016543	no_Pfam	no_Pfam
																								SHERM_26578	NO	OG0016185	PF07738	Sad1 / UNC-like C-terminal		RAL40684	NO	OG0012163	no_Pfam	no_Pfam
																								SGA_v2.0_scaffold184T39909	NO	OG0016184	PF03479	Plants and Prokaryotes Conserved (PCC) domain		RAL40685	NO	OG0012163	no_Pfam	no_Pfam
																								SGA_v2.0_scaffold184T39917	NO	OG0016184	PF03479	Plants and Prokaryotes Conserved (PCC) domain		RAL40742	NO	OG0015275	no_Pfam	no_Pfam
																								SHERM_25211	NO	OG0016184	PF03479	Plants and Prokaryotes Conserved (PCC) domain		RAL40804	NO	OG0016547	no_Pfam	no_Pfam
																								SGA_v2.0_scaffold159T37547	NO	OG0016183	no_Pfam	no_Pfam		RAL40808	NO	OG0015277	no_Pfam	no_Pfam
																								SGA_v2.0_scaffold159T37579	NO	OG0016183	no_Pfam	no_Pfam		RAL40809	NO	OG0016548	no_Pfam	no_Pfam
																								SHERM_21717	NO	OG0016183	no_Pfam	no_Pfam		RAL40873	NO	OG0016551	no_Pfam	no_Pfam
																								SGA_v2.0_scaffold157T37397	NO	OG0016181	no_Pfam	no_Pfam		RAL40888	NO	OG0015279	no_Pfam	no_Pfam
																								SGA_v2.0_scaffold184T39984	NO	OG0016181	no_Pfam	no_Pfam		RAL40895	NO	OG0016553	no_Pfam	no_Pfam
																								SHERM_05949	NO	OG0016181	no_Pfam	no_Pfam		RAL40963	NO	OG0016556	no_Pfam	no_Pfam
																								SGA_v2.0_scaffold151T36707	NO	OG0016180	PF00227	Proteasome subunit		RAL40991	NO	OG0016557	no_Pfam	no_Pfam
																								SGA_v2.0_scaffold151T36712	NO	OG0016180	no_Pfam	no_Pfam		RAL41032	NO	OG0014364	no_Pfam	no_Pfam
																								SHERM_27336	NO	OG0016180	no_Pfam	no_Pfam		RAL41034	NO	OG0016558	no_Pfam	no_Pfam
																								SGA_v2.0_scaffold147T36272	NO	OG0016179	no_Pfam	no_Pfam		RAL41051	NO	OG0016562	no_Pfam	no_Pfam
																								SGA_v2.0_scaffold249T44953	NO	OG0016179	no_Pfam	no_Pfam		RAL41052	NO	OG0016563	no_Pfam	no_Pfam
																								SHERM_22699	NO	OG0016179	no_Pfam	no_Pfam		RAL41072	NO	OG0015284	no_Pfam	no_Pfam
																								SGA_v2.0_scaffold140T35502	NO	OG0016178	no_Pfam	no_Pfam		RAL41106	NO	OG0016567	no_Pfam	no_Pfam
																								SGA_v2.0_scaffold575T53000	NO	OG0016178	no_Pfam	no_Pfam		RAL41113	NO	OG0014367	no_Pfam	no_Pfam
																								SHERM_21802	NO	OG0016178	no_Pfam	no_Pfam		RAL41114	NO	OG0014367	no_Pfam	no_Pfam
																								SHERM_22545	YES	OG0016177	PF03195	Lateral organ boundaries (LOB) domain		RAL41116	NO	OG0015286	no_Pfam	no_Pfam
																								SGA_v2.0_scaffold135T34810	NO	OG0016177	PF03195	Lateral organ boundaries (LOB) domain		RAL41118	NO	OG0016568	no_Pfam	no_Pfam
																								SHERM_24161	NO	OG0016177	PF03195	Lateral organ boundaries (LOB) domain		RAL41151	NO	OG0015288	no_Pfam	no_Pfam
																								SGA_v2.0_scaffold135T34952	NO	OG0016176	PF03478	Protein of unknown function (DUF295)		RAL41173	NO	OG0016571	no_Pfam	no_Pfam
																								SHERM_21484	NO	OG0016176	PF03478	Protein of unknown function (DUF295)		RAL41201	NO	OG0016574	no_Pfam	no_Pfam
																								SHERM_26418	NO	OG0016176	PF03478	Protein of unknown function (DUF295)		RAL41202	NO	OG0016575	no_Pfam	no_Pfam
																								SGA_v2.0_scaffold119T32761	NO	OG0016175	no_Pfam	no_Pfam		RAL41219	NO	OG0016576	no_Pfam	no_Pfam
																								SGA_v2.0_scaffold136T35048	NO	OG0016175	no_Pfam	no_Pfam		RAL41240	NO	OG0016577	no_Pfam	no_Pfam
																								SHERM_21111	NO	OG0016175	PF00400; PF00400; PF00400; PF00400; PF00400; PF00400; PF00400; PF13359; PF08154	WD domain: G-beta repeat; WD domain: G-beta repeat; WD domain: G-beta repeat; WD domain: G-beta repeat; WD domain: G-beta repeat; WD domain: G-beta repeat; WD domain: G-beta repeat; DDE superfamily endonuclease; NLE (NUC135) domain		RAL41243	NO	OG0015292	no_Pfam	no_Pfam
																								SGA_v2.0_scaffold115T32084	NO	OG0016174	PF02458	Transferase family		RAL41249	NO	OG0015294	no_Pfam	no_Pfam
																								SHERM_12397	NO	OG0016174	PF02458	Transferase family		RAL41251	NO	OG0016580	no_Pfam	no_Pfam
																								SHERM_14048	NO	OG0016174	PF02458	Transferase family		RAL41253	NO	OG0015295	no_Pfam	no_Pfam
																								SHERM_01741	YES	OG0016172	PF01657; PF01657; PF00069	Salt stress response/antifungal; Salt stress response/antifungal; Protein kinase domain		RAL41256	NO	OG0016582	no_Pfam	no_Pfam
																								SGA_v2.0_scaffold114T32016	NO	OG0016172	PF07714; PF01657; PF01657	Protein tyrosine kinase; Salt stress response/antifungal; Salt stress response/antifungal		RAL41262	NO	OG0016584	no_Pfam	no_Pfam
																								SHERM_07401	NO	OG0016172	PF01657; PF01657; PF00069	Salt stress response/antifungal; Salt stress response/antifungal; Protein kinase domain		RAL41305	NO	OG0015297	no_Pfam	no_Pfam
																								SGA_v2.0_scaffold112T31568	YES	OG0016171	PF13855	Leucine rich repeat		RAL41319	NO	OG0015297	no_Pfam	no_Pfam
																								SGA_v2.0_scaffold260T45861	YES	OG0016171	PF13855	Leucine rich repeat		RAL41321	NO	OG0016586	no_Pfam	no_Pfam
																								SHERM_22824	YES	OG0016171	PF13855	Leucine rich repeat		RAL41332	NO	OG0016588	no_Pfam	no_Pfam
																								SGA_v2.0_scaffold106T30592	NO	OG0016170	PF13639	Ring finger domain		RAL41343	NO	OG0016589	no_Pfam	no_Pfam
																								SHERM_04083	NO	OG0016170	PF13639	Ring finger domain		RAL41365	NO	OG0015299	no_Pfam	no_Pfam
																								SHERM_28176	NO	OG0016170	no_Pfam	no_Pfam		RAL41368	NO	OG0016591	no_Pfam	no_Pfam
																								SHERM_22855	YES	OG0016168	PF14543; PF14541	Xylanase inhibitor N-terminal; Xylanase inhibitor C-terminal		RAL41382	NO	OG0013675	no_Pfam	no_Pfam
																								SHERM_22856	YES	OG0016168	PF14543	Xylanase inhibitor N-terminal		RAL41410	NO	OG0016593	no_Pfam	no_Pfam
																								SGA_v2.0_scaffold98T29392	NO	OG0016168	PF14541; PF14541; PF14543; PF14543	Xylanase inhibitor C-terminal; Xylanase inhibitor C-terminal; Xylanase inhibitor N-terminal; Xylanase inhibitor N-terminal		RAL41411	NO	OG0016594	no_Pfam	no_Pfam
																								SGA_v2.0_scaffold95T28744	YES	OG0016167	PF14543; PF14541	Xylanase inhibitor N-terminal; Xylanase inhibitor C-terminal		RAL41426	NO	OG0016596	no_Pfam	no_Pfam
																								SHERM_18706	YES	OG0016167	PF14543; PF14541	Xylanase inhibitor N-terminal; Xylanase inhibitor C-terminal		RAL41450	NO	OG0016598	no_Pfam	no_Pfam
																								SHERM_18705	NO	OG0016167	PF14541; PF14543	Xylanase inhibitor C-terminal; Xylanase inhibitor N-terminal		RAL41500	NO	OG0016600	no_Pfam	no_Pfam
																								SGA_v2.0_scaffold95T28685	YES	OG0016166	PF14541; PF14543	Xylanase inhibitor C-terminal; Xylanase inhibitor N-terminal		RAL41546	NO	OG0015302	no_Pfam	no_Pfam
																								SHERM_18659	YES	OG0016166	PF14543; PF14541	Xylanase inhibitor N-terminal; Xylanase inhibitor C-terminal		RAL41581	NO	OG0016603	no_Pfam	no_Pfam
																								SHERM_18661	YES	OG0016166	PF14541; PF14543	Xylanase inhibitor C-terminal; Xylanase inhibitor N-terminal		RAL41586	NO	OG0016604	no_Pfam	no_Pfam
																								SGA_v2.0_scaffold95T28776	NO	OG0016165	no_Pfam	no_Pfam		RAL41601	NO	OG0015304	no_Pfam	no_Pfam
																								SHERM_18360	NO	OG0016165	no_Pfam	no_Pfam		RAL41611	NO	OG0004045	no_Pfam	no_Pfam
																								SHERM_18716	NO	OG0016165	no_Pfam	no_Pfam		RAL41630	NO	OG0016606	no_Pfam	no_Pfam
																								SGA_v2.0_scaffold168T38548	NO	OG0016164	no_Pfam	no_Pfam		RAL41754	NO	OG0016611	no_Pfam	no_Pfam
																								SGA_v2.0_scaffold92T28294	NO	OG0016164	no_Pfam	no_Pfam		RAL41765	NO	OG0006071	no_Pfam	no_Pfam
																								SHERM_09931	NO	OG0016164	PF03101	FAR1 DNA-binding domain		RAL41779	NO	OG0012875	no_Pfam	no_Pfam
																								SGA_v2.0_scaffold89T27523	NO	OG0016163	no_Pfam	no_Pfam		RAL41805	NO	OG0016612	no_Pfam	no_Pfam
																								SGA_v2.0_scaffold89T27524	NO	OG0016163	no_Pfam	no_Pfam		RAL41893	NO	OG0016613	no_Pfam	no_Pfam
																								SHERM_03613	NO	OG0016163	no_Pfam	no_Pfam		RAL41899	NO	OG0016614	no_Pfam	no_Pfam
																								SGA_v2.0_scaffold85T26810	NO	OG0016162	no_Pfam	no_Pfam		RAL41902	NO	OG0016615	no_Pfam	no_Pfam
																								SHERM_22637	NO	OG0016162	no_Pfam	no_Pfam		RAL41903	NO	OG0016616	no_Pfam	no_Pfam
																								SHERM_25957	NO	OG0016162	no_Pfam	no_Pfam		RAL41904	NO	OG0016617	no_Pfam	no_Pfam
																								SGA_v2.0_scaffold540T52807	NO	OG0016161	PF02045	CCAAT-binding transcription factor (CBF-B/NF-YA) subunit B		RAL41905	NO	OG0016618	no_Pfam	no_Pfam
																								SGA_v2.0_scaffold81T26001	NO	OG0016161	no_Pfam	no_Pfam		RAL41960	NO	OG0016619	no_Pfam	no_Pfam
																								SHERM_13728	NO	OG0016161	no_Pfam	no_Pfam		RAL41999	NO	OG0015308	no_Pfam	no_Pfam
																								SGA_v2.0_scaffold78T25467	NO	OG0016160	no_Pfam	no_Pfam		RAL42023	NO	OG0016620	no_Pfam	no_Pfam
																								SHERM_03379	NO	OG0016160	no_Pfam	no_Pfam		RAL42063	NO	OG0015309	no_Pfam	no_Pfam
																								SHERM_10033	NO	OG0016160	no_Pfam	no_Pfam		RAL42177	NO	OG0016623	no_Pfam	no_Pfam
																								SGA_v2.0_scaffold260T45875	NO	OG0016159	PF12776	Myb/SANT-like DNA-binding domain		RAL42385	NO	OG0015317	no_Pfam	no_Pfam
																								SGA_v2.0_scaffold74T24728	NO	OG0016159	no_Pfam	no_Pfam		RAL42401	NO	OG0015318	no_Pfam	no_Pfam
																								SHERM_19412	NO	OG0016159	PF12776	Myb/SANT-like DNA-binding domain		RAL42432	NO	OG0016630	no_Pfam	no_Pfam
																								SGA_v2.0_scaffold71T23932	YES	OG0016158	no_Pfam	no_Pfam		RAL42434	NO	OG0015322	no_Pfam	no_Pfam
																								SHERM_25082	YES	OG0016158	no_Pfam	no_Pfam		RAL42445	NO	OG0016632	no_Pfam	no_Pfam
																								SHERM_25083	YES	OG0016158	no_Pfam	no_Pfam		RAL42456	NO	OG0016633	no_Pfam	no_Pfam
																								SGA_v2.0_scaffold70T23559	NO	OG0016157	PF07723; PF07723	Leucine Rich Repeat; Leucine Rich Repeat		RAL42473	NO	OG0016634	no_Pfam	no_Pfam
																								SHERM_16054	NO	OG0016157	PF00646; PF07723	F-box domain; Leucine Rich Repeat		RAL42479	NO	OG0015323	no_Pfam	no_Pfam
																								SHERM_16118	NO	OG0016157	PF08387; PF07723; PF07723; PF07723; PF07723	FBD; Leucine Rich Repeat; Leucine Rich Repeat; Leucine Rich Repeat; Leucine Rich Repeat		RAL42498	NO	OG0016635	no_Pfam	no_Pfam
																								SGA_v2.0_scaffold70T23445	NO	OG0016156	no_Pfam	no_Pfam		RAL42512	NO	OG0016636	no_Pfam	no_Pfam
																								SHERM_00104	NO	OG0016156	no_Pfam	no_Pfam		RAL42535	NO	OG0016637	no_Pfam	no_Pfam
																								SHERM_12856	NO	OG0016156	no_Pfam	no_Pfam		RAL42542	NO	OG0015325	no_Pfam	no_Pfam
																								SGA_v2.0_scaffold69T23339	NO	OG0016155	no_Pfam	no_Pfam		RAL42548	NO	OG0016638	no_Pfam	no_Pfam
																								SHERM_04262	NO	OG0016155	no_Pfam	no_Pfam		RAL42553	NO	OG0000026	no_Pfam	no_Pfam
																								SHERM_04263	NO	OG0016155	no_Pfam	no_Pfam		RAL42556	NO	OG0000301	no_Pfam	no_Pfam
																								SGA_v2.0_scaffold105T30375	NO	OG0016154	no_Pfam	no_Pfam		RAL42566	NO	OG0000301	no_Pfam	no_Pfam
																								SGA_v2.0_scaffold69T23124	NO	OG0016154	no_Pfam	no_Pfam		RAL42567	NO	OG0000276	no_Pfam	no_Pfam
																								SHERM_13334	NO	OG0016154	no_Pfam	no_Pfam		RAL42569	NO	OG0014393	no_Pfam	no_Pfam
																								SGA_v2.0_scaffold68T22823	NO	OG0016153	no_Pfam	no_Pfam		RAL42574	NO	OG0000276	no_Pfam	no_Pfam
																								SHERM_11004	NO	OG0016153	no_Pfam	no_Pfam		RAL42575	NO	OG0000301	no_Pfam	no_Pfam
																								SHERM_11006	NO	OG0016153	no_Pfam	no_Pfam		RAL42587	NO	OG0000194	no_Pfam	no_Pfam
																								SHERM_12452	YES	OG0016152	no_Pfam	no_Pfam		RAL42589	NO	OG0016639	no_Pfam	no_Pfam
																								SGA_v2.0_scaffold68T22991	NO	OG0016152	no_Pfam	no_Pfam		RAL42590	NO	OG0013683	no_Pfam	no_Pfam
																								SHERM_22695	NO	OG0016152	no_Pfam	no_Pfam		RAL42597	NO	OG0004045	no_Pfam	no_Pfam
																								SGA_v2.0_scaffold287T47163	NO	OG0016151	PF02365	No apical meristem (NAM) protein		RAL42598	NO	OG0012881	no_Pfam	no_Pfam
																								SGA_v2.0_scaffold66T22543	NO	OG0016151	PF02365	No apical meristem (NAM) protein		RAL42625	NO	OG0014394	no_Pfam	no_Pfam
																								SHERM_19967	NO	OG0016151	PF02365	No apical meristem (NAM) protein		RAL42627	NO	OG0013683	no_Pfam	no_Pfam
																								SGA_v2.0_scaffold66T22462	NO	OG0016150	no_Pfam	no_Pfam		RAL42636	NO	OG0016640	no_Pfam	no_Pfam
																								SGA_v2.0_scaffold69T23272	NO	OG0016150	no_Pfam	no_Pfam		RAL42640	NO	OG0016641	no_Pfam	no_Pfam
																								SHERM_11622	NO	OG0016150	no_Pfam	no_Pfam		RAL42641	NO	OG0015327	no_Pfam	no_Pfam
																								SGA_v2.0_scaffold66T22493	YES	OG0016149	PF10613; PF01094; PF01094	Ligated ion channel L-glutamate- and glycine-binding site; Receptor family ligand binding region; Receptor family ligand binding region		RAL42648	NO	OG0016642	no_Pfam	no_Pfam
																								SHERM_11602	NO	OG0016149	PF01094; PF01094; PF00497; PF00497; PF00060	Receptor family ligand binding region; Receptor family ligand binding region; Bacterial extracellular solute-binding proteins: family 3; Bacterial extracellular solute-binding proteins: family 3; Ligand-gated ion channel		RAL42661	NO	OG0015329	no_Pfam	no_Pfam
																								SHERM_11603	NO	OG0016149	PF01094; PF00497	Receptor family ligand binding region; Bacterial extracellular solute-binding proteins: family 3		RAL42695	NO	OG0004905	no_Pfam	no_Pfam
																								SGA_v2.0_scaffold63T21668	NO	OG0016148	PF03106	WRKY DNA -binding domain		RAL42731	NO	OG0016646	no_Pfam	no_Pfam
																								SHERM_17787	NO	OG0016148	no_Pfam	no_Pfam		RAL42777	NO	OG0016647	no_Pfam	no_Pfam
																								SHERM_28358	NO	OG0016148	PF03106	WRKY DNA -binding domain		RAL42787	NO	OG0014398	no_Pfam	no_Pfam
																								SGA_v2.0_scaffold62T21450	NO	OG0016147	no_Pfam	no_Pfam		RAL42788	NO	OG0013687	no_Pfam	no_Pfam
																								SHERM_09861	NO	OG0016147	no_Pfam	no_Pfam		RAL42789	NO	OG0013687	no_Pfam	no_Pfam
																								SHERM_21798	NO	OG0016147	no_Pfam	no_Pfam		RAL42844	NO	OG0016648	no_Pfam	no_Pfam
																								SGA_v2.0_scaffold59T20622	NO	OG0016145	no_Pfam	no_Pfam		RAL42935	NO	OG0016651	no_Pfam	no_Pfam
																								SHERM_02800	NO	OG0016145	no_Pfam	no_Pfam		RAL42936	NO	OG0016652	no_Pfam	no_Pfam
																								SHERM_03937	NO	OG0016145	no_Pfam	no_Pfam		RAL42953	NO	OG0016653	no_Pfam	no_Pfam
																								SGA_v2.0_scaffold58T20348	NO	OG0016144	no_Pfam	no_Pfam		RAL42957	NO	OG0016654	no_Pfam	no_Pfam
																								SHERM_10406	NO	OG0016144	PF00646	F-box domain		RAL42982	NO	OG0016656	no_Pfam	no_Pfam
																								SHERM_10413	NO	OG0016144	PF00646	F-box domain		RAL43047	NO	OG0011212	no_Pfam	no_Pfam
																								SGA_v2.0_scaffold57T20248	NO	OG0016142	PF01053	Cys/Met metabolism PLP-dependent enzyme		RAL43151	NO	OG0015338	no_Pfam	no_Pfam
																								SHERM_06393	NO	OG0016142	PF01053	Cys/Met metabolism PLP-dependent enzyme		RAL43152	NO	OG0015338	no_Pfam	no_Pfam
																								SHERM_19554	NO	OG0016142	PF01053	Cys/Met metabolism PLP-dependent enzyme		RAL43153	NO	OG0016662	no_Pfam	no_Pfam
																								SHERM_01973	YES	OG0016141	PF04043	Plant invertase/pectin methylesterase inhibitor		RAL43155	NO	OG0012886	no_Pfam	no_Pfam
																								SHERM_01976	YES	OG0016141	PF04043	Plant invertase/pectin methylesterase inhibitor		RAL43169	NO	OG0013692	no_Pfam	no_Pfam
																								SGA_v2.0_scaffold56T20084	NO	OG0016141	no_Pfam	no_Pfam		RAL43170	NO	OG0013692	no_Pfam	no_Pfam
																								SGA_v2.0_scaffold56T19918	YES	OG0016140	PF03767	HAD superfamily: subfamily IIIB (Acid phosphatase)		RAL43186	NO	OG0016668	no_Pfam	no_Pfam
																								SHERM_19057	YES	OG0016140	PF03767	HAD superfamily: subfamily IIIB (Acid phosphatase)		RAL43191	NO	OG0016669	no_Pfam	no_Pfam
																								SHERM_26111	YES	OG0016140	PF03767	HAD superfamily: subfamily IIIB (Acid phosphatase)		RAL43262	NO	OG0016671	no_Pfam	no_Pfam
																								SGA_v2.0_scaffold54T19555	YES	OG0016139	PF00190	Cupin		RAL43279	NO	OG0016672	no_Pfam	no_Pfam
																								SHERM_06108	YES	OG0016139	PF00190	Cupin		RAL43287	NO	OG0016673	no_Pfam	no_Pfam
																								SHERM_06112	YES	OG0016139	PF00190	Cupin		RAL43310	NO	OG0013693	no_Pfam	no_Pfam
																								SGA_v2.0_scaffold52T19068	NO	OG0016138	PF03478	Protein of unknown function (DUF295)		RAL43324	NO	OG0015340	no_Pfam	no_Pfam
																								SHERM_24011	NO	OG0016138	PF03478	Protein of unknown function (DUF295)		RAL43325	NO	OG0016674	no_Pfam	no_Pfam
																								SHERM_24020	NO	OG0016138	PF03478	Protein of unknown function (DUF295)		RAL43326	NO	OG0016675	no_Pfam	no_Pfam
																								SGA_v2.0_scaffold52T19053	NO	OG0016137	PF03478	Protein of unknown function (DUF295)		RAL43341	NO	OG0016676	no_Pfam	no_Pfam
																								SGA_v2.0_scaffold52T19069	NO	OG0016137	PF03478	Protein of unknown function (DUF295)		RAL43426	NO	OG0016678	no_Pfam	no_Pfam
																								SHERM_24021	NO	OG0016137	PF03478	Protein of unknown function (DUF295)		RAL43497	NO	OG0012891	no_Pfam	no_Pfam
																								SGA_v2.0_scaffold49T18095	YES	OG0016136	PF03629	Carbohydrate esterase: sialic acid-specific acetylesterase		RAL43525	NO	OG0015344	no_Pfam	no_Pfam
																								SHERM_16948	YES	OG0016136	PF03629	Carbohydrate esterase: sialic acid-specific acetylesterase		RAL43555	NO	OG0016682	no_Pfam	no_Pfam
																								SHERM_16952	YES	OG0016136	PF03629	Carbohydrate esterase: sialic acid-specific acetylesterase		RAL43593	NO	OG0016685	no_Pfam	no_Pfam
																								SGA_v2.0_scaffold49T18388	NO	OG0016134	PF12313; PF12313; PF00651; PF00651	NPR1/NIM1 like defence protein C terminal; NPR1/NIM1 like defence protein C terminal; BTB/POZ domain; BTB/POZ domain		RAL43608	NO	OG0016687	no_Pfam	no_Pfam
																								SHERM_04086	NO	OG0016134	PF00651; PF12313	BTB/POZ domain; NPR1/NIM1 like defence protein C terminal		RAL43615	NO	OG0015346	no_Pfam	no_Pfam
																								SHERM_04087	NO	OG0016134	PF00651; PF13637; PF12313	BTB/POZ domain; Ankyrin repeats (many copies); NPR1/NIM1 like defence protein C terminal		RAL43642	NO	OG0016690	no_Pfam	no_Pfam
																								SGA_v2.0_scaffold241T44211	NO	OG0016133	PF07724; PF07724	AAA domain (Cdc48 subfamily); AAA domain (Cdc48 subfamily)		RAL43650	NO	OG0001742	no_Pfam	no_Pfam
																								SGA_v2.0_scaffold48T17894	NO	OG0016133	PF07724	AAA domain (Cdc48 subfamily)		RAL43672	NO	OG0014410	no_Pfam	no_Pfam
																								SHERM_11305	NO	OG0016133	PF07724; PF07724	AAA domain (Cdc48 subfamily); AAA domain (Cdc48 subfamily)		RAL43675	NO	OG0016692	no_Pfam	no_Pfam
																								SGA_v2.0_scaffold115T32119	NO	OG0016131	no_Pfam	no_Pfam		RAL43727	NO	OG0016696	no_Pfam	no_Pfam
																								SGA_v2.0_scaffold45T17165	NO	OG0016131	no_Pfam	no_Pfam		RAL43735	NO	OG0015349	no_Pfam	no_Pfam
																								SHERM_14855	NO	OG0016131	no_Pfam	no_Pfam		RAL43784	NO	OG0015351	no_Pfam	no_Pfam
																								SGA_v2.0_scaffold44T16571	NO	OG0016130	PF01239; PF01239	Protein prenyltransferase alpha subunit repeat; Protein prenyltransferase alpha subunit repeat		RAL43801	NO	OG0016697	no_Pfam	no_Pfam
																								SGA_v2.0_scaffold44T16633	NO	OG0016130	PF01239; PF01239	Protein prenyltransferase alpha subunit repeat; Protein prenyltransferase alpha subunit repeat		RAL43802	NO	OG0016698	no_Pfam	no_Pfam
																								SHERM_29008	NO	OG0016130	no_Pfam	no_Pfam		RAL43861	NO	OG0016699	no_Pfam	no_Pfam
																								SGA_v2.0_scaffold44T16764	NO	OG0016129	PF03107	C1 domain		RAL43864	NO	OG0015352	no_Pfam	no_Pfam
																								SGA_v2.0_scaffold91T28025	NO	OG0016129	PF03107	C1 domain		RAL43891	NO	OG0016700	no_Pfam	no_Pfam
																								SHERM_29452	NO	OG0016129	PF03107	C1 domain		RAL43894	NO	OG0016701	no_Pfam	no_Pfam
																								SGA_v2.0_scaffold43T16286	NO	OG0016128	PF02458; PF02458; PF02458	Transferase family; Transferase family; Transferase family		RAL43911	NO	OG0016702	no_Pfam	no_Pfam
																								SHERM_05455	NO	OG0016128	PF02458	Transferase family		RAL43933	NO	OG0016703	no_Pfam	no_Pfam
																								SHERM_05456	NO	OG0016128	PF02458; PF02458	Transferase family; Transferase family		RAL43938	NO	OG0015355	no_Pfam	no_Pfam
																								SGA_v2.0_scaffold43T16464	NO	OG0016127	PF01435	Peptidase family M48		RAL43941	NO	OG0016704	no_Pfam	no_Pfam
																								SGA_v2.0_scaffold43T16465	NO	OG0016127	no_Pfam	no_Pfam		RAL43996	NO	OG0016705	no_Pfam	no_Pfam
																								SHERM_14152	NO	OG0016127	PF01435	Peptidase family M48		RAL43997	NO	OG0016706	no_Pfam	no_Pfam
																								SGA_v2.0_scaffold43T16321	NO	OG0016126	PF12274	Protein of unknown function (DUF3615)		RAL44000	NO	OG0016707	no_Pfam	no_Pfam
																								SHERM_05473	NO	OG0016126	PF12274	Protein of unknown function (DUF3615)		RAL44035	NO	OG0016709	no_Pfam	no_Pfam
																								SHERM_05475	NO	OG0016126	no_Pfam	no_Pfam		RAL44063	NO	OG0016710	no_Pfam	no_Pfam
																								SGA_v2.0_scaffold42T15875	NO	OG0016125	PF08268	F-box associated domain		RAL44065	NO	OG0013699	no_Pfam	no_Pfam
																								SHERM_00193	NO	OG0016125	no_Pfam	no_Pfam		RAL44066	NO	OG0016711	no_Pfam	no_Pfam
																								SHERM_00194	NO	OG0016125	PF08268	F-box associated domain		RAL44072	NO	OG0004045	no_Pfam	no_Pfam
																								SGA_v2.0_scaffold42T15880	YES	OG0016124	PF14541; PF14543	Xylanase inhibitor C-terminal; Xylanase inhibitor N-terminal		RAL44074	NO	OG0013700	no_Pfam	no_Pfam
																								SGA_v2.0_scaffold42T15886	YES	OG0016124	PF14543; PF14541	Xylanase inhibitor N-terminal; Xylanase inhibitor C-terminal		RAL44076	NO	OG0015357	no_Pfam	no_Pfam
																								SHERM_06391	YES	OG0016124	PF14543; PF14541	Xylanase inhibitor N-terminal; Xylanase inhibitor C-terminal		RAL44079	NO	OG0015358	no_Pfam	no_Pfam
																								SGA_v2.0_scaffold38T14973	NO	OG0016123	no_Pfam	no_Pfam		RAL44081	NO	OG0016713	no_Pfam	no_Pfam
																								SGA_v2.0_scaffold46T17360	NO	OG0016123	no_Pfam	no_Pfam		RAL44087	NO	OG0016714	no_Pfam	no_Pfam
																								SHERM_28867	NO	OG0016123	PF13359	DDE superfamily endonuclease		RAL44094	NO	OG0016715	no_Pfam	no_Pfam
																								SGA_v2.0_scaffold37T14907	NO	OG0016122	no_Pfam	no_Pfam		RAL44096	NO	OG0015360	no_Pfam	no_Pfam
																								SHERM_28492	NO	OG0016122	PF07723	Leucine Rich Repeat		RAL44107	NO	OG0016716	no_Pfam	no_Pfam
																								SHERM_29192	NO	OG0016122	PF00646	F-box domain		RAL44144	NO	OG0009205	no_Pfam	no_Pfam
																								SGA_v2.0_scaffold35T14241	NO	OG0016121	PF03514	GRAS domain family		RAL44145	NO	OG0009205	no_Pfam	no_Pfam
																								SGA_v2.0_scaffold35T14243	NO	OG0016121	PF03514	GRAS domain family		RAL44148	NO	OG0016719	no_Pfam	no_Pfam
																								SHERM_08708	NO	OG0016121	PF03514	GRAS domain family		RAL44197	NO	OG0015365	no_Pfam	no_Pfam
																								SGA_v2.0_scaffold109T31088	NO	OG0016120	PF03101; PF04434	FAR1 DNA-binding domain; SWIM zinc finger		RAL44228	NO	OG0016723	no_Pfam	no_Pfam
																								SGA_v2.0_scaffold35T14139	NO	OG0016120	PF04434; PF03101	SWIM zinc finger; FAR1 DNA-binding domain		RAL44239	NO	OG0000194	no_Pfam	no_Pfam
																								SHERM_19787	NO	OG0016120	PF04434; PF03101	SWIM zinc finger; FAR1 DNA-binding domain		RAL44307	NO	OG0016724	no_Pfam	no_Pfam
																								SGA_v2.0_scaffold143T35808	NO	OG0016119	PF05911; PF05911; PF05911	Filament-like plant protein: long coiled-coil; Filament-like plant protein: long coiled-coil; Filament-like plant protein: long coiled-coil		RAL44321	NO	OG0016725	no_Pfam	no_Pfam
																								SGA_v2.0_scaffold34T13617	NO	OG0016119	PF05911; PF05911; PF05911; PF05911	Filament-like plant protein: long coiled-coil; Filament-like plant protein: long coiled-coil; Filament-like plant protein: long coiled-coil; Filament-like plant protein: long coiled-coil		RAL44331	NO	OG0016727	no_Pfam	no_Pfam
																								SHERM_28074	NO	OG0016119	PF05911; PF05911; PF05911; PF05911	Filament-like plant protein: long coiled-coil; Filament-like plant protein: long coiled-coil; Filament-like plant protein: long coiled-coil; Filament-like plant protein: long coiled-coil		RAL44335	NO	OG0016728	no_Pfam	no_Pfam
																								SGA_v2.0_scaffold33T13559	NO	OG0016118	no_Pfam	no_Pfam		RAL44361	NO	OG0016730	no_Pfam	no_Pfam
																								SGA_v2.0_scaffold33T13560	NO	OG0016118	PF03641	Possible lysine decarboxylase		RAL44409	NO	OG0015370	no_Pfam	no_Pfam
																								SHERM_12294	NO	OG0016118	PF03641	Possible lysine decarboxylase		RAL44460	NO	OG0016732	no_Pfam	no_Pfam
																								SGA_v2.0_scaffold32T13188	NO	OG0016117	PF00004; PF14363	ATPase family associated with various cellular activities (AAA); Domain associated at C-terminal with AAA		RAL44491	NO	OG0016735	no_Pfam	no_Pfam
																								SHERM_10353	NO	OG0016117	PF00004; PF14363	ATPase family associated with various cellular activities (AAA); Domain associated at C-terminal with AAA		RAL44506	NO	OG0016737	no_Pfam	no_Pfam
																								SHERM_23358	NO	OG0016117	PF00004; PF14363	ATPase family associated with various cellular activities (AAA); Domain associated at C-terminal with AAA		RAL44534	NO	OG0016739	no_Pfam	no_Pfam
																								SGA_v2.0_scaffold32T13279	NO	OG0016116	PF00646	F-box domain		RAL44555	NO	OG0016740	no_Pfam	no_Pfam
																								SHERM_23407	NO	OG0016116	PF07734; PF00646	F-box associated; F-box domain		RAL44604	NO	OG0016741	no_Pfam	no_Pfam
																								SHERM_23409	NO	OG0016116	PF00646; PF07734	F-box domain; F-box associated		RAL44638	NO	OG0016744	no_Pfam	no_Pfam
																								SGA_v2.0_scaffold29T12184	YES	OG0016114	PF00413	Matrixin		RAL44670	NO	OG0016745	no_Pfam	no_Pfam
																								SGA_v2.0_scaffold29T12187	YES	OG0016114	PF00413	Matrixin		RAL44671	NO	OG0016746	no_Pfam	no_Pfam
																								SHERM_00818	YES	OG0016114	PF00413	Matrixin		RAL44684	NO	OG0016747	no_Pfam	no_Pfam
																								SGA_v2.0_scaffold29T12228	NO	OG0016113	no_Pfam	no_Pfam		RAL44735	NO	OG0016749	no_Pfam	no_Pfam
																								SGA_v2.0_scaffold96T29001	NO	OG0016113	no_Pfam	no_Pfam		RAL44843	NO	OG0015380	no_Pfam	no_Pfam
																								SHERM_20168	NO	OG0016113	no_Pfam	no_Pfam		RAL44878	NO	OG0016752	no_Pfam	no_Pfam
																								SGA_v2.0_scaffold167T38403	NO	OG0016112	no_Pfam	no_Pfam		RAL44888	NO	OG0016753	no_Pfam	no_Pfam
																								SGA_v2.0_scaffold29T12145	NO	OG0016112	no_Pfam	no_Pfam		RAL44938	NO	OG0016756	no_Pfam	no_Pfam
																								SHERM_18138	NO	OG0016112	no_Pfam	no_Pfam		RAL44939	NO	OG0016757	no_Pfam	no_Pfam
																								SGA_v2.0_scaffold29T12269	NO	OG0016111	PF03435	Saccharopine dehydrogenase NADP binding domain		RAL44945	NO	OG0016758	no_Pfam	no_Pfam
																								SHERM_00757	NO	OG0016111	PF03435	Saccharopine dehydrogenase NADP binding domain		RAL45030	NO	OG0016762	no_Pfam	no_Pfam
																								SHERM_00758	NO	OG0016111	no_Pfam	no_Pfam		RAL45064	NO	OG0016763	no_Pfam	no_Pfam
																								SGA_v2.0_scaffold29T12087	NO	OG0016110	no_Pfam	no_Pfam		RAL45090	NO	OG0014430	no_Pfam	no_Pfam
																								SGA_v2.0_scaffold471T52080	NO	OG0016110	no_Pfam	no_Pfam		RAL45100	NO	OG0015389	no_Pfam	no_Pfam
																								SHERM_17129	NO	OG0016110	no_Pfam	no_Pfam		RAL45134	NO	OG0016766	no_Pfam	no_Pfam
																								SGA_v2.0_scaffold28T11958	NO	OG0016109	no_Pfam	no_Pfam		RAL45141	NO	OG0016767	no_Pfam	no_Pfam
																								SHERM_06835	NO	OG0016109	no_Pfam	no_Pfam		RAL45142	NO	OG0016768	no_Pfam	no_Pfam
																								SHERM_14531	NO	OG0016109	no_Pfam	no_Pfam		RAL45150	NO	OG0001743	no_Pfam	no_Pfam
																								SGA_v2.0_scaffold27T11546	NO	OG0016108	PF14541; PF14543	Xylanase inhibitor C-terminal; Xylanase inhibitor N-terminal		RAL45178	NO	OG0015391	no_Pfam	no_Pfam
																								SHERM_15189	NO	OG0016108	PF14543; PF14541	Xylanase inhibitor N-terminal; Xylanase inhibitor C-terminal		RAL45289	NO	OG0015393	no_Pfam	no_Pfam
																								SHERM_15192	NO	OG0016108	PF14543; PF14541	Xylanase inhibitor N-terminal; Xylanase inhibitor C-terminal		RAL45291	NO	OG0015394	no_Pfam	no_Pfam
																								SGA_v2.0_scaffold26T11389	NO	OG0016107	no_Pfam	no_Pfam		RAL45301	NO	OG0004905	no_Pfam	no_Pfam
																								SHERM_09927	NO	OG0016107	no_Pfam	no_Pfam		RAL45338	NO	OG0015395	no_Pfam	no_Pfam
																								SHERM_18051	NO	OG0016107	no_Pfam	no_Pfam		RAL45362	NO	OG0016775	no_Pfam	no_Pfam
																								SGA_v2.0_scaffold25T10751	NO	OG0016106	PF00651	BTB/POZ domain		RAL45377	NO	OG0014435	no_Pfam	no_Pfam
																								SGA_v2.0_scaffold384T50440	NO	OG0016106	PF00651	BTB/POZ domain		RAL45411	NO	OG0013719	no_Pfam	no_Pfam
																								SHERM_18973	NO	OG0016106	PF00651	BTB/POZ domain		RAL45422	NO	OG0016778	no_Pfam	no_Pfam
																								SGA_v2.0_scaffold24T10611	NO	OG0016105	PF04548; PF04548	AIG1 family; AIG1 family		RAL45426	NO	OG0016779	no_Pfam	no_Pfam
																								SHERM_11769	NO	OG0016105	PF04548	AIG1 family		RAL45438	NO	OG0014437	no_Pfam	no_Pfam
																								SHERM_11770	NO	OG0016105	PF04548	AIG1 family		RAL45466	NO	OG0015399	no_Pfam	no_Pfam
																								SGA_v2.0_scaffold21T09423	NO	OG0016104	PF03810	Importin-beta N-terminal domain		RAL45485	NO	OG0009161	no_Pfam	no_Pfam
																								SGA_v2.0_scaffold32T13147	NO	OG0016104	no_Pfam	no_Pfam		RAL45509	NO	OG0014439	no_Pfam	no_Pfam
																								SHERM_09617	NO	OG0016104	no_Pfam	no_Pfam		RAL45510	NO	OG0016783	no_Pfam	no_Pfam
																								SGA_v2.0_scaffold21T09311	YES	OG0016103	no_Pfam	no_Pfam		RAL45576	NO	OG0013720	no_Pfam	no_Pfam
																								SGA_v2.0_scaffold21T09323	YES	OG0016103	PF00560; PF13855; PF08263	Leucine Rich Repeat; Leucine rich repeat; Leucine rich repeat N-terminal domain		RAL45591	NO	OG0016784	no_Pfam	no_Pfam
																								SHERM_07906	NO	OG0016103	PF13855	Leucine rich repeat		RAL45607	NO	OG0016785	no_Pfam	no_Pfam
																								SHERM_08024	YES	OG0016102	PF04043; PF01095	Plant invertase/pectin methylesterase inhibitor; Pectinesterase		RAL45608	NO	OG0016786	no_Pfam	no_Pfam
																								SHERM_08025	YES	OG0016102	PF01095; PF04043	Pectinesterase; Plant invertase/pectin methylesterase inhibitor		RAL45634	NO	OG0016789	no_Pfam	no_Pfam
																								SGA_v2.0_scaffold21T09572	NO	OG0016102	PF04043; PF01095	Plant invertase/pectin methylesterase inhibitor; Pectinesterase		RAL45660	NO	OG0015402	no_Pfam	no_Pfam
																								SGA_v2.0_scaffold20T09054	NO	OG0016101	no_Pfam	no_Pfam		RAL45661	NO	OG0016790	no_Pfam	no_Pfam
																								SGA_v2.0_scaffold537T52777	NO	OG0016101	no_Pfam	no_Pfam		RAL45662	NO	OG0016791	no_Pfam	no_Pfam
																								SHERM_11254	NO	OG0016101	no_Pfam	no_Pfam		RAL45664	NO	OG0015403	no_Pfam	no_Pfam
																								SGA_v2.0_scaffold19T08862	NO	OG0016100	PF00931	NB-ARC domain		RAL45665	NO	OG0016792	no_Pfam	no_Pfam
																								SGA_v2.0_scaffold19T08874	NO	OG0016100	PF00931; PF00931; PF18052	NB-ARC domain; NB-ARC domain; Rx N-terminal domain		RAL45667	NO	OG0016793	no_Pfam	no_Pfam
																								SHERM_05276	NO	OG0016100	PF00931	NB-ARC domain		RAL45668	NO	OG0016794	no_Pfam	no_Pfam
																								SGA_v2.0_scaffold19T08705	NO	OG0016099	PF00235	Profilin		RAL45670	NO	OG0015406	no_Pfam	no_Pfam
																								SGA_v2.0_scaffold19T08718	NO	OG0016099	PF00235	Profilin		RAL45671	NO	OG0016795	no_Pfam	no_Pfam
																								SHERM_05194	NO	OG0016099	PF00235	Profilin		RAL45673	NO	OG0016796	no_Pfam	no_Pfam
																								SGA_v2.0_scaffold19T08549	NO	OG0016098	PF13516; PF13516; PF00069; PF13855; PF13855; PF08263	Leucine Rich repeat; Leucine Rich repeat; Protein kinase domain; Leucine rich repeat; Leucine rich repeat; Leucine rich repeat N-terminal domain		RAL45674	NO	OG0016797	no_Pfam	no_Pfam
																								SHERM_16525	NO	OG0016098	PF13855; PF13855; PF08263; PF00069	Leucine rich repeat; Leucine rich repeat; Leucine rich repeat N-terminal domain; Protein kinase domain		RAL45675	NO	OG0013722	no_Pfam	no_Pfam
																								SHERM_16526	NO	OG0016098	PF07714; PF13855; PF13855; PF08263	Protein tyrosine kinase; Leucine rich repeat; Leucine rich repeat; Leucine rich repeat N-terminal domain		RAL45682	NO	OG0016799	no_Pfam	no_Pfam
																								SGA_v2.0_scaffold19T08893	NO	OG0016097	no_Pfam	no_Pfam		RAL45683	NO	OG0016800	no_Pfam	no_Pfam
																								SHERM_00402	NO	OG0016097	no_Pfam	no_Pfam		RAL45735	NO	OG0016802	no_Pfam	no_Pfam
																								SHERM_08897	NO	OG0016097	no_Pfam	no_Pfam		RAL45751	NO	OG0016803	no_Pfam	no_Pfam
																								SGA_v2.0_scaffold18T08388	NO	OG0016096	no_Pfam	no_Pfam		RAL45752	NO	OG0015407	no_Pfam	no_Pfam
																								SGA_v2.0_scaffold90T27648	NO	OG0016096	no_Pfam	no_Pfam		RAL45794	NO	OG0016807	no_Pfam	no_Pfam
																								SHERM_15280	NO	OG0016096	no_Pfam	no_Pfam		RAL45818	NO	OG0016808	no_Pfam	no_Pfam
																								SGA_v2.0_scaffold17T08020	NO	OG0016095	no_Pfam	no_Pfam		RAL45830	NO	OG0016809	no_Pfam	no_Pfam
																								SGA_v2.0_scaffold77T25276	NO	OG0016095	no_Pfam	no_Pfam		RAL45852	NO	OG0016812	no_Pfam	no_Pfam
																								SHERM_24549	NO	OG0016095	no_Pfam	no_Pfam		RAL45877	NO	OG0016813	no_Pfam	no_Pfam
																								SGA_v2.0_scaffold17T08067	NO	OG0016094	PF00072	Response regulator receiver domain		RAL45921	NO	OG0012130	no_Pfam	no_Pfam
																								SGA_v2.0_scaffold64T22008	NO	OG0016094	PF00072	Response regulator receiver domain		RAL45946	NO	OG0016815	no_Pfam	no_Pfam
																								SHERM_07838	NO	OG0016094	PF00072; PF00249	Response regulator receiver domain; Myb-like DNA-binding domain		RAL45976	NO	OG0015410	no_Pfam	no_Pfam
																								SGA_v2.0_scaffold123T33464	NO	OG0016093	no_Pfam	no_Pfam		RAL45977	NO	OG0015411	no_Pfam	no_Pfam
																								SGA_v2.0_scaffold16T07823	NO	OG0016093	no_Pfam	no_Pfam		RAL45982	NO	OG0016816	no_Pfam	no_Pfam
																								SHERM_05555	NO	OG0016093	no_Pfam	no_Pfam		RAL46007	NO	OG0015414	no_Pfam	no_Pfam
																								SGA_v2.0_scaffold15T07159	NO	OG0016092	PF13920	Zinc finger: C3HC4 type (RING finger)		RAL46030	NO	OG0016817	no_Pfam	no_Pfam
																								SGA_v2.0_scaffold488T52401	NO	OG0016092	PF13456	Reverse transcriptase-like		RAL46052	NO	OG0016820	no_Pfam	no_Pfam
																								SHERM_12496	NO	OG0016092	no_Pfam	no_Pfam		RAL46090	NO	OG0014342	no_Pfam	no_Pfam
																								SGA_v2.0_scaffold14T07094	YES	OG0016091	PF00197	Trypsin and protease inhibitor		RAL46108	NO	OG0012909	no_Pfam	no_Pfam
																								SGA_v2.0_scaffold14T07097	YES	OG0016091	PF00197	Trypsin and protease inhibitor		RAL46128	NO	OG0016824	no_Pfam	no_Pfam
																								SHERM_12525	YES	OG0016091	PF00197	Trypsin and protease inhibitor		RAL46162	NO	OG0016825	no_Pfam	no_Pfam
																								SGA_v2.0_scaffold14T07091	YES	OG0016090	PF00197	Trypsin and protease inhibitor		RAL46166	NO	OG0016826	no_Pfam	no_Pfam
																								SHERM_09697	YES	OG0016090	PF00197	Trypsin and protease inhibitor		RAL46173	NO	OG0001743	no_Pfam	no_Pfam
																								SHERM_09698	YES	OG0016090	PF00197	Trypsin and protease inhibitor		RAL46174	NO	OG0001743	no_Pfam	no_Pfam
																								SGA_v2.0_scaffold12T06182	NO	OG0016088	no_Pfam	no_Pfam		RAL46175	NO	OG0012214	no_Pfam	no_Pfam
																								SGA_v2.0_scaffold136T34976	NO	OG0016088	no_Pfam	no_Pfam		RAL46176	NO	OG0012214	no_Pfam	no_Pfam
																								SHERM_08067	NO	OG0016088	no_Pfam	no_Pfam		RAL46186	NO	OG0016827	no_Pfam	no_Pfam
																								SGA_v2.0_scaffold12T06152	NO	OG0016087	PF08370; PF00005; PF01061; PF01061	Plant PDR ABC transporter associated; ABC transporter; ABC-2 type transporter; ABC-2 type transporter		RAL46203	NO	OG0001743	no_Pfam	no_Pfam
																								SHERM_05692	NO	OG0016087	PF14510; PF00005; PF08370; PF00005; PF01061; PF01061	ABC-transporter N-terminal; ABC transporter; Plant PDR ABC transporter associated; ABC transporter; ABC-2 type transporter; ABC-2 type transporter		RAL46288	NO	OG0015419	no_Pfam	no_Pfam
																								SHERM_05948	NO	OG0016087	PF01061; PF01061; PF00005; PF08370	ABC-2 type transporter; ABC-2 type transporter; ABC transporter; Plant PDR ABC transporter associated		RAL46298	NO	OG0013728	no_Pfam	no_Pfam
																								SGA_v2.0_scaffold12T06277	YES	OG0016086	no_Pfam	no_Pfam		RAL46333	NO	OG0015420	no_Pfam	no_Pfam
																								SHERM_05851	YES	OG0016086	PF00657	GDSL-like Lipase/Acylhydrolase		RAL46380	NO	OG0016831	no_Pfam	no_Pfam
																								SHERM_05850	NO	OG0016086	PF00657	GDSL-like Lipase/Acylhydrolase		RAL46386	NO	OG0015421	no_Pfam	no_Pfam
																								SGA_v2.0_scaffold11T05764	NO	OG0016085	PF12274; PF00538	Protein of unknown function (DUF3615); linker histone H1 and H5 family		RAL46388	NO	OG0016832	no_Pfam	no_Pfam
																								SGA_v2.0_scaffold11T05767	NO	OG0016085	PF12274; PF00538; PF08375	Protein of unknown function (DUF3615); linker histone H1 and H5 family; Proteasome regulatory subunit C-terminal		RAL46391	NO	OG0013729	no_Pfam	no_Pfam
																								SHERM_29145	NO	OG0016085	PF00538; PF12274	linker histone H1 and H5 family; Protein of unknown function (DUF3615)		RAL46393	NO	OG0016834	no_Pfam	no_Pfam
																								SGA_v2.0_scaffold10T05256	NO	OG0016084	no_Pfam	no_Pfam		RAL46413	NO	OG0016835	no_Pfam	no_Pfam
																								SGA_v2.0_scaffold61T21192	NO	OG0016084	no_Pfam	no_Pfam		RAL46426	NO	OG0014456	no_Pfam	no_Pfam
																								SHERM_21432	NO	OG0016084	no_Pfam	no_Pfam		RAL46435	NO	OG0016836	no_Pfam	no_Pfam
																								SGA_v2.0_scaffold10T05376	YES	OG0016083	no_Pfam	no_Pfam		RAL46479	NO	OG0016837	no_Pfam	no_Pfam
																								SGA_v2.0_scaffold10T05214	NO	OG0016083	no_Pfam	no_Pfam		RAL46511	NO	OG0013736	no_Pfam	no_Pfam
																								SHERM_08874	NO	OG0016083	no_Pfam	no_Pfam		RAL46512	NO	OG0016840	no_Pfam	no_Pfam
																								SGA_v2.0_scaffold166T38388	NO	OG0016082	no_Pfam	no_Pfam		RAL46513	NO	OG0013736	no_Pfam	no_Pfam
																								SGA_v2.0_scaffold9T04885	NO	OG0016082	no_Pfam	no_Pfam		RAL46515	NO	OG0016841	no_Pfam	no_Pfam
																								SHERM_18174	NO	OG0016082	no_Pfam	no_Pfam		RAL46547	NO	OG0016844	no_Pfam	no_Pfam
																								SGA_v2.0_scaffold29T12120	NO	OG0016081	PF04873	Ethylene insensitive 3		RAL46557	NO	OG0015425	no_Pfam	no_Pfam
																								SGA_v2.0_scaffold8T04503	NO	OG0016081	PF04873	Ethylene insensitive 3		RAL46578	NO	OG0016847	no_Pfam	no_Pfam
																								SHERM_00855	NO	OG0016081	PF04873	Ethylene insensitive 3		RAL46579	NO	OG0015426	no_Pfam	no_Pfam
																								SGA_v2.0_scaffold42T15989	YES	OG0016080	no_Pfam	no_Pfam		RAL46591	NO	OG0016848	no_Pfam	no_Pfam
																								SGA_v2.0_scaffold8T04408	YES	OG0016080	no_Pfam	no_Pfam		RAL46618	NO	OG0015427	no_Pfam	no_Pfam
																								SHERM_05221	YES	OG0016080	no_Pfam	no_Pfam		RAL46637	NO	OG0016849	no_Pfam	no_Pfam
																								SGA_v2.0_scaffold8T04446	NO	OG0016079	no_Pfam	no_Pfam		RAL46684	NO	OG0016852	no_Pfam	no_Pfam
																								SHERM_16905	NO	OG0016079	no_Pfam	no_Pfam		RAL46686	NO	OG0015430	no_Pfam	no_Pfam
																								SHERM_28851	NO	OG0016079	no_Pfam	no_Pfam		RAL46688	NO	OG0016853	no_Pfam	no_Pfam
																								SGA_v2.0_scaffold7T03947	NO	OG0016076	PF03321	GH3 auxin-responsive promoter		RAL46697	NO	OG0015431	no_Pfam	no_Pfam
																								SGA_v2.0_scaffold7T03949	NO	OG0016076	PF03321	GH3 auxin-responsive promoter		RAL46715	NO	OG0016854	no_Pfam	no_Pfam
																								SHERM_03117	NO	OG0016076	PF03321	GH3 auxin-responsive promoter		RAL46761	NO	OG0016857	no_Pfam	no_Pfam
																								SGA_v2.0_scaffold7T03939	NO	OG0016075	PF08268	F-box associated domain		RAL46778	NO	OG0015434	no_Pfam	no_Pfam
																								SGA_v2.0_scaffold7T04010	NO	OG0016075	PF08268	F-box associated domain		RAL46823	NO	OG0016860	no_Pfam	no_Pfam
																								SHERM_07688	NO	OG0016075	PF08268	F-box associated domain		RAL46824	NO	OG0016861	no_Pfam	no_Pfam
																								SGA_v2.0_scaffold5T02908	NO	OG0016074	no_Pfam	no_Pfam		RAL46825	NO	OG0016862	no_Pfam	no_Pfam
																								SHERM_16382	NO	OG0016074	no_Pfam	no_Pfam		RAL46929	NO	OG0016865	no_Pfam	no_Pfam
																								SHERM_18480	NO	OG0016074	no_Pfam	no_Pfam		RAL46932	NO	OG0016866	no_Pfam	no_Pfam
																								SGA_v2.0_scaffold5T02888	NO	OG0016073	PF00646; PF00646	F-box domain; F-box domain		RAL46938	NO	OG0016867	no_Pfam	no_Pfam
																								SHERM_16399	NO	OG0016073	PF07734	F-box associated		RAL46943	NO	OG0000789	no_Pfam	no_Pfam
																								SHERM_16404	NO	OG0016073	PF00646; PF07734	F-box domain; F-box associated		RAL46963	NO	OG0015440	no_Pfam	no_Pfam
																								SGA_v2.0_scaffold5T02769	NO	OG0016072	PF03469	XH domain		RAL46970	NO	OG0016868	no_Pfam	no_Pfam
																								SHERM_16293	NO	OG0016072	PF03469	XH domain		RAL46982	NO	OG0014468	no_Pfam	no_Pfam
																								SHERM_16298	NO	OG0016072	PF03469	XH domain		RAL47033	NO	OG0016871	no_Pfam	no_Pfam
																								SGA_v2.0_scaffold5T02880	YES	OG0016071	PF00413	Matrixin		RAL47054	NO	OG0015441	no_Pfam	no_Pfam
																								SHERM_16406	NO	OG0016071	PF00413	Matrixin		RAL47064	NO	OG0014471	no_Pfam	no_Pfam
																								SHERM_16407	NO	OG0016071	PF00413	Matrixin		RAL47077	NO	OG0016872	no_Pfam	no_Pfam
																								SHERM_16480	YES	OG0016070	PF14543; PF14541	Xylanase inhibitor N-terminal; Xylanase inhibitor C-terminal		RAL47100	NO	OG0013741	no_Pfam	no_Pfam
																								SGA_v2.0_scaffold5T02990	NO	OG0016070	PF14541; PF14543	Xylanase inhibitor C-terminal; Xylanase inhibitor N-terminal		RAL47153	NO	OG0012918	no_Pfam	no_Pfam
																								SGA_v2.0_scaffold5T02995	NO	OG0016070	PF14543; PF14541	Xylanase inhibitor N-terminal; Xylanase inhibitor C-terminal		RAL47184	NO	OG0013660	no_Pfam	no_Pfam
																								SGA_v2.0_scaffold4T02317	YES	OG0016068	PF00082; PF05922; PF17766	Subtilase family; Peptidase inhibitor I9; Fibronectin type-III domain		RAL47185	NO	OG0013660	no_Pfam	no_Pfam
																								SHERM_08442	YES	OG0016068	PF00082; PF05922; PF02225; PF17766	Subtilase family; Peptidase inhibitor I9; PA domain; Fibronectin type-III domain		RAL47191	NO	OG0015358	no_Pfam	no_Pfam
																								SHERM_08443	YES	OG0016068	PF02225; PF05922; PF00082; PF17766	PA domain; Peptidase inhibitor I9; Subtilase family; Fibronectin type-III domain		RAL47267	NO	OG0016876	no_Pfam	no_Pfam
																								SGA_v2.0_scaffold4T02314	NO	OG0016067	PF00190	Cupin		RAL47270	NO	OG0002056	no_Pfam	no_Pfam
																								SGA_v2.0_scaffold771T53579	NO	OG0016067	PF00190	Cupin		RAL47284	NO	OG0016877	no_Pfam	no_Pfam
																								SHERM_07846	NO	OG0016067	PF00190	Cupin		RAL47311	NO	OG0016878	no_Pfam	no_Pfam
																								SGA_v2.0_scaffold4T02270	NO	OG0016066	no_Pfam	no_Pfam		RAL47334	NO	OG0016880	no_Pfam	no_Pfam
																								SHERM_22749	NO	OG0016066	no_Pfam	no_Pfam		RAL47362	NO	OG0016881	no_Pfam	no_Pfam
																								SHERM_22750	NO	OG0016066	no_Pfam	no_Pfam		RAL47426	NO	OG0013665	no_Pfam	no_Pfam
																								SGA_v2.0_scaffold4T02134	NO	OG0016065	no_Pfam	no_Pfam		RAL47447	NO	OG0016884	no_Pfam	no_Pfam
																								SHERM_02057	NO	OG0016065	no_Pfam	no_Pfam		RAL47466	NO	OG0004904	no_Pfam	no_Pfam
																								SHERM_14194	NO	OG0016065	no_Pfam	no_Pfam		RAL47467	NO	OG0004904	no_Pfam	no_Pfam
																								SHERM_08397	YES	OG0016064	PF00657; PF00657	GDSL-like Lipase/Acylhydrolase; GDSL-like Lipase/Acylhydrolase		RAL47486	NO	OG0016886	no_Pfam	no_Pfam
																								SGA_v2.0_scaffold4T02260	NO	OG0016064	PF00657; PF00657	GDSL-like Lipase/Acylhydrolase; GDSL-like Lipase/Acylhydrolase		RAL47549	NO	OG0016887	no_Pfam	no_Pfam
																								SGA_v2.0_scaffold95T28795	NO	OG0016064	PF00657; PF00657	GDSL-like Lipase/Acylhydrolase; GDSL-like Lipase/Acylhydrolase		RAL47567	NO	OG0016888	no_Pfam	no_Pfam
																								SGA_v2.0_scaffold2T00851	NO	OG0016062	no_Pfam	no_Pfam		RAL47684	NO	OG0016891	no_Pfam	no_Pfam
																								SHERM_18053	NO	OG0016062	PF03108	MuDR family transposase		RAL47687	NO	OG0013693	no_Pfam	no_Pfam
																								SHERM_20219	NO	OG0016062	no_Pfam	no_Pfam		RAL47698	NO	OG0016892	no_Pfam	no_Pfam
																								SGA_v2.0_scaffold238T43953	NO	OG0016061	PF00011	Hsp20/alpha crystallin family		RAL47703	NO	OG0016894	no_Pfam	no_Pfam
																								SGA_v2.0_scaffold2T01204	NO	OG0016061	PF00011	Hsp20/alpha crystallin family		RAL47723	NO	OG0016895	no_Pfam	no_Pfam
																								SHERM_02397	NO	OG0016061	PF00011	Hsp20/alpha crystallin family		RAL47726	NO	OG0015452	no_Pfam	no_Pfam
																								SGA_v2.0_scaffold2T01199	NO	OG0016060	PF05699	hAT family C-terminal dimerisation region		RAL47753	NO	OG0016897	no_Pfam	no_Pfam
																								SHERM_00995	NO	OG0016060	PF02892	BED zinc finger		RAL47757	NO	OG0015454	no_Pfam	no_Pfam
																								SHERM_15123	NO	OG0016060	PF02892	BED zinc finger		RAL47785	NO	OG0000437	no_Pfam	no_Pfam
																								SGA_v2.0_scaffold2T01245	NO	OG0016058	PF07798	Protein of unknown function (DUF1640)		RAL47786	NO	OG0000437	no_Pfam	no_Pfam
																								SHERM_05787	NO	OG0016058	PF07798; PF07798	Protein of unknown function (DUF1640); Protein of unknown function (DUF1640)		RAL47796	NO	OG0016899	no_Pfam	no_Pfam
																								SHERM_29287	NO	OG0016058	PF07798; PF07798	Protein of unknown function (DUF1640); Protein of unknown function (DUF1640)		RAL47805	NO	OG0012232	no_Pfam	no_Pfam
																								SGA_v2.0_scaffold138T35327	NO	OG0016057	PF00416; PF01282	Ribosomal protein S13/S18; Ribosomal protein S24e		RAL47807	NO	OG0015455	no_Pfam	no_Pfam
																								SGA_v2.0_scaffold1T00492	NO	OG0016057	PF00416; PF01282	Ribosomal protein S13/S18; Ribosomal protein S24e		RAL47826	NO	OG0016902	no_Pfam	no_Pfam
																								SHERM_23791	NO	OG0016057	PF00416; PF01282	Ribosomal protein S13/S18; Ribosomal protein S24e		RAL47828	NO	OG0016903	no_Pfam	no_Pfam
																								SGA_v2.0_scaffold1T00384	NO	OG0016056	PF13417; PF02798; PF00043; PF00043	Glutathione S-transferase: N-terminal domain; Glutathione S-transferase: N-terminal domain; Glutathione S-transferase: C-terminal domain; Glutathione S-transferase: C-terminal domain		RAL47845	NO	OG0016904	no_Pfam	no_Pfam
																								SGA_v2.0_scaffold1T00385	NO	OG0016056	PF00043; PF13417	Glutathione S-transferase: C-terminal domain; Glutathione S-transferase: N-terminal domain		RAL47857	NO	OG0014481	no_Pfam	no_Pfam
																								SHERM_23883	NO	OG0016056	PF13417; PF00043	Glutathione S-transferase: N-terminal domain; Glutathione S-transferase: C-terminal domain		RAL47883	NO	OG0009224	no_Pfam	no_Pfam
																								SGA_v2.0_scaffold265T46101	YES	OG0016055	PF02298	Plastocyanin-like domain		RAL47887	NO	OG0000301	no_Pfam	no_Pfam
																								SGA_v2.0_scaffold1T00483	NO	OG0016055	PF02298; PF02298	Plastocyanin-like domain; Plastocyanin-like domain		RAL47903	NO	OG0016907	no_Pfam	no_Pfam
																								SHERM_23796	NO	OG0016055	PF01734; PF02298; PF02298	Patatin-like phospholipase; Plastocyanin-like domain; Plastocyanin-like domain		RAL47910	NO	OG0014482	no_Pfam	no_Pfam
																								SGA_v2.0_scaffold555T52910	NO	OG0014935	PF04424	MINDY deubiquitinase		RAL47918	NO	OG0000276	no_Pfam	no_Pfam
																								SGA_v2.0_scaffold555T52911	NO	OG0014935	no_Pfam	no_Pfam		RAL47947	NO	OG0016910	no_Pfam	no_Pfam
																								SHERM_01165	NO	OG0014935	no_Pfam	no_Pfam		RAL47958	NO	OG0015458	no_Pfam	no_Pfam
																								SHERM_01166	NO	OG0014935	no_Pfam	no_Pfam		RAL47965	NO	OG0000194	no_Pfam	no_Pfam
																								SGA_v2.0_scaffold400T50865	NO	OG0014934	PF05919	Mitovirus RNA-dependent RNA polymerase		RAL47989	NO	OG0015459	no_Pfam	no_Pfam
																								SHERM_02903	NO	OG0014934	PF05919	Mitovirus RNA-dependent RNA polymerase		RAL48009	NO	OG0016913	no_Pfam	no_Pfam
																								SHERM_17790	NO	OG0014934	PF05919	Mitovirus RNA-dependent RNA polymerase		RAL48010	NO	OG0014484	no_Pfam	no_Pfam
																								SHERM_19723	NO	OG0014934	PF05919	Mitovirus RNA-dependent RNA polymerase		RAL48018	NO	OG0015460	no_Pfam	no_Pfam
																								SGA_v2.0_scaffold389T50572	NO	OG0014933	no_Pfam	no_Pfam		RAL48025	NO	OG0016914	no_Pfam	no_Pfam
																								SHERM_08242	NO	OG0014933	no_Pfam	no_Pfam		RAL48031	NO	OG0016915	no_Pfam	no_Pfam
																								SHERM_21007	NO	OG0014933	no_Pfam	no_Pfam		RAL48032	NO	OG0015461	no_Pfam	no_Pfam
																								SHERM_21008	NO	OG0014933	no_Pfam	no_Pfam		RAL48038	NO	OG0016917	no_Pfam	no_Pfam
																								SGA_v2.0_scaffold305T47979	NO	OG0014931	no_Pfam	no_Pfam		RAL48075	NO	OG0016921	no_Pfam	no_Pfam
																								SHERM_12902	NO	OG0014931	PF07723	Leucine Rich Repeat		RAL48076	NO	OG0016922	no_Pfam	no_Pfam
																								SHERM_12904	NO	OG0014931	no_Pfam	no_Pfam		RAL48077	NO	OG0016923	no_Pfam	no_Pfam
																								SHERM_12905	NO	OG0014931	no_Pfam	no_Pfam		RAL48089	NO	OG0016925	no_Pfam	no_Pfam
																								SGA_v2.0_scaffold258T45776	NO	OG0014930	no_Pfam	no_Pfam		RAL48091	NO	OG0016926	no_Pfam	no_Pfam
																								SHERM_00536	NO	OG0014930	no_Pfam	no_Pfam		RAL48198	NO	OG0016931	no_Pfam	no_Pfam
																								SHERM_00537	NO	OG0014930	no_Pfam	no_Pfam		RAL48207	NO	OG0016932	no_Pfam	no_Pfam
																								SHERM_07953	NO	OG0014930	no_Pfam	no_Pfam		RAL48208	NO	OG0016933	no_Pfam	no_Pfam
																								SGA_v2.0_scaffold253T45146	NO	OG0014929	no_Pfam	no_Pfam		RAL48233	NO	OG0014489	no_Pfam	no_Pfam
																								SHERM_00626	NO	OG0014929	PF17917	RNase H-like domain found in reverse transcriptase		RAL48277	NO	OG0016936	no_Pfam	no_Pfam
																								SHERM_20066	NO	OG0014929	no_Pfam	no_Pfam		RAL48291	NO	OG0015467	no_Pfam	no_Pfam
																								SHERM_21393	NO	OG0014929	no_Pfam	no_Pfam		RAL48421	NO	OG0016942	no_Pfam	no_Pfam
																								SGA_v2.0_scaffold209T42040	NO	OG0014928	no_Pfam	no_Pfam		RAL48443	NO	OG0016944	no_Pfam	no_Pfam
																								SHERM_03936	NO	OG0014928	PF05515	Viral nucleic acid binding		RAL48450	NO	OG0012925	no_Pfam	no_Pfam
																								SHERM_04580	NO	OG0014928	PF05515	Viral nucleic acid binding		RAL48478	NO	OG0015470	no_Pfam	no_Pfam
																								SHERM_08855	NO	OG0014928	PF05515	Viral nucleic acid binding		RAL48496	NO	OG0016948	no_Pfam	no_Pfam
																								SGA_v2.0_scaffold181T39793	NO	OG0014927	PF08268	F-box associated domain		RAL48546	NO	OG0016953	no_Pfam	no_Pfam
																								SGA_v2.0_scaffold181T39794	NO	OG0014927	no_Pfam	no_Pfam		RAL48569	NO	OG0016955	no_Pfam	no_Pfam
																								SGA_v2.0_scaffold181T39796	NO	OG0014927	PF08268	F-box associated domain		RAL48570	NO	OG0016956	no_Pfam	no_Pfam
																								SHERM_10702	NO	OG0014927	no_Pfam	no_Pfam		RAL48571	NO	OG0016957	no_Pfam	no_Pfam
																								SGA_v2.0_scaffold161T37792	NO	OG0014926	PF10536	Plant mobile domain		RAL48611	NO	OG0016959	no_Pfam	no_Pfam
																								SGA_v2.0_scaffold184T40022	NO	OG0014926	PF10536	Plant mobile domain		RAL48616	NO	OG0016960	no_Pfam	no_Pfam
																								SHERM_28969	NO	OG0014926	PF10536	Plant mobile domain		RAL48619	NO	OG0016961	no_Pfam	no_Pfam
																								SHERM_28970	NO	OG0014926	PF10536	Plant mobile domain		RAL48663	NO	OG0016964	no_Pfam	no_Pfam
																								SGA_v2.0_scaffold159T37593	NO	OG0014925	no_Pfam	no_Pfam		RAL48685	NO	OG0016965	no_Pfam	no_Pfam
																								SHERM_09146	NO	OG0014925	no_Pfam	no_Pfam		RAL48691	NO	OG0016966	no_Pfam	no_Pfam
																								SHERM_21911	NO	OG0014925	no_Pfam	no_Pfam		RAL48712	NO	OG0016967	no_Pfam	no_Pfam
																								SHERM_21912	NO	OG0014925	no_Pfam	no_Pfam		RAL48725	NO	OG0016968	no_Pfam	no_Pfam
																								SGA_v2.0_scaffold153T36922	NO	OG0014924	no_Pfam	no_Pfam		RAL48727	NO	OG0015473	no_Pfam	no_Pfam
																								SGA_v2.0_scaffold286T47092	NO	OG0014924	no_Pfam	no_Pfam		RAL48737	NO	OG0015474	no_Pfam	no_Pfam
																								SHERM_08582	NO	OG0014924	no_Pfam	no_Pfam		RAL48748	NO	OG0013756	no_Pfam	no_Pfam
																								SHERM_08583	NO	OG0014924	no_Pfam	no_Pfam		RAL48754	NO	OG0016969	no_Pfam	no_Pfam
																								SGA_v2.0_scaffold151T36733	NO	OG0014923	no_Pfam	no_Pfam		RAL48776	NO	OG0016970	no_Pfam	no_Pfam
																								SGA_v2.0_scaffold174T39236	NO	OG0014923	no_Pfam	no_Pfam		RAL48782	NO	OG0016971	no_Pfam	no_Pfam
																								SHERM_06625	NO	OG0014923	no_Pfam	no_Pfam		RAL48783	NO	OG0016972	no_Pfam	no_Pfam
																								SHERM_15023	NO	OG0014923	no_Pfam	no_Pfam		RAL48799	NO	OG0016973	no_Pfam	no_Pfam
																								SGA_v2.0_scaffold150T36680	NO	OG0014922	no_Pfam	no_Pfam		RAL48822	NO	OG0015475	no_Pfam	no_Pfam
																								SGA_v2.0_scaffold219T42543	NO	OG0014922	no_Pfam	no_Pfam		RAL48837	NO	OG0016974	no_Pfam	no_Pfam
																								SGA_v2.0_scaffold958T53749	NO	OG0014922	no_Pfam	no_Pfam		RAL48838	NO	OG0016975	no_Pfam	no_Pfam
																								SHERM_11576	NO	OG0014922	no_Pfam	no_Pfam		RAL48851	NO	OG0016976	no_Pfam	no_Pfam
																								SGA_v2.0_scaffold141T35599	NO	OG0014921	PF13639	Ring finger domain		RAL48864	NO	OG0016979	no_Pfam	no_Pfam
																								SHERM_03455	NO	OG0014921	PF13639	Ring finger domain		RAL48865	NO	OG0016980	no_Pfam	no_Pfam
																								SHERM_13093	NO	OG0014921	PF13639	Ring finger domain		RAL48866	NO	OG0016981	no_Pfam	no_Pfam
																								SHERM_13100	NO	OG0014921	PF13639	Ring finger domain		RAL48868	NO	OG0016982	no_Pfam	no_Pfam
																								SGA_v2.0_scaffold141T35564	NO	OG0014920	PF08100; PF00891	Dimerisation domain; O-methyltransferase domain		RAL48871	NO	OG0015185	no_Pfam	no_Pfam
																								SHERM_17427	NO	OG0014920	PF08100; PF00891	Dimerisation domain; O-methyltransferase domain		RAL48877	NO	OG0016983	no_Pfam	no_Pfam
																								SHERM_17429	NO	OG0014920	PF08100; PF00891	Dimerisation domain; O-methyltransferase domain		RAL48887	NO	OG0015476	no_Pfam	no_Pfam
																								SHERM_23638	NO	OG0014920	PF00891; PF08100	O-methyltransferase domain; Dimerisation domain		RAL48998	NO	OG0016988	no_Pfam	no_Pfam
																								SGA_v2.0_scaffold135T34955	NO	OG0014919	no_Pfam	no_Pfam		RAL49025	NO	OG0016990	no_Pfam	no_Pfam
																								SHERM_21485	NO	OG0014919	no_Pfam	no_Pfam		RAL49052	NO	OG0016991	no_Pfam	no_Pfam
																								SHERM_24155	NO	OG0014919	PF03478	Protein of unknown function (DUF295)		RAL49059	NO	OG0013761	no_Pfam	no_Pfam
																								SHERM_24163	NO	OG0014919	PF03478	Protein of unknown function (DUF295)		RAL49067	NO	OG0016992	no_Pfam	no_Pfam
																								SGA_v2.0_scaffold122T33293	NO	OG0014917	no_Pfam	no_Pfam		RAL49103	NO	OG0000301	no_Pfam	no_Pfam
																								SHERM_06220	NO	OG0014917	PF13966	zinc-binding in reverse transcriptase		RAL49105	NO	OG0015478	no_Pfam	no_Pfam
																								SHERM_06512	NO	OG0014917	PF13966	zinc-binding in reverse transcriptase		RAL49145	NO	OG0016997	no_Pfam	no_Pfam
																								SHERM_07411	NO	OG0014917	no_Pfam	no_Pfam		RAL49156	NO	OG0015453	no_Pfam	no_Pfam
																								SGA_v2.0_scaffold112T31661	NO	OG0014916	PF07762	Protein of unknown function (DUF1618)		RAL49173	NO	OG0016998	no_Pfam	no_Pfam
																								SGA_v2.0_scaffold5524T54649	NO	OG0014916	PF07762	Protein of unknown function (DUF1618)		RAL49174	NO	OG0016999	no_Pfam	no_Pfam
																								SGA_v2.0_scaffold555T52903	NO	OG0014916	PF07762	Protein of unknown function (DUF1618)		RAL49177	NO	OG0015479	no_Pfam	no_Pfam
																								SHERM_01154	NO	OG0014916	PF07762	Protein of unknown function (DUF1618)		RAL49178	NO	OG0014498	no_Pfam	no_Pfam
																								SGA_v2.0_scaffold108T30912	YES	OG0014915	no_Pfam	no_Pfam		RAL49180	NO	OG0017000	no_Pfam	no_Pfam
																								SGA_v2.0_scaffold195T40848	YES	OG0014915	no_Pfam	no_Pfam		RAL49182	NO	OG0017001	no_Pfam	no_Pfam
																								SHERM_13191	YES	OG0014915	no_Pfam	no_Pfam		RAL49201	NO	OG0015480	no_Pfam	no_Pfam
																								SHERM_26581	YES	OG0014915	no_Pfam	no_Pfam		RAL49246	NO	OG0017003	no_Pfam	no_Pfam
																								SGA_v2.0_scaffold106T30691	YES	OG0014914	PF01565; PF08031	FAD binding domain; Berberine and berberine like		RAL49255	NO	OG0017004	no_Pfam	no_Pfam
																								SHERM_22165	YES	OG0014914	PF08031; PF01565	Berberine and berberine like; FAD binding domain		RAL49268	NO	OG0017005	no_Pfam	no_Pfam
																								SHERM_22159	NO	OG0014914	PF01565; PF08031	FAD binding domain; Berberine and berberine like		RAL49277	NO	OG0015399	no_Pfam	no_Pfam
																								SHERM_22167	NO	OG0014914	PF01565; PF08031	FAD binding domain; Berberine and berberine like		RAL49279	NO	OG0017007	no_Pfam	no_Pfam
																								SGA_v2.0_scaffold104T30237	NO	OG0014913	PF02365	No apical meristem (NAM) protein		RAL49286	NO	OG0017008	no_Pfam	no_Pfam
																								SGA_v2.0_scaffold172T39033	NO	OG0014913	PF02365	No apical meristem (NAM) protein		RAL49289	NO	OG0015470	no_Pfam	no_Pfam
																								SHERM_02423	NO	OG0014913	PF02365	No apical meristem (NAM) protein		RAL49294	NO	OG0017009	no_Pfam	no_Pfam
																								SHERM_24278	NO	OG0014913	PF02365	No apical meristem (NAM) protein		RAL49295	NO	OG0015483	no_Pfam	no_Pfam
																								SGA_v2.0_scaffold100T29657	NO	OG0014912	no_Pfam	no_Pfam		RAL49306	NO	OG0017011	no_Pfam	no_Pfam
																								SGA_v2.0_scaffold670T53420	NO	OG0014912	PF06839	GRF zinc finger		RAL49307	NO	OG0017012	no_Pfam	no_Pfam
																								SHERM_09987	NO	OG0014912	PF06839	GRF zinc finger		RAL49340	NO	OG0015484	no_Pfam	no_Pfam
																								SHERM_11140	NO	OG0014912	PF06839	GRF zinc finger		RAL49347	NO	OG0017013	no_Pfam	no_Pfam
																								SGA_v2.0_scaffold248T44924	NO	OG0014911	no_Pfam	no_Pfam		RAL49374	NO	OG0015485	no_Pfam	no_Pfam
																								SGA_v2.0_scaffold96T28960	NO	OG0014911	no_Pfam	no_Pfam		RAL49419	NO	OG0015486	no_Pfam	no_Pfam
																								SHERM_23120	NO	OG0014911	no_Pfam	no_Pfam		RAL49455	NO	OG0015489	no_Pfam	no_Pfam
																								SHERM_24154	NO	OG0014911	no_Pfam	no_Pfam		RAL49483	NO	OG0017016	no_Pfam	no_Pfam
																								SGA_v2.0_scaffold90T27944	NO	OG0014910	PF00646; PF08268	F-box domain; F-box associated domain		RAL49488	NO	OG0015491	no_Pfam	no_Pfam
																								SHERM_01928	NO	OG0014910	PF08268	F-box associated domain		RAL49505	NO	OG0017017	no_Pfam	no_Pfam
																								SHERM_01929	NO	OG0014910	no_Pfam	no_Pfam		RAL49561	NO	OG0000276	no_Pfam	no_Pfam
																								SHERM_01930	NO	OG0014910	PF00646	F-box domain		RAL49591	NO	OG0017019	no_Pfam	no_Pfam
																								SGA_v2.0_scaffold192T40617	NO	OG0014908	no_Pfam	no_Pfam		RAL49644	NO	OG0015493	no_Pfam	no_Pfam
																								SGA_v2.0_scaffold80T25903	NO	OG0014908	no_Pfam	no_Pfam		RAL49697	NO	OG0014306	no_Pfam	no_Pfam
																								SGA_v2.0_scaffold80T25904	NO	OG0014908	no_Pfam	no_Pfam		RAL49751	NO	OG0015497	no_Pfam	no_Pfam
																								SHERM_28247	NO	OG0014908	no_Pfam	no_Pfam		RAL49780	NO	OG0017025	no_Pfam	no_Pfam
																								SGA_v2.0_scaffold79T25498	NO	OG0014907	PF03478	Protein of unknown function (DUF295)		RAL49828	NO	OG0000301	no_Pfam	no_Pfam
																								SHERM_06654	NO	OG0014907	PF03478	Protein of unknown function (DUF295)		RAL49838	NO	OG0017026	no_Pfam	no_Pfam
																								SHERM_07381	NO	OG0014907	PF03478	Protein of unknown function (DUF295)		RAL49875	NO	OG0017028	no_Pfam	no_Pfam
																								SHERM_07383	NO	OG0014907	PF03478	Protein of unknown function (DUF295)		RAL49881	NO	OG0017029	no_Pfam	no_Pfam
																								SGA_v2.0_scaffold63T21664	NO	OG0014906	PF13639; PF13639	Ring finger domain; Ring finger domain		RAL49908	NO	OG0017031	no_Pfam	no_Pfam
																								SGA_v2.0_scaffold63T21665	NO	OG0014906	PF13639	Ring finger domain		RAL49909	NO	OG0017032	no_Pfam	no_Pfam
																								SHERM_28355	NO	OG0014906	PF13639	Ring finger domain		RAL49930	NO	OG0014504	no_Pfam	no_Pfam
																								SHERM_28356	NO	OG0014906	PF13639	Ring finger domain		RAL49933	NO	OG0017033	no_Pfam	no_Pfam
																								SGA_v2.0_scaffold104T30183	NO	OG0014905	PF12697	Alpha/beta hydrolase family		RAL49937	NO	OG0017034	no_Pfam	no_Pfam
																								SGA_v2.0_scaffold62T21329_1	NO	OG0014905	PF12697	Alpha/beta hydrolase family		RAL49962	NO	OG0017035	no_Pfam	no_Pfam
																								SHERM_14689	NO	OG0014905	PF12697	Alpha/beta hydrolase family		RAL49968	NO	OG0014482	no_Pfam	no_Pfam
																								SHERM_20293	NO	OG0014905	PF12697	Alpha/beta hydrolase family		RAL49972	NO	OG0017037	no_Pfam	no_Pfam
																								SGA_v2.0_scaffold62T21441	NO	OG0014904	PF00201	UDP-glucoronosyl and UDP-glucosyl transferase		RAL49973	NO	OG0015502	no_Pfam	no_Pfam
																								SHERM_03103	NO	OG0014904	PF00201	UDP-glucoronosyl and UDP-glucosyl transferase		RAL49977	NO	OG0014439	no_Pfam	no_Pfam
																								SHERM_11324	NO	OG0014904	PF00201	UDP-glucoronosyl and UDP-glucosyl transferase		RAL49982	NO	OG0017039	no_Pfam	no_Pfam
																								SHERM_23619	NO	OG0014904	no_Pfam	no_Pfam		RAL49985	NO	OG0004045	no_Pfam	no_Pfam
																								SGA_v2.0_scaffold61T21267	NO	OG0014903	no_Pfam	no_Pfam		RAL50006	NO	OG0014435	no_Pfam	no_Pfam
																								SGA_v2.0_scaffold96T29124	NO	OG0014903	no_Pfam	no_Pfam		RAL50009	NO	OG0017042	no_Pfam	no_Pfam
																								SHERM_06477	NO	OG0014903	no_Pfam	no_Pfam		RAL50013	NO	OG0017043	no_Pfam	no_Pfam
																								SHERM_21310	NO	OG0014903	no_Pfam	no_Pfam		RAL50016	NO	OG0014295	no_Pfam	no_Pfam
																								SGA_v2.0_scaffold1719T54020	NO	OG0014902	PF04525; PF04525	LURP-one-related; LURP-one-related		RAL50058	NO	OG0017046	no_Pfam	no_Pfam
																								SGA_v2.0_scaffold340T49290	NO	OG0014902	PF04525	LURP-one-related		RAL50065	NO	OG0017047	no_Pfam	no_Pfam
																								SGA_v2.0_scaffold58T20309	NO	OG0014902	PF04525	LURP-one-related		RAL50068	NO	OG0015323	no_Pfam	no_Pfam
																								SHERM_21495	NO	OG0014902	PF04525	LURP-one-related		RAL50070	NO	OG0000194	no_Pfam	no_Pfam
																								SHERM_09963	YES	OG0014900	PF01156; PF01156	Inosine-uridine preferring nucleoside hydrolase; Inosine-uridine preferring nucleoside hydrolase		RAL50071	NO	OG0000194	no_Pfam	no_Pfam
																								SGA_v2.0_scaffold142T35652	NO	OG0014900	PF01156; PF01156	Inosine-uridine preferring nucleoside hydrolase; Inosine-uridine preferring nucleoside hydrolase		RAL50140	NO	OG0015505	no_Pfam	no_Pfam
																								SGA_v2.0_scaffold57T20273	NO	OG0014900	PF01156; PF01156	Inosine-uridine preferring nucleoside hydrolase; Inosine-uridine preferring nucleoside hydrolase		RAL50175	NO	OG0017053	no_Pfam	no_Pfam
																								SHERM_06375	NO	OG0014900	PF01156	Inosine-uridine preferring nucleoside hydrolase		RAL50195	NO	OG0015506	no_Pfam	no_Pfam
																								SGA_v2.0_scaffold106T30683	NO	OG0014898	no_Pfam	no_Pfam		RAL50206	NO	OG0017054	no_Pfam	no_Pfam
																								SGA_v2.0_scaffold106T30684	NO	OG0014898	no_Pfam	no_Pfam		RAL50227	NO	OG0015507	no_Pfam	no_Pfam
																								SGA_v2.0_scaffold51T18659	NO	OG0014898	no_Pfam	no_Pfam		RAL50231	NO	OG0015508	no_Pfam	no_Pfam
																								SHERM_22168	NO	OG0014898	no_Pfam	no_Pfam		RAL50243	NO	OG0017057	no_Pfam	no_Pfam
																								SGA_v2.0_scaffold160T37771	NO	OG0014897	PF00076	RNA recognition motif. (a.k.a. RRM: RBD: or RNP domain)		RAL50255	NO	OG0012260	no_Pfam	no_Pfam
																								SGA_v2.0_scaffold51T18893	NO	OG0014897	PF00076	RNA recognition motif. (a.k.a. RRM: RBD: or RNP domain)		RAL50256	NO	OG0012260	no_Pfam	no_Pfam
																								SHERM_00024	NO	OG0014897	PF00076	RNA recognition motif. (a.k.a. RRM: RBD: or RNP domain)		RAL50264	NO	OG0015509	no_Pfam	no_Pfam
																								SHERM_19569	NO	OG0014897	PF00076	RNA recognition motif. (a.k.a. RRM: RBD: or RNP domain)		RAL50268	NO	OG0000437	no_Pfam	no_Pfam
																								SGA_v2.0_scaffold51T18895	NO	OG0014896	PF02194	PXA domain		RAL50269	NO	OG0017060	no_Pfam	no_Pfam
																								SHERM_00790	NO	OG0014896	no_Pfam	no_Pfam		RAL50271	NO	OG0017061	no_Pfam	no_Pfam
																								SHERM_00795	NO	OG0014896	no_Pfam	no_Pfam		RAL50314	NO	OG0017063	no_Pfam	no_Pfam
																								SHERM_02167	NO	OG0014896	no_Pfam	no_Pfam		RAL50324	NO	OG0017064	no_Pfam	no_Pfam
																								SGA_v2.0_scaffold234T43644	NO	OG0014895	PF03101	FAR1 DNA-binding domain		RAL50358	NO	OG0017065	no_Pfam	no_Pfam
																								SGA_v2.0_scaffold47T17527	NO	OG0014895	PF03101	FAR1 DNA-binding domain		RAL50363	NO	OG0012262	no_Pfam	no_Pfam
																								SGA_v2.0_scaffold60T20820	NO	OG0014895	PF03101	FAR1 DNA-binding domain		RAL50380	NO	OG0014295	no_Pfam	no_Pfam
																								SHERM_23611	NO	OG0014895	PF03101	FAR1 DNA-binding domain		RAL50384	NO	OG0014508	no_Pfam	no_Pfam
																								SGA_v2.0_scaffold45T17241	YES	OG0014894	no_Pfam	no_Pfam		RAL50396	NO	OG0017067	no_Pfam	no_Pfam
																								SGA_v2.0_scaffold45T17242	YES	OG0014894	no_Pfam	no_Pfam		RAL50412	NO	OG0017068	no_Pfam	no_Pfam
																								SGA_v2.0_scaffold45T17243	YES	OG0014894	no_Pfam	no_Pfam		RAL50448	NO	OG0017071	no_Pfam	no_Pfam
																								SHERM_19024	YES	OG0014894	no_Pfam	no_Pfam		RAL50491	NO	OG0017072	no_Pfam	no_Pfam
																								SGA_v2.0_scaffold115T32122	NO	OG0014893	PF08240; PF00107	Alcohol dehydrogenase GroES-like domain; Zinc-binding dehydrogenase		RAL50495	NO	OG0017073	no_Pfam	no_Pfam
																								SGA_v2.0_scaffold45T17206	NO	OG0014893	PF08240; PF00107	Alcohol dehydrogenase GroES-like domain; Zinc-binding dehydrogenase		RAL50513	NO	OG0017074	no_Pfam	no_Pfam
																								SHERM_19038	NO	OG0014893	PF02826; PF08240	D-isomer specific 2-hydroxyacid dehydrogenase: NAD binding domain; Alcohol dehydrogenase GroES-like domain		RAL50528	NO	OG0017075	no_Pfam	no_Pfam
																								SHERM_27114	NO	OG0014893	PF00107; PF08240	Zinc-binding dehydrogenase; Alcohol dehydrogenase GroES-like domain		RAL50545	NO	OG0015515	no_Pfam	no_Pfam
																								SGA_v2.0_scaffold340T49288	NO	OG0014892	no_Pfam	no_Pfam		RAL50572	NO	OG0017078	no_Pfam	no_Pfam
																								SGA_v2.0_scaffold44T16968	NO	OG0014892	no_Pfam	no_Pfam		RAL50583	NO	OG0017079	no_Pfam	no_Pfam
																								SGA_v2.0_scaffold85T26579	NO	OG0014892	no_Pfam	no_Pfam		RAL50600	NO	OG0012935	no_Pfam	no_Pfam
																								SHERM_09220	NO	OG0014892	no_Pfam	no_Pfam		RAL50761	NO	OG0017084	no_Pfam	no_Pfam
																								SGA_v2.0_scaffold237T43792	NO	OG0014890	no_Pfam	no_Pfam		RAL50766	NO	OG0017086	no_Pfam	no_Pfam
																								SGA_v2.0_scaffold39T15291	NO	OG0014890	no_Pfam	no_Pfam		RAL50780	NO	OG0017087	no_Pfam	no_Pfam
																								SHERM_06329	NO	OG0014890	no_Pfam	no_Pfam		RAL50785	NO	OG0017088	no_Pfam	no_Pfam
																								SHERM_13016	NO	OG0014890	no_Pfam	no_Pfam		RAL50790	NO	OG0017089	no_Pfam	no_Pfam
																								SHERM_01081	YES	OG0014889	PF14111	Domain of unknown function (DUF4283)		RAL50796	NO	OG0015521	no_Pfam	no_Pfam
																								SGA_v2.0_scaffold37T14706	NO	OG0014889	no_Pfam	no_Pfam		RAL50813	NO	OG0017092	no_Pfam	no_Pfam
																								SHERM_23130	NO	OG0014889	PF14111	Domain of unknown function (DUF4283)		RAL50818	NO	OG0017093	no_Pfam	no_Pfam
																								SHERM_28510	NO	OG0014889	PF14111	Domain of unknown function (DUF4283)		RAL50835	NO	OG0015522	no_Pfam	no_Pfam
																								SGA_v2.0_scaffold198T41122	NO	OG0014888	PF00170	bZIP transcription factor		RAL50836	NO	OG0017095	no_Pfam	no_Pfam
																								SGA_v2.0_scaffold36T14321	NO	OG0014888	PF00170	bZIP transcription factor		RAL50874	NO	OG0017098	no_Pfam	no_Pfam
																								SHERM_09067	NO	OG0014888	PF00170	bZIP transcription factor		RAL50926	NO	OG0015523	no_Pfam	no_Pfam
																								SHERM_22254	NO	OG0014888	PF00170	bZIP transcription factor		RAL50937	NO	OG0017101	no_Pfam	no_Pfam
																								SGA_v2.0_scaffold277T46722	NO	OG0014887	PF02987; PF02987; PF02987; PF02987; PF02987; PF02987	Late embryogenesis abundant protein; Late embryogenesis abundant protein; Late embryogenesis abundant protein; Late embryogenesis abundant protein; Late embryogenesis abundant protein; Late embryogenesis abundant protein		RAL50949	NO	OG0015295	no_Pfam	no_Pfam
																								SGA_v2.0_scaffold35T14113	NO	OG0014887	PF02987	Late embryogenesis abundant protein		RAL50969	NO	OG0017103	no_Pfam	no_Pfam
																								SHERM_08782	NO	OG0014887	no_Pfam	no_Pfam		RAL50999	NO	OG0017104	no_Pfam	no_Pfam
																								SHERM_25218	NO	OG0014887	PF02987; PF02987; PF02987; PF02987; PF02987; PF02987; PF02987	Late embryogenesis abundant protein; Late embryogenesis abundant protein; Late embryogenesis abundant protein; Late embryogenesis abundant protein; Late embryogenesis abundant protein; Late embryogenesis abundant protein; Late embryogenesis abundant protein		RAL51033	NO	OG0017105	no_Pfam	no_Pfam
																								SGA_v2.0_scaffold32T13115	NO	OG0014886	PF03764	Elongation factor G: domain IV		RAL51162	NO	OG0017109	no_Pfam	no_Pfam
																								SGA_v2.0_scaffold32T13117	NO	OG0014886	PF00679; PF03764	Elongation factor G C-terminus; Elongation factor G: domain IV		RAL51166	NO	OG0017110	no_Pfam	no_Pfam
																								SHERM_23316	NO	OG0014886	PF03764; PF00679	Elongation factor G: domain IV; Elongation factor G C-terminus		RAL51174	NO	OG0017111	no_Pfam	no_Pfam
																								SHERM_23321	NO	OG0014886	PF03764; PF00679	Elongation factor G: domain IV; Elongation factor G C-terminus		RAL51182	NO	OG0014524	no_Pfam	no_Pfam
																								SGA_v2.0_scaffold121T33122	NO	OG0014885	PF12776	Myb/SANT-like DNA-binding domain		RAL51184	NO	OG0014524	no_Pfam	no_Pfam
																								SGA_v2.0_scaffold27T11630	NO	OG0014885	PF12776	Myb/SANT-like DNA-binding domain		RAL51193	NO	OG0014524	no_Pfam	no_Pfam
																								SGA_v2.0_scaffold68T22816	NO	OG0014885	PF12776	Myb/SANT-like DNA-binding domain		RAL51280	NO	OG0017117	no_Pfam	no_Pfam
																								SHERM_02399	NO	OG0014885	PF12776	Myb/SANT-like DNA-binding domain		RAL51289	NO	OG0017118	no_Pfam	no_Pfam
																								SGA_v2.0_scaffold25T11142	NO	OG0014884	no_Pfam	no_Pfam		RAL51300	NO	OG0017120	no_Pfam	no_Pfam
																								SGA_v2.0_scaffold464T52004	NO	OG0014884	no_Pfam	no_Pfam		RAL51301	NO	OG0012846	no_Pfam	no_Pfam
																								SHERM_12422	NO	OG0014884	no_Pfam	no_Pfam		RAL51302	NO	OG0017121	no_Pfam	no_Pfam
																								SHERM_22576	NO	OG0014884	no_Pfam	no_Pfam		RAL51303	NO	OG0015530	no_Pfam	no_Pfam
																								SGA_v2.0_scaffold25T10958	NO	OG0014883	PF00076	RNA recognition motif. (a.k.a. RRM: RBD: or RNP domain)		RAL51307	NO	OG0015532	no_Pfam	no_Pfam
																								SGA_v2.0_scaffold28T11751	NO	OG0014883	PF00076	RNA recognition motif. (a.k.a. RRM: RBD: or RNP domain)		RAL51331	NO	OG0017123	no_Pfam	no_Pfam
																								SHERM_06689	NO	OG0014883	PF00076	RNA recognition motif. (a.k.a. RRM: RBD: or RNP domain)		RAL51364	NO	OG0017124	no_Pfam	no_Pfam
																								SHERM_18877	NO	OG0014883	PF00076	RNA recognition motif. (a.k.a. RRM: RBD: or RNP domain)		RAL51412	NO	OG0017125	no_Pfam	no_Pfam
																								SGA_v2.0_scaffold25T10851	NO	OG0014882	PF02365	No apical meristem (NAM) protein		RAL51430	NO	OG0015533	no_Pfam	no_Pfam
																								SGA_v2.0_scaffold25T10864	NO	OG0014882	PF02365; PF02325	No apical meristem (NAM) protein; YGGT family		RAL51438	NO	OG0013729	no_Pfam	no_Pfam
																								SGA_v2.0_scaffold25T10881	NO	OG0014882	PF02365	No apical meristem (NAM) protein		RAL51449	NO	OG0015534	no_Pfam	no_Pfam
																								SHERM_18828	NO	OG0014882	PF02365	No apical meristem (NAM) protein		RAL51468	NO	OG0017126	no_Pfam	no_Pfam
																								SGA_v2.0_scaffold20T09016	NO	OG0014881	no_Pfam	no_Pfam		RAL51469	NO	OG0017127	no_Pfam	no_Pfam
																								SGA_v2.0_scaffold24T10598	NO	OG0014881	PF00271	Helicase conserved C-terminal domain		RAL51490	NO	OG0015240	no_Pfam	no_Pfam
																								SGA_v2.0_scaffold88T27264	NO	OG0014881	no_Pfam	no_Pfam		RAL51498	NO	OG0015536	no_Pfam	no_Pfam
																								SHERM_13359	NO	OG0014881	no_Pfam	no_Pfam		RAL51545	NO	OG0017134	no_Pfam	no_Pfam
																								SGA_v2.0_scaffold103T30017	NO	OG0014880	no_Pfam	no_Pfam		RAL51561	NO	OG0013786	no_Pfam	no_Pfam
																								SGA_v2.0_scaffold132T34550	NO	OG0014880	no_Pfam	no_Pfam		RAL51563	NO	OG0013786	no_Pfam	no_Pfam
																								SGA_v2.0_scaffold19T08747	NO	OG0014880	no_Pfam	no_Pfam		RAL51604	NO	OG0001498	no_Pfam	no_Pfam
																								SHERM_09898	NO	OG0014880	no_Pfam	no_Pfam		RAL51616	NO	OG0015238	no_Pfam	no_Pfam
																								SGA_v2.0_scaffold19T08695	NO	OG0014879	no_Pfam	no_Pfam		RAL51702	NO	OG0017139	no_Pfam	no_Pfam
																								SGA_v2.0_scaffold26T11333	NO	OG0014879	no_Pfam	no_Pfam		RAL51720	NO	OG0015542	no_Pfam	no_Pfam
																								SGA_v2.0_scaffold544T52829	NO	OG0014879	no_Pfam	no_Pfam		RAL51817	NO	OG0017142	no_Pfam	no_Pfam
																								SHERM_22927	NO	OG0014879	no_Pfam	no_Pfam		RAL51820	NO	OG0015545	no_Pfam	no_Pfam
																								SGA_v2.0_scaffold17T08140	NO	OG0014878	PF00083	Sugar (and other) transporter		RAL51829	NO	OG0015546	no_Pfam	no_Pfam
																								SGA_v2.0_scaffold363T49938	NO	OG0014878	PF00083	Sugar (and other) transporter		RAL51838	NO	OG0015325	no_Pfam	no_Pfam
																								SHERM_14312	NO	OG0014878	PF00083	Sugar (and other) transporter		RAL51861	NO	OG0017144	no_Pfam	no_Pfam
																								SHERM_28527	NO	OG0014878	PF00083	Sugar (and other) transporter		RAL51880	NO	OG0017145	no_Pfam	no_Pfam
																								SGA_v2.0_scaffold14T06786	NO	OG0014877	no_Pfam	no_Pfam		RAL51882	NO	OG0017146	no_Pfam	no_Pfam
																								SGA_v2.0_scaffold74T24662	NO	OG0014877	no_Pfam	no_Pfam		RAL51948	NO	OG0017147	no_Pfam	no_Pfam
																								SGA_v2.0_scaffold91T28109	NO	OG0014877	no_Pfam	no_Pfam		RAL51980	NO	OG0015549	no_Pfam	no_Pfam
																								SHERM_16331	NO	OG0014877	no_Pfam	no_Pfam		RAL51996	NO	OG0017148	no_Pfam	no_Pfam
																								SGA_v2.0_scaffold12T06163	NO	OG0014876	PF12274	Protein of unknown function (DUF3615)		RAL52072	NO	OG0017150	no_Pfam	no_Pfam
																								SHERM_05551	NO	OG0014876	PF12274	Protein of unknown function (DUF3615)		RAL52073	NO	OG0000194	no_Pfam	no_Pfam
																								SHERM_05940	NO	OG0014876	PF12274	Protein of unknown function (DUF3615)		RAL52086	NO	OG0017153	no_Pfam	no_Pfam
																								SHERM_05941	NO	OG0014876	PF12274	Protein of unknown function (DUF3615)		RAL52120	NO	OG0017157	no_Pfam	no_Pfam
																								SGA_v2.0_scaffold10T05087	NO	OG0014875	PF00646	F-box domain		RAL52128	NO	OG0017160	no_Pfam	no_Pfam
																								SGA_v2.0_scaffold10T05093	NO	OG0014875	PF00646	F-box domain		RAL52129	NO	OG0017161	no_Pfam	no_Pfam
																								SGA_v2.0_scaffold94T28544	NO	OG0014875	PF00646	F-box domain		RAL52131	NO	OG0017162	no_Pfam	no_Pfam
																								SHERM_24722	NO	OG0014875	PF00646	F-box domain		RAL52143	NO	OG0017163	no_Pfam	no_Pfam
																								SGA_v2.0_scaffold10T05315	NO	OG0014874	PF03492	SAM dependent carboxyl methyltransferase		RAL52145	NO	OG0015555	no_Pfam	no_Pfam
																								SGA_v2.0_scaffold80T25732	NO	OG0014874	PF03492	SAM dependent carboxyl methyltransferase		RAL52190	NO	OG0015558	no_Pfam	no_Pfam
																								SHERM_01597	NO	OG0014874	PF03492	SAM dependent carboxyl methyltransferase		RAL52242	NO	OG0017166	no_Pfam	no_Pfam
																								SHERM_16719	NO	OG0014874	PF03492; PF03492	SAM dependent carboxyl methyltransferase; SAM dependent carboxyl methyltransferase		RAL52246	NO	OG0017167	no_Pfam	no_Pfam
																								SGA_v2.0_scaffold52T19198	NO	OG0014873	no_Pfam	no_Pfam		RAL52301	NO	OG0017169	no_Pfam	no_Pfam
																								SGA_v2.0_scaffold7T03852	NO	OG0014873	no_Pfam	no_Pfam		RAL52302	NO	OG0017170	no_Pfam	no_Pfam
																								SHERM_18389	NO	OG0014873	no_Pfam	no_Pfam		RAL52327	NO	OG0017171	no_Pfam	no_Pfam
																								SHERM_18736	NO	OG0014873	no_Pfam	no_Pfam		RAL52367	NO	OG0017174	no_Pfam	no_Pfam
																								SGA_v2.0_scaffold7T03659	YES	OG0014872	PF04043	Plant invertase/pectin methylesterase inhibitor		RAL52373	NO	OG0012957	no_Pfam	no_Pfam
																								SHERM_15476	YES	OG0014872	PF04043	Plant invertase/pectin methylesterase inhibitor		RAL52394	NO	OG0017176	no_Pfam	no_Pfam
																								SHERM_15477	YES	OG0014872	PF04043	Plant invertase/pectin methylesterase inhibitor		RAL52417	NO	OG0017177	no_Pfam	no_Pfam
																								SGA_v2.0_scaffold186T40153	NO	OG0014872	PF04043	Plant invertase/pectin methylesterase inhibitor		RAL52430	NO	OG0015564	no_Pfam	no_Pfam
																								SGA_v2.0_scaffold202T41495	NO	OG0014871	PF03145	Seven in absentia protein family		RAL52453	NO	OG0015455	no_Pfam	no_Pfam
																								SGA_v2.0_scaffold6T03260	NO	OG0014871	PF03145	Seven in absentia protein family		RAL52512	NO	OG0017179	no_Pfam	no_Pfam
																								SHERM_06210	NO	OG0014871	PF03145	Seven in absentia protein family		RAL52556	NO	OG0017181	no_Pfam	no_Pfam
																								SHERM_06211	NO	OG0014871	PF03145	Seven in absentia protein family		RAL52576	NO	OG0012278	no_Pfam	no_Pfam
																								SGA_v2.0_scaffold5T02574	NO	OG0014870	no_Pfam	no_Pfam		RAL52579	NO	OG0017184	no_Pfam	no_Pfam
																								SHERM_03234	NO	OG0014870	no_Pfam	no_Pfam		RAL52595	NO	OG0000301	no_Pfam	no_Pfam
																								SHERM_03235	NO	OG0014870	no_Pfam	no_Pfam		RAL52598	NO	OG0000301	no_Pfam	no_Pfam
																								SHERM_03237	NO	OG0014870	no_Pfam	no_Pfam		RAL52635	NO	OG0000301	no_Pfam	no_Pfam
																								SGA_v2.0_scaffold5T02626	YES	OG0014869	no_Pfam	no_Pfam		RAL52692	NO	OG0017186	no_Pfam	no_Pfam
																								SHERM_05678	YES	OG0014869	no_Pfam	no_Pfam		RAL52699	NO	OG0017188	no_Pfam	no_Pfam
																								SHERM_05679	YES	OG0014869	no_Pfam	no_Pfam		RAL52700	NO	OG0017189	no_Pfam	no_Pfam
																								SHERM_06645	YES	OG0014869	no_Pfam	no_Pfam		RAL52702	NO	OG0015555	no_Pfam	no_Pfam
																								SGA_v2.0_scaffold106T30701	NO	OG0014868	PF01435	Peptidase family M48		RAL52765	NO	OG0017191	no_Pfam	no_Pfam
																								SGA_v2.0_scaffold14T06826	NO	OG0014868	PF01435	Peptidase family M48		RAL52781	NO	OG0015571	no_Pfam	no_Pfam
																								SGA_v2.0_scaffold4T02419	NO	OG0014868	PF01435	Peptidase family M48		RAL52877	NO	OG0017195	no_Pfam	no_Pfam
																								SHERM_00401	NO	OG0014868	PF00046	Homeodomain		RAL52964	NO	OG0002057	no_Pfam	no_Pfam
																								SGA_v2.0_scaffold4T02036	NO	OG0014867	PF00855	PWWP domain		RAL52980	NO	OG0012963	no_Pfam	no_Pfam
																								SGA_v2.0_scaffold68T22936	NO	OG0014867	PF00855; PF01778	PWWP domain; Ribosomal L28e protein family		RAL53043	NO	OG0014546	no_Pfam	no_Pfam
																								SHERM_15978	NO	OG0014867	PF00855	PWWP domain		RAL53076	NO	OG0017201	no_Pfam	no_Pfam
																								SHERM_19871	NO	OG0014867	PF00855	PWWP domain		RAL53127	NO	OG0015580	no_Pfam	no_Pfam
																								SGA_v2.0_scaffold4T02382	NO	OG0014866	PF01535; PF13041	PPR repeat; PPR repeat family		RAL53128	NO	OG0017204	no_Pfam	no_Pfam
																								SGA_v2.0_scaffold4T02383	NO	OG0014866	PF02548; PF01535; PF01535; PF01535; PF01535	Ketopantoate hydroxymethyltransferase; PPR repeat; PPR repeat; PPR repeat; PPR repeat		RAL53139	NO	OG0015581	no_Pfam	no_Pfam
																								SHERM_01526	NO	OG0014866	PF01535; PF01535	PPR repeat; PPR repeat		RAL53141	NO	OG0014549	no_Pfam	no_Pfam
																								SHERM_01531	NO	OG0014866	PF01535; PF01535; PF01535; PF01535; PF01535	PPR repeat; PPR repeat; PPR repeat; PPR repeat; PPR repeat		RAL53144	NO	OG0017205	no_Pfam	no_Pfam
																								SGA_v2.0_scaffold3T01498	NO	OG0014864	PF02365	No apical meristem (NAM) protein		RAL53230	NO	OG0017208	no_Pfam	no_Pfam
																								SGA_v2.0_scaffold3T01500	NO	OG0014864	PF02365; PF02365; PF00632	No apical meristem (NAM) protein; No apical meristem (NAM) protein; HECT-domain (ubiquitin-transferase)		RAL53273	NO	OG0017209	no_Pfam	no_Pfam
																								SGA_v2.0_scaffold95T28805	NO	OG0014864	PF02365	No apical meristem (NAM) protein		RAL53313	NO	OG0017214	no_Pfam	no_Pfam
																								SHERM_13789	NO	OG0014864	PF02365	No apical meristem (NAM) protein		RAL53412	NO	OG0017216	no_Pfam	no_Pfam
[truncated: 2,380 more rows]
