# Supplementary material for: Comparative secretome analysis of Striga and Cuscuta species identifies candidate virulence factors for two evolutionarily independent parasitic plant lineages
Source: BMC Plant Biol. 2024 Apr 6;24:251. doi: 10.1186/s12870-024-04935-7 (PMC10998327; doi:10.1186/s12870-024-04935-7)
Supplement: Supplementary file 3 — Supplementary Material 3. [file 12870_2024_4935_MOESM3_ESM.xlsx]

## Sheet: Additional File 3
Chi-squared analysis for numbers of non-secreted, secreted, and mixed orthgroups at the genus and non-parasitic outgroup level of the orthogroup analysis.
Numbers of specific OGs consisting of only non-secreted proteins (non-secreted), only secreted proteins (secreted) or both (mixed) for the non-parasitic outgroup level, and the genus and species-specific OGs.
Group	non-secreted	secreted	mixed	Total
Non-parasitic outgroup	340	22	53	415
Striga	822	92	80	994
Sh	31	0	0	31
Sa	20	0	0	20
Mg	22	0	3	25
Non-parasitic outgroup	370	23	46	439
Cuscuta	1278	78	65	1421
Cc	111	3	1	115
Ca	3	0	0	3
In	118	1	8	127
Testing for enrichment of secreted OGs in Striga genus relative to the expectation for the non-parasitic outgroup level
	Total numbers
	Observed Orobanchaceae-specific OGs					Expected Orobanchaceae-specific OGs
OG category	non-secreted	secreted	mixed			non-secreted	secreted	mixed						Chi-squared statistic		p-value
Non-parasitic outgroup	340	22	53	415		342.25	33.577	39.1732		0.0147895	3.99163	4.88041		12.5971		0.00183894
Striga	822	92	80	994		819.75	80.423	93.8268		0.00617469	1.66653	2.0376
	1162	114	133	1409
	Proportions
	non-secreted	secreted	mixed
Non-parasitic outgroup	81.9277	5.3012	12.7711
Striga	82.6962	9.25553	8.04829
Testing for enrichment of secreted OGs in Cuscuta genus relative to the expectation for the non-parasitic outgroup level
	Total numbers
	Observed Convolvulaceae-specific OGs					Expected Convolvulaceae-specific OGs
OG category	non-secreted	secreted	mixed			non-secreted	secreted	mixed
Non-parasitic outgroup	370	23	46	439		388.963	23.8382	26.1984		0.92454	0.0294709	14.9667		20.8392		2.98413e-05
Cuscuta	1278	78	65	1421		1259.04	77.1618	84.8016		0.285625	0.00910466	4.62378
	1648	101	111	1860
	Proportions
	non-secreted	secreted	mixed
Non-parasitic outgroup	84.2825	5.23918	10.4784
Cuscuta	89.9367	5.48909	4.57424
