# Supplementary material for: Comparative secretome analysis of Striga and Cuscuta species identifies candidate virulence factors for two evolutionarily independent parasitic plant lineages
Source: BMC Plant Biol. 2024 Apr 6;24:251. doi: 10.1186/s12870-024-04935-7 (PMC10998327; doi:10.1186/s12870-024-04935-7)
Supplement: Supplementary file 4 — Supplementary Material 4. [file 12870_2024_4935_MOESM4_ESM.xlsx]

## Sheet: Additional File 4
Proteins found in orthogroups that were expanded at the species or genera level in the orthogroup analysis.
The 5,284 proteins found in 975 orthogroups that were expanded in the branch of the phylogeny leading to S. hermonthica. 247 of these were predicted to be secreted (highlighted green).						The 2,949 proteins found in 755 orthogroups that were expanded in the branch of the phylogeny leading to S. asiatica. 108 of these were predicted to be secreted (highlighted green).						The 3,366 proteins found in 166 orthogroups that were expanded in the branch of the phylogeny leading to S. hermonthica and S. asiatica. 160 of these were predicted to be secreted (highlighted green).						The 14,465 proteins found in 3,987 orthogroups that were expanded in the branch of the phylogeny leading to C. campestris. 670 of these were predicted to be secreted (highlighted green).						The 444 proteins found in 103 orthogroups that were expanded in the branch of the phylogeny leading to C. australis. 27 of these were predicted to be secreted (highlighted green).						The 1,332 proteins found in 59 orthogroups that were expanded in the branch of the phylogeny leading to C. campestris and C. australis. 20 of these were predicted to be secreted (highlighted green).
Gene ID	Secretome	Orthogroup	Pfam accession	Pfam description		Gene ID	Secretome	Orthogroup	Pfam accession	Pfam description		Gene ID	Secretome	Orthogroup	Pfam accession	Pfam description		Gene ID	Secretome	Orthogroup	Pfam accession	Pfam description		Gene ID	Secretome	Orthogroup	Pfam accession	Pfam description		Gene ID	Secretome	Orthogroup	Pfam accession	Pfam description
SHERM_24297	YES	OG0008800	PF01425	Amidase		SGA_v2.0_scaffold63T21756	YES	OG0004683	PF01138	3' exoribonuclease family: domain 1		SGA_v2.0_scaffold118T32626	YES	OG0001670	PF00759	Glycosyl hydrolase family 9		Cc035269	YES	OG0000632	PF13245; PF13087; PF13086; PF13086; PF13086; PF13086; PF13087; PF13245	AAA domain; AAA domain; AAA domain; AAA domain; AAA domain; AAA domain; AAA domain; AAA domain		RAL47497	YES	OG0001681	PF08263	Leucine rich repeat N-terminal domain		Cc046248	YES	OG0012939	PF08246; PF08246; PF08246; PF08246; PF00112; PF00112; PF00112; PF00112; PF00112; PF00112; PF00112; PF00112; PF08246; PF08246; PF08246; PF08246	Cathepsin propeptide inhibitor domain (I29); Cathepsin propeptide inhibitor domain (I29); Cathepsin propeptide inhibitor domain (I29); Cathepsin propeptide inhibitor domain (I29); Papain family cysteine protease; Papain family cysteine protease; Papain family cysteine protease; Papain family cysteine protease; Papain family cysteine protease; Papain family cysteine protease; Papain family cystein…
SHERM_22165	YES	OG0014914	PF08031; PF01565	Berberine and berberine like; FAD binding domain		SGA_v2.0_scaffold97T29254	YES	OG0007011	PF00171; PF00171	Aldehyde dehydrogenase family; Aldehyde dehydrogenase family		SGA_v2.0_scaffold118T32630	YES	OG0001670	PF00759	Glycosyl hydrolase family 9		Cc016556	YES	OG0014564	PF16720; PF08027	Albumin I chain a; Albumin I chain b		RAL40639	YES	OG0001681	PF00560; PF08263	Leucine Rich Repeat; Leucine rich repeat N-terminal domain		Cc037303	YES	OG0000029	PF14111	Domain of unknown function (DUF4283)
SHERM_00249	YES	OG0002743	PF00149; PF14008; PF16656	Calcineurin-like phosphoesterase; Iron/zinc purple acid phosphatase-like protein C; Purple acid Phosphatase: N-terminal domain		SGA_v2.0_scaffold263T46020	YES	OG0007011	PF00171; PF00171	Aldehyde dehydrogenase family; Aldehyde dehydrogenase family		SGA_v2.0_scaffold128T34102	YES	OG0000008	no_Pfam	no_Pfam		Cc020063	YES	OG0007011	PF00171	Aldehyde dehydrogenase family		RAL47495	YES	OG0001681	PF12799; PF08263	Leucine Rich repeats (2 copies); Leucine rich repeat N-terminal domain		RAL36922	YES	OG0000905	PF00646	F-box domain
SHERM_00254	YES	OG0002743	PF00149; PF16656	Calcineurin-like phosphoesterase; Purple acid Phosphatase: N-terminal domain		SGA_v2.0_scaffold52T19267	YES	OG0005953	PF10199	Alpha and gamma adaptin binding protein p34		SGA_v2.0_scaffold12T06203	YES	OG0000583	no_Pfam	no_Pfam		Cc044592	YES	OG0007011	PF00171	Aldehyde dehydrogenase family		RAL39893	YES	OG0004605	no_Pfam	no_Pfam		RAL52326	YES	OG0000905	PF00646	F-box domain
SHERM_25009	YES	OG0000378	PF07645; PF00069; PF13947	Calcium-binding EGF domain; Protein kinase domain; Wall-associated receptor kinase galacturonan-binding		SGA_v2.0_scaffold2T00875	YES	OG0000395	PF00190; PF00190	Cupin; Cupin		SGA_v2.0_scaffold130T34297	YES	OG0001492	PF01190	Pollen proteins Ole e I like		Cc026312	YES	OG0001115	PF16499; PF17801	Alpha galactosidase A; Alpha galactosidase C-terminal beta sandwich domain		RAL44707	YES	OG0015377	no_Pfam	no_Pfam		Cc028726	YES	OG0000300	PF12937	F-box-like
SHERM_27027	YES	OG0013997	PF02018; PF00331	Carbohydrate binding domain; Glycosyl hydrolase family 10		SGA_v2.0_scaffold67T22742	YES	OG0000395	PF00190; PF00190	Cupin; Cupin		SGA_v2.0_scaffold13T06373	YES	OG0006130	PF02225; PF05922; PF17766; PF00082	PA domain; Peptidase inhibitor I9; Fibronectin type-III domain; Subtilase family		Cc033029	YES	OG0001115	PF16499; PF17801	Alpha galactosidase A; Alpha galactosidase C-terminal beta sandwich domain		RAL44942	YES	OG0015377	no_Pfam	no_Pfam		Cc031256	YES	OG0000108	PF10551	MULE transposase domain
SHERM_16948	YES	OG0016136	PF03629	Carbohydrate esterase: sialic acid-specific acetylesterase		SGA_v2.0_scaffold67T22743	YES	OG0000395	PF00190; PF00190	Cupin; Cupin		SGA_v2.0_scaffold145T36040	YES	OG0001217	PF05922; PF17766; PF00082	Peptidase inhibitor I9; Fibronectin type-III domain; Subtilase family		Cc018820	YES	OG0001115	PF17801; PF16499	Alpha galactosidase C-terminal beta sandwich domain; Alpha galactosidase A		RAL45529	YES	OG0004605	no_Pfam	no_Pfam		Cc004213	YES	OG0001256	no_Pfam	no_Pfam
SHERM_16952	YES	OG0016136	PF03629	Carbohydrate esterase: sialic acid-specific acetylesterase		SGA_v2.0_scaffold138T35231	YES	OG0000395	PF00190; PF00190	Cupin; Cupin		SGA_v2.0_scaffold145T36077	YES	OG0001217	PF05922; PF02225; PF00082; PF17766	Peptidase inhibitor I9; PA domain; Subtilase family; Fibronectin type-III domain		Cc021011	YES	OG0001115	PF17801; PF16499	Alpha galactosidase C-terminal beta sandwich domain; Alpha galactosidase A		RAL47927	YES	OG0004661	no_Pfam	no_Pfam		Cc011012	YES	OG0001256	no_Pfam	no_Pfam
SHERM_22829	YES	OG0000169	PF00150	Cellulase (glycosyl hydrolase family 5)		SGA_v2.0_scaffold942T53741	YES	OG0010628	PF00067	Cytochrome P450		SGA_v2.0_scaffold146T36218	YES	OG0011349	PF00082; PF05922; PF02225; PF17766	Subtilase family; Peptidase inhibitor I9; PA domain; Fibronectin type-III domain		Cc022315	YES	OG0006331	PF01120	Alpha-L-fucosidase		RAL47945	YES	OG0004661	no_Pfam	no_Pfam		Cc011082	YES	OG0001256	no_Pfam	no_Pfam
SHERM_28959	YES	OG0000169	PF00150	Cellulase (glycosyl hydrolase family 5)		SGA_v2.0_scaffold302T47817	YES	OG0007651	PF03018	Dirigent-like protein		SGA_v2.0_scaffold146T36257	YES	OG0012376	PF05922; PF17766; PF02225; PF00082	Peptidase inhibitor I9; Fibronectin type-III domain; PA domain; Subtilase family		Cc035730	YES	OG0007224	PF12697	Alpha/beta hydrolase family		RAL50633	YES	OG0015518	no_Pfam	no_Pfam		Cc026661	YES	OG0000784	no_Pfam	no_Pfam
SHERM_28960	YES	OG0000169	PF00150	Cellulase (glycosyl hydrolase family 5)		SGA_v2.0_scaffold58T20420	YES	OG0007651	PF03018; PF03018	Dirigent-like protein; Dirigent-like protein		SGA_v2.0_scaffold14T06908	YES	OG0013102	PF17766; PF00082; PF05922	Fibronectin type-III domain; Subtilase family; Peptidase inhibitor I9		Cc037594	YES	OG0007224	PF12697	Alpha/beta hydrolase family		RAL50636	YES	OG0015518	no_Pfam	no_Pfam		RAL50820	YES	OG0012939	PF00112; PF08246	Papain family cysteine protease; Cathepsin propeptide inhibitor domain (I29)
SHERM_14857	YES	OG0000169	PF00150	Cellulase (glycosyl hydrolase family 5)		SGA_v2.0_scaffold77T25269	YES	OG0010628	PF04727; PF00067	ELMO/CED-12 family; Cytochrome P450		SGA_v2.0_scaffold14T06925	YES	OG0013102	PF00082; PF17766; PF05922	Subtilase family; Fibronectin type-III domain; Peptidase inhibitor I9		Cc017061	YES	OG0009151	PF01979	Amidohydrolase family		RAL38051	YES	OG0014315	PF02089	Palmitoyl protein thioesterase		RAL50821	YES	OG0012939	PF00112; PF00112; PF08246; PF14244; PF03732; PF08246	Papain family cysteine protease; Papain family cysteine protease; Cathepsin propeptide inhibitor domain (I29); gag-polypeptide of LTR copia-type; Retrotransposon gag protein; Cathepsin propeptide inhibitor domain (I29)
SHERM_04512	YES	OG0000169	PF00150	Cellulase (glycosyl hydrolase family 5)		SGA_v2.0_scaffold120T32853	YES	OG0007895	PF03016	Exostosin family		SGA_v2.0_scaffold168T38528	YES	OG0000166	PF00076; PF00076	RNA recognition motif. (a.k.a. RRM: RBD: or RNP domain); RNA recognition motif. (a.k.a. RRM: RBD: or RNP domain)		Cc028329	YES	OG0009151	PF01979	Amidohydrolase family		RAL38818	YES	OG0007617	PF04083	Partial alpha/beta-hydrolase lipase region		Cc018439	YES	OG0000036	PF03732	Retrotransposon gag protein
SHERM_28566	YES	OG0000808	PF00187; PF00182	Chitin recognition protein; Chitinase class I		SGA_v2.0_scaffold16T07514	YES	OG0001292	PF07734	F-box associated		SGA_v2.0_scaffold16T07514	YES	OG0001292	PF07734	F-box associated		Cc045870	YES	OG0001144	PF00155	Aminotransferase class I and II		RAL48568	YES	OG0007617	PF04083	Partial alpha/beta-hydrolase lipase region		Cc036058	YES	OG0000254	PF00078	Reverse transcriptase (RNA-dependent DNA polymerase)
SHERM_28567	YES	OG0000808	PF00187; PF00182	Chitin recognition protein; Chitinase class I		SGA_v2.0_scaffold47T17682	YES	OG0004563	PF02469	Fasciclin domain		SGA_v2.0_scaffold16T07724	YES	OG0000989	PF17766; PF00082; PF02225	Fibronectin type-III domain; Subtilase family; PA domain		Cc017593	YES	OG0006991	PF12861; PF12861	Anaphase-promoting complex subunit 11 RING-H2 finger; Anaphase-promoting complex subunit 11 RING-H2 finger		RAL49045	YES	OG0007617	PF04083	Partial alpha/beta-hydrolase lipase region		Cc013615	YES	OG0003659	PF13622; PF13622	Thioesterase-like superfamily; Thioesterase-like superfamily
SHERM_28568	YES	OG0000808	PF00187; PF00182	Chitin recognition protein; Chitinase class I		SGA_v2.0_scaffold203T41509	YES	OG0005823	PF02469; PF02469	Fasciclin domain; Fasciclin domain		SGA_v2.0_scaffold16T07726	YES	OG0000989	PF00082; PF05922; PF17766; PF02225	Subtilase family; Peptidase inhibitor I9; Fibronectin type-III domain; PA domain		Cc007122	YES	OG0000559	PF16845	Aspartic acid proteinase inhibitor		RAL40411	YES	OG0014352	PF01357; PF03330	Pollen allergen; Lytic transglycolase		RAL54897	YES	OG0009187	PF14543	Xylanase inhibitor N-terminal
SHERM_28571	YES	OG0000808	PF00187; PF00182	Chitin recognition protein; Chitinase class I		SGA_v2.0_scaffold425T51486	YES	OG0007558	PF17766; PF00082; PF02225	Fibronectin type-III domain; Subtilase family; PA domain		SGA_v2.0_scaffold16T07730	YES	OG0000989	PF02225; PF17766; PF05922; PF00082	PA domain; Fibronectin type-III domain; Peptidase inhibitor I9; Subtilase family		Cc008455	YES	OG0001761	PF16845	Aspartic acid proteinase inhibitor		RAL38902	YES	OG0011442	PF05617	Prolamin-like		Cc007670	YES	OG0009187	PF14543	Xylanase inhibitor N-terminal
SHERM_28572	YES	OG0000808	PF00187; PF00182	Chitin recognition protein; Chitinase class I		SGA_v2.0_scaffold12T06008	YES	OG0012363	PF00304	Gamma-thionin family		SGA_v2.0_scaffold170T38831	YES	OG0000988	no_Pfam	no_Pfam		Cc027471	YES	OG0001761	PF16845	Aspartic acid proteinase inhibitor		RAL40678	YES	OG0011442	PF05617	Prolamin-like		Cc030613	YES	OG0009187	PF14543	Xylanase inhibitor N-terminal
SHERM_28573	YES	OG0000808	PF00187; PF00182	Chitin recognition protein; Chitinase class I		SGA_v2.0_scaffold12T06011	YES	OG0012363	PF00304	Gamma-thionin family		SGA_v2.0_scaffold17T07962	YES	OG0000139	PF06521; PF06521	PAR1 protein; PAR1 protein		Cc028464	YES	OG0001761	PF16845	Aspartic acid proteinase inhibitor		RAL44039	YES	OG0011442	PF05617	Prolamin-like		RAL48590	YES	OG0009187	PF14543; PF14541	Xylanase inhibitor N-terminal; Xylanase inhibitor C-terminal
SHERM_28558	YES	OG0000808	PF00182; PF00187	Chitinase class I; Chitin recognition protein		SGA_v2.0_scaffold265T46102	YES	OG0012363	PF00304; PF00304	Gamma-thionin family; Gamma-thionin family		SGA_v2.0_scaffold17T07965	YES	OG0000139	PF06521	PAR1 protein		Cc037645	YES	OG0000559	PF16845	Aspartic acid proteinase inhibitor		RAL44231	YES	OG0014415	PF04199	Putative cyclase		Cc015689	YES	OG0000167	PF13966	zinc-binding in reverse transcriptase
SHERM_03281	YES	OG0000808	PF00182; PF00182; PF00187	Chitinase class I; Chitinase class I; Chitin recognition protein		SGA_v2.0_scaffold118T32577	YES	OG0008374	PF00657	GDSL-like Lipase/Acylhydrolase		SGA_v2.0_scaffold1T00114	YES	OG0000989	PF02225; PF00082; PF05922; PF05922; PF17766	PA domain; Subtilase family; Peptidase inhibitor I9; Peptidase inhibitor I9; Fibronectin type-III domain		Cc037646	YES	OG0000559	PF16845	Aspartic acid proteinase inhibitor		RAL45506	YES	OG0014415	PF04199	Putative cyclase		RAL52392	NO	OG0000318	PF00887	Acyl CoA binding protein
SHERM_29471	YES	OG0000908	PF02485	Core-2/I-Branching enzyme		SGA_v2.0_scaffold5T03081	YES	OG0006458	PF00722; PF06955	Glycosyl hydrolases family 16; Xyloglucan endo-transglycosylase (XET) C-terminus		SGA_v2.0_scaffold20T09100	YES	OG0000369	PF00082; PF17766; PF02225; PF05922	Subtilase family; Fibronectin type-III domain; PA domain; Peptidase inhibitor I9		Cc045711	YES	OG0000559	PF16845	Aspartic acid proteinase inhibitor		RAL42489	YES	OG0015324	PF14541; PF14543	Xylanase inhibitor C-terminal; Xylanase inhibitor N-terminal		Cc028829	NO	OG0001743	PF01213; PF03478	Adenylate cyclase associated (CAP) N terminal; Protein of unknown function (DUF295)
SHERM_24869	YES	OG0006980	PF00190	Cupin		SGA_v2.0_scaffold34T13891	YES	OG0008080	PF00722; PF06955	Glycosyl hydrolases family 16; Xyloglucan endo-transglycosylase (XET) C-terminus		SGA_v2.0_scaffold2289T54100	YES	OG0000685	PF00450	Serine carboxypeptidase		Cc045712	YES	OG0000559	PF16845	Aspartic acid proteinase inhibitor		RAL42581	YES	OG0015324	PF14541; PF14543	Xylanase inhibitor C-terminal; Xylanase inhibitor N-terminal		Cc011010	NO	OG0001256	PF00023; PF00023	Ankyrin repeat; Ankyrin repeat
SHERM_06108	YES	OG0016139	PF00190	Cupin		SGA_v2.0_scaffold70T23431	YES	OG0008080	PF00722; PF06955	Glycosyl hydrolases family 16; Xyloglucan endo-transglycosylase (XET) C-terminus		SGA_v2.0_scaffold262T45937	YES	OG0006130	PF05922; PF00082; PF17766; PF02225	Peptidase inhibitor I9; Subtilase family; Fibronectin type-III domain; PA domain		Cc046119	YES	OG0001761	PF16845	Aspartic acid proteinase inhibitor		RAL44864	YES	OG0015381	PF14543	Xylanase inhibitor N-terminal		Cc003190	NO	OG0002049	PF00847	AP2 domain
SHERM_06112	YES	OG0016139	PF00190	Cupin		SGA_v2.0_scaffold32T13043	YES	OG0007779	PF13855	Leucine rich repeat		SGA_v2.0_scaffold277T46708	YES	OG0001130	PF00450; PF00450	Serine carboxypeptidase; Serine carboxypeptidase		Cc038719	YES	OG0011713	PF00004	ATPase family associated with various cellular activities (AAA)		RAL44940	YES	OG0015384	PF14543	Xylanase inhibitor N-terminal		Cc039873	NO	OG0000194	PF02179	BAG domain
SHERM_27346	YES	OG0008260	PF00173	Cytochrome b5-like Heme/Steroid binding domain		SGA_v2.0_scaffold112T31568	YES	OG0016171	PF13855	Leucine rich repeat		SGA_v2.0_scaffold288T47216	YES	OG0001681	PF08263	Leucine rich repeat N-terminal domain		Cc004178	YES	OG0001768	PF08031; PF01565	Berberine and berberine like; FAD binding domain		RAL44941	YES	OG0015384	PF14543	Xylanase inhibitor N-terminal		RAL44479	NO	OG0000004	PF02892; PF05699	BED zinc finger; hAT family C-terminal dimerisation region
SHERM_25808	YES	OG0001503	PF00067	Cytochrome P450		SGA_v2.0_scaffold260T45861	YES	OG0016171	PF13855	Leucine rich repeat		SGA_v2.0_scaffold288T47233	YES	OG0001681	PF08263	Leucine rich repeat N-terminal domain		Cc010962	YES	OG0001768	PF08031; PF01565	Berberine and berberine like; FAD binding domain		RAL47266	YES	OG0015443	PF14543; PF14541	Xylanase inhibitor N-terminal; Xylanase inhibitor C-terminal		Cc015367	NO	OG0012939	PF08246; PF08246; PF00112	Cathepsin propeptide inhibitor domain (I29); Cathepsin propeptide inhibitor domain (I29); Papain family cysteine protease
SHERM_25810	YES	OG0001503	PF00067	Cytochrome P450		SGA_v2.0_scaffold25T11119	YES	OG0001871	PF08263; PF13855; PF07714	Leucine rich repeat N-terminal domain; Leucine rich repeat; Protein tyrosine kinase		SGA_v2.0_scaffold34T13779	YES	OG0001492	PF01190	Pollen proteins Ole e I like		Cc023912	YES	OG0001334	PF13364; PF01301; PF02140; PF17834	Beta-galactosidase jelly roll domain; Glycosyl hydrolases family 35; Galactose binding lectin domain; Beta-sandwich domain in beta galactosidase		RAL39516	NO	OG0004401	PF03171; PF14226	2OG-Fe(II) oxygenase superfamily; non-haem dioxygenase in morphine synthesis N-terminal		Cc040431	NO	OG0000318	PF00385; PF14223; PF00385; PF14223	Chromo (CHRromatin Organisation MOdifier) domain; gag-polypeptide of LTR copia-type; Chromo (CHRromatin Organisation MOdifier) domain; gag-polypeptide of LTR copia-type
SHERM_24801	YES	OG0013980	PF09265; PF01565	Cytokinin dehydrogenase 1: FAD and cytokinin binding; FAD binding domain		SGA_v2.0_scaffold21T09323	YES	OG0016103	PF00560; PF13855; PF08263	Leucine Rich Repeat; Leucine rich repeat; Leucine rich repeat N-terminal domain		SGA_v2.0_scaffold34T13812	YES	OG0001564	PF05498	Rapid ALkalinization Factor (RALF)		Cc013122	YES	OG0015815	PF17834; PF01301	Beta-sandwich domain in beta galactosidase; Glycosyl hydrolases family 35		RAL39518	NO	OG0004401	PF03171; PF14226	2OG-Fe(II) oxygenase superfamily; non-haem dioxygenase in morphine synthesis N-terminal		RAL54148	NO	OG0003659	PF00027; PF13622	Cyclic nucleotide-binding domain; Thioesterase-like superfamily
SHERM_25431	YES	OG0000263	PF03018	Dirigent-like protein		SGA_v2.0_scaffold4T02489	YES	OG0013089	PF13855; PF18052; PF00931	Leucine rich repeat; Rx N-terminal domain; NB-ARC domain		SGA_v2.0_scaffold351T49657	YES	OG0001217	PF02225; PF17766; PF00082; PF05922	PA domain; Fibronectin type-III domain; Subtilase family; Peptidase inhibitor I9		Cc035833	YES	OG0000164	PF17834; PF01301	Beta-sandwich domain in beta galactosidase; Glycosyl hydrolases family 35		RAL53881	NO	OG0005005	PF17862; PF00004; PF00004; PF17862	AAA+ lid domain; ATPase family associated with various cellular activities (AAA); ATPase family associated with various cellular activities (AAA); AAA+ lid domain		Cc030546	NO	OG0003659	PF00027; PF13622	Cyclic nucleotide-binding domain; Thioesterase-like superfamily
SHERM_15226	YES	OG0000263	PF03018	Dirigent-like protein		SGA_v2.0_scaffold29T12187	YES	OG0016114	PF00413	Matrixin		SGA_v2.0_scaffold354T49757	YES	OG0000685	PF00450	Serine carboxypeptidase		Cc045478	YES	OG0000164	PF17834; PF01301	Beta-sandwich domain in beta galactosidase; Glycosyl hydrolases family 35		RAL44413	NO	OG0015371	PF00847	AP2 domain		Cc039675	NO	OG0001490	PF13359	DDE superfamily endonuclease
SHERM_15227	YES	OG0000263	PF03018	Dirigent-like protein		SGA_v2.0_scaffold29T12184	YES	OG0016114	PF00413	Matrixin		SGA_v2.0_scaffold36T14552	YES	OG0006130	PF17766; PF05922; PF02225; PF00082	Fibronectin type-III domain; Peptidase inhibitor I9; PA domain; Subtilase family		Cc009180	YES	OG0000164	PF17834; PF01301; PF02140	Beta-sandwich domain in beta galactosidase; Glycosyl hydrolases family 35; Galactose binding lectin domain		RAL44415	NO	OG0015371	PF00847	AP2 domain		Cc000178	NO	OG0000205	PF09331	Domain of unknown function (DUF1985)
SHERM_15229	YES	OG0000263	PF03018	Dirigent-like protein		SGA_v2.0_scaffold131T34401	YES	OG0006362	PF04981	NMD3 family		SGA_v2.0_scaffold377T50323	YES	OG0009292	PF16845; PF16845	Aspartic acid proteinase inhibitor; Aspartic acid proteinase inhibitor		Cc009700	YES	OG0000164	PF17834; PF01301; PF01301; PF17834	Beta-sandwich domain in beta galactosidase; Glycosyl hydrolases family 35; Glycosyl hydrolases family 35; Beta-sandwich domain in beta galactosidase		RAL41852	NO	OG0012493	PF00004	ATPase family associated with various cellular activities (AAA)		Cc008860	NO	OG0000205	PF09331	Domain of unknown function (DUF1985)
SHERM_06278	YES	OG0000263	PF03018	Dirigent-like protein		SGA_v2.0_scaffold1T00109	YES	OG0005983	no_Pfam	no_Pfam		SGA_v2.0_scaffold37T14694	YES	OG0000583	no_Pfam	no_Pfam		Cc019733	YES	OG0004561	PF00168; PF02893; PF16016; PF16016	C2 domain; GRAM domain; VAD1 Analog of StAR-related lipid transfer domain; VAD1 Analog of StAR-related lipid transfer domain		RAL41853	NO	OG0012493	PF00004	ATPase family associated with various cellular activities (AAA)		Cc027964	NO	OG0000205	PF09331	Domain of unknown function (DUF1985)
SHERM_08651	YES	OG0000263	PF03018	Dirigent-like protein		SGA_v2.0_scaffold8T04383	YES	OG0000405	no_Pfam	no_Pfam		SGA_v2.0_scaffold37T14695	YES	OG0000583	no_Pfam	no_Pfam		Cc017793	YES	OG0002743	PF00149; PF14008; PF16656	Calcineurin-like phosphoesterase; Iron/zinc purple acid phosphatase-like protein C; Purple acid Phosphatase: N-terminal domain		RAL37595	NO	OG0005005	PF00004; PF17862; PF17862; PF00004	ATPase family associated with various cellular activities (AAA); AAA+ lid domain; AAA+ lid domain; ATPase family associated with various cellular activities (AAA)		Cc029541	NO	OG0000205	PF09331	Domain of unknown function (DUF1985)
SHERM_10016	YES	OG0000053	PF09331	Domain of unknown function (DUF1985)		SGA_v2.0_scaffold8T04365	YES	OG0000322	no_Pfam	no_Pfam		SGA_v2.0_scaffold37T14916	YES	OG0000583	no_Pfam	no_Pfam		Cc044657	YES	OG0008724	PF00149; PF14008; PF16656	Calcineurin-like phosphoesterase; Iron/zinc purple acid phosphatase-like protein C; Purple acid Phosphatase: N-terminal domain		RAL47705	NO	OG0005005	PF00004; PF17862; PF17862; PF00004	ATPase family associated with various cellular activities (AAA); AAA+ lid domain; AAA+ lid domain; ATPase family associated with various cellular activities (AAA)		Cc032800	NO	OG0000205	PF09331	Domain of unknown function (DUF1985)
SHERM_01081	YES	OG0014889	PF14111	Domain of unknown function (DUF4283)		SGA_v2.0_scaffold8T04408	YES	OG0016080	no_Pfam	no_Pfam		SGA_v2.0_scaffold37T14919	YES	OG0000583	no_Pfam	no_Pfam		Cc024726	YES	OG0008884	PF00149; PF16656; PF14008	Calcineurin-like phosphoesterase; Purple acid Phosphatase: N-terminal domain; Iron/zinc purple acid phosphatase-like protein C		RAL44479	NO	OG0000004	PF02892; PF05699	BED zinc finger; hAT family C-terminal dimerisation region		Cc034702	NO	OG0000205	PF09331	Domain of unknown function (DUF1985)
SHERM_21049	YES	OG0000911	PF14309; PF12552	Domain of unknown function (DUF4378); Protein of unknown function (DUF3741)		SGA_v2.0_scaffold10T05376	YES	OG0016083	no_Pfam	no_Pfam		SGA_v2.0_scaffold37T14936	YES	OG0000583	no_Pfam	no_Pfam		Cc029760	YES	OG0008884	PF00149; PF16656; PF14008	Calcineurin-like phosphoesterase; Purple acid Phosphatase: N-terminal domain; Iron/zinc purple acid phosphatase-like protein C		RAL41429	NO	OG0011775	PF10203	Cytochrome c oxidase assembly protein PET191		Cc001017	NO	OG0000205	PF09331; PF09331	Domain of unknown function (DUF1985); Domain of unknown function (DUF1985)
SHERM_29230	YES	OG0005799	PF13499; PF13499	EF-hand domain pair; EF-hand domain pair		SGA_v2.0_scaffold18T08428	YES	OG0012349	no_Pfam	no_Pfam		SGA_v2.0_scaffold38T15140	YES	OG0000685	PF00450	Serine carboxypeptidase		Cc047595	YES	OG0004521	PF00262	Calreticulin family		RAL41436	NO	OG0011775	PF10203	Cytochrome c oxidase assembly protein PET191		Cc032329	NO	OG0000205	PF09331; PF09331	Domain of unknown function (DUF1985); Domain of unknown function (DUF1985)
SHERM_15212	YES	OG0014802	PF00194	Eukaryotic-type carbonic anhydrase		SGA_v2.0_scaffold18T08423	YES	OG0012349	no_Pfam	no_Pfam		SGA_v2.0_scaffold39T15169	YES	OG0013102	PF00082; PF05922; PF17766	Subtilase family; Peptidase inhibitor I9; Fibronectin type-III domain		Cc003679	YES	OG0004521	PF00262; PF00262	Calreticulin family; Calreticulin family		RAL42414	NO	OG0015319	PF14111	Domain of unknown function (DUF4283)		Cc004056	NO	OG0000205	PF09331; PF02902	Domain of unknown function (DUF1985); Ulp1 protease family: C-terminal catalytic domain
SHERM_24802	YES	OG0013980	PF01565; PF09265	FAD binding domain; Cytokinin dehydrogenase 1: FAD and cytokinin binding		SGA_v2.0_scaffold21T09311	YES	OG0016103	no_Pfam	no_Pfam		SGA_v2.0_scaffold40T15426	YES	OG0001503	PF00067	Cytochrome P450		Cc009999	YES	OG0004521	PF00262; PF00262	Calreticulin family; Calreticulin family		RAL42415	NO	OG0015319	PF14111	Domain of unknown function (DUF4283)		Cc006424	NO	OG0000205	PF09331; PF02902	Domain of unknown function (DUF1985); Ulp1 protease family: C-terminal catalytic domain
SHERM_16832	YES	OG0013980	PF01565; PF09265	FAD binding domain; Cytokinin dehydrogenase 1: FAD and cytokinin binding		SGA_v2.0_scaffold25T11166	YES	OG0003358	no_Pfam	no_Pfam		SGA_v2.0_scaffold439T51645	YES	OG0000128	PF08263	Leucine rich repeat N-terminal domain		Cc027926	YES	OG0004521	PF00262; PF00262	Calreticulin family; Calreticulin family		RAL44122	NO	OG0015362	PF14111	Domain of unknown function (DUF4283)		Cc017096	NO	OG0000205	PF09331; PF02902	Domain of unknown function (DUF1985); Ulp1 protease family: C-terminal catalytic domain
SHERM_24999	YES	OG0013117	PF13668	Ferritin-like domain		SGA_v2.0_scaffold32T13042	YES	OG0014300	no_Pfam	no_Pfam		SGA_v2.0_scaffold443T51682	YES	OG0001670	PF00759	Glycosyl hydrolase family 9		Cc015365	YES	OG0016230	PF08246	Cathepsin propeptide inhibitor domain (I29)		RAL51607	NO	OG0015362	PF14111	Domain of unknown function (DUF4283)		Cc018444	NO	OG0000205	PF09331; PF02902	Domain of unknown function (DUF1985); Ulp1 protease family: C-terminal catalytic domain
SHERM_29510	YES	OG0013117	PF13668	Ferritin-like domain		SGA_v2.0_scaffold42T15989	YES	OG0016080	no_Pfam	no_Pfam		SGA_v2.0_scaffold44T16726	YES	OG0000139	PF06521	PAR1 protein		Cc046247	YES	OG0016230	PF08246	Cathepsin propeptide inhibitor domain (I29)		RAL47710	NO	OG0015451	PF07734; PF12937	F-box associated; F-box-like		Cc019449	NO	OG0000205	PF09331; PF02902	Domain of unknown function (DUF1985); Ulp1 protease family: C-terminal catalytic domain
SHERM_29516	YES	OG0013117	PF13668	Ferritin-like domain		SGA_v2.0_scaffold45T17026	YES	OG0012363	no_Pfam	no_Pfam		SGA_v2.0_scaffold456T51915	YES	OG0001681	PF08263; PF08263	Leucine rich repeat N-terminal domain; Leucine rich repeat N-terminal domain		Cc000906	YES	OG0014559	PF08246; PF00112	Cathepsin propeptide inhibitor domain (I29); Papain family cysteine protease		RAL38728	NO	OG0014323	PF00646	F-box domain		Cc040192	NO	OG0000205	PF09331; PF02902	Domain of unknown function (DUF1985); Ulp1 protease family: C-terminal catalytic domain
SHERM_06234	YES	OG0006030	PF14310; PF01915; PF00933	Fibronectin type III-like domain; Glycosyl hydrolase family 3 C-terminal domain; Glycosyl hydrolase family 3 N terminal domain		SGA_v2.0_scaffold45T17241	YES	OG0014894	no_Pfam	no_Pfam		SGA_v2.0_scaffold47T17796	YES	OG0001492	PF01190	Pollen proteins Ole e I like		Cc000907	YES	OG0014559	PF08246; PF00112	Cathepsin propeptide inhibitor domain (I29); Papain family cysteine protease		RAL41008	NO	OG0013670	PF00646	F-box domain		Cc023659	NO	OG0000205	PF09331; PF02902; PF02902; PF09331	Domain of unknown function (DUF1985); Ulp1 protease family: C-terminal catalytic domain; Ulp1 protease family: C-terminal catalytic domain; Domain of unknown function (DUF1985)
SHERM_11944	YES	OG0006130	PF17766; PF02225; PF05922; PF00082	Fibronectin type-III domain; PA domain; Peptidase inhibitor I9; Subtilase family		SGA_v2.0_scaffold45T17243	YES	OG0014894	no_Pfam	no_Pfam		SGA_v2.0_scaffold4T02210	YES	OG0000139	PF06521	PAR1 protein		Cc009701	YES	OG0001323	PF08246; PF00112	Cathepsin propeptide inhibitor domain (I29); Papain family cysteine protease		RAL48660	NO	OG0015451	PF00646	F-box domain		Cc046092	NO	OG0002049	PF13952	Domain of unknown function (DUF4216)
SHERM_20833	YES	OG0000989	PF17766; PF02225; PF00082; PF05922	Fibronectin type-III domain; PA domain; Subtilase family; Peptidase inhibitor I9		SGA_v2.0_scaffold45T17242	YES	OG0014894	no_Pfam	no_Pfam		SGA_v2.0_scaffold52T18924	YES	OG0000989	PF00082; PF17766; PF05922	Subtilase family; Fibronectin type-III domain; Peptidase inhibitor I9		Cc017699	YES	OG0001323	PF08246; PF00112	Cathepsin propeptide inhibitor domain (I29); Papain family cysteine protease		RAL46980	NO	OG0014468	PF12937	F-box-like		RAL36892	NO	OG0000029	PF14111	Domain of unknown function (DUF4283)
SHERM_13116	YES	OG0001217	PF17766; PF05922; PF02225; PF00082	Fibronectin type-III domain; Peptidase inhibitor I9; PA domain; Subtilase family		SGA_v2.0_scaffold49T18375	YES	OG0016135	no_Pfam	no_Pfam		SGA_v2.0_scaffold55T19702	YES	OG0001492	PF01190	Pollen proteins Ole e I like		Cc028851	YES	OG0001323	PF08246; PF00112	Cathepsin propeptide inhibitor domain (I29); Papain family cysteine protease		RAL46983	NO	OG0014468	PF12937	F-box-like		RAL37496	NO	OG0000165	PF14111	Domain of unknown function (DUF4283)
SHERM_12481	YES	OG0000532	PF00657	GDSL-like Lipase/Acylhydrolase		SGA_v2.0_scaffold57T20156	YES	OG0014901	no_Pfam	no_Pfam		SGA_v2.0_scaffold55T19829	YES	OG0012367	PF08263	Leucine rich repeat N-terminal domain		Cc005686	YES	OG0001219	PF08246; PF00112; PF00396; PF00396; PF00112; PF08246	Cathepsin propeptide inhibitor domain (I29); Papain family cysteine protease; Granulin; Granulin; Papain family cysteine protease; Cathepsin propeptide inhibitor domain (I29)		RAL47042	NO	OG0012224	PF14826; PF00557	FACT complex subunit SPT16 N-terminal lobe domain; Metallopeptidase family M24		RAL38833	NO	OG0000029	PF14111	Domain of unknown function (DUF4283)
SHERM_14366	YES	OG0000532	PF00657	GDSL-like Lipase/Acylhydrolase		SGA_v2.0_scaffold58T20551	YES	OG0005633	no_Pfam	no_Pfam		SGA_v2.0_scaffold58T20599	YES	OG0012367	PF13855; PF08263	Leucine rich repeat; Leucine rich repeat N-terminal domain		Cc017717	YES	OG0000169	PF00150	Cellulase (glycosyl hydrolase family 5)		RAL38797	NO	OG0000089	PF03101	FAR1 DNA-binding domain		RAL39176	NO	OG0000029	PF14111	Domain of unknown function (DUF4283)
SHERM_19051	YES	OG0000532	PF00657	GDSL-like Lipase/Acylhydrolase		SGA_v2.0_scaffold85T26693	YES	OG0000035	no_Pfam	no_Pfam		SGA_v2.0_scaffold5T02953	YES	OG0000685	PF00450; PF00450	Serine carboxypeptidase; Serine carboxypeptidase		Cc019393	YES	OG0000169	PF00150	Cellulase (glycosyl hydrolase family 5)		RAL47741	NO	OG0000089	PF03101	FAR1 DNA-binding domain		RAL40261	NO	OG0000029	PF14111	Domain of unknown function (DUF4283)
SHERM_19056	YES	OG0000532	PF00657	GDSL-like Lipase/Acylhydrolase		SGA_v2.0_scaffold89T27539	YES	OG0000700	no_Pfam	no_Pfam		SGA_v2.0_scaffold5T02956	YES	OG0000685	PF00450	Serine carboxypeptidase		Cc028499	YES	OG0000169	PF00150	Cellulase (glycosyl hydrolase family 5)		RAL52596	NO	OG0000089	PF03101	FAR1 DNA-binding domain		RAL41600	NO	OG0000029	PF14111	Domain of unknown function (DUF4283)
SHERM_05851	YES	OG0016086	PF00657	GDSL-like Lipase/Acylhydrolase		SGA_v2.0_scaffold111T31462	YES	OG0014791	no_Pfam	no_Pfam		SGA_v2.0_scaffold5T03032	YES	OG0000685	PF00450	Serine carboxypeptidase		Cc009170	YES	OG0000169	PF00150; PF00150	Cellulase (glycosyl hydrolase family 5); Cellulase (glycosyl hydrolase family 5)		RAL52597	NO	OG0000089	PF03101	FAR1 DNA-binding domain		RAL41610	NO	OG0000029	PF14111	Domain of unknown function (DUF4283)
SHERM_07938	YES	OG0005154	PF12999	Glucosidase II beta subunit-like		SGA_v2.0_scaffold170T38831	YES	OG0000988	no_Pfam	no_Pfam		SGA_v2.0_scaffold5T03037	YES	OG0000685	PF00450	Serine carboxypeptidase		Cc027986	YES	OG0005235	PF02728; PF02727; PF01179	Copper amine oxidase: N3 domain; Copper amine oxidase: N2 domain; Copper amine oxidase: enzyme domain		RAL49231	NO	OG0000089	PF03101; PF04434	FAR1 DNA-binding domain; SWIM zinc finger		RAL41618	NO	OG0000029	PF14111	Domain of unknown function (DUF4283)
SHERM_27031	YES	OG0013997	PF00331; PF02018	Glycosyl hydrolase family 10; Carbohydrate binding domain		SGA_v2.0_scaffold181T39744	YES	OG0013087	no_Pfam	no_Pfam		SGA_v2.0_scaffold5T03040	YES	OG0000685	PF00450	Serine carboxypeptidase		Cc016355	YES	OG0005235	PF02728; PF02727; PF01179; PF02728; PF02727; PF01179; PF01179	Copper amine oxidase: N3 domain; Copper amine oxidase: N2 domain; Copper amine oxidase: enzyme domain; Copper amine oxidase: N3 domain; Copper amine oxidase: N2 domain; Copper amine oxidase: enzyme domain; Copper amine oxidase: enzyme domain		RAL49827	NO	OG0000089	PF03101; PF04434	FAR1 DNA-binding domain; SWIM zinc finger		RAL42043	NO	OG0000029	PF14111	Domain of unknown function (DUF4283)
SHERM_01791	YES	OG0000119	PF01915; PF00933	Glycosyl hydrolase family 3 C-terminal domain; Glycosyl hydrolase family 3 N terminal domain		SGA_v2.0_scaffold225T43082	YES	OG0014300	no_Pfam	no_Pfam		SGA_v2.0_scaffold60T21050	YES	OG0000139	PF06521	PAR1 protein		Cc005497	YES	OG0015289	PF00190	Cupin		RAL41006	NO	OG0013670	PF08387; PF00646	FBD; F-box domain		RAL42395	NO	OG0000104	PF14111	Domain of unknown function (DUF4283)
SHERM_04029	YES	OG0000119	PF01915; PF00933	Glycosyl hydrolase family 3 C-terminal domain; Glycosyl hydrolase family 3 N terminal domain		SGA_v2.0_scaffold329T48829	YES	OG0016199	no_Pfam	no_Pfam		SGA_v2.0_scaffold60T21052	YES	OG0000139	PF06521	PAR1 protein		Cc008206	YES	OG0007845	PF00190; PF00190	Cupin; Cupin		RAL41007	NO	OG0013670	PF08387; PF00646	FBD; F-box domain		RAL42524	NO	OG0000029	PF14111	Domain of unknown function (DUF4283)
SHERM_07460	YES	OG0000119	PF01915; PF00933	Glycosyl hydrolase family 3 C-terminal domain; Glycosyl hydrolase family 3 N terminal domain		SGA_v2.0_scaffold329T48827	YES	OG0016199	no_Pfam	no_Pfam		SGA_v2.0_scaffold60T21054	YES	OG0000139	PF06521	PAR1 protein		Cc013128	YES	OG0007845	PF00190; PF00190	Cupin; Cupin		RAL37392	NO	OG0000004	PF05699	hAT family C-terminal dimerisation region		RAL42573	NO	OG0000104	PF14111	Domain of unknown function (DUF4283)
SHERM_09537	YES	OG0000119	PF00933; PF01915	Glycosyl hydrolase family 3 N terminal domain; Glycosyl hydrolase family 3 C-terminal domain		SGA_v2.0_scaffold332T48952	YES	OG0011886	no_Pfam	no_Pfam		SGA_v2.0_scaffold70T23369	YES	OG0000139	PF06521	PAR1 protein		Cc008090	YES	OG0001793	PF00160	Cyclophilin type peptidyl-prolyl cis-trans isomerase/CLD		RAL38318	NO	OG0000004	PF05699	hAT family C-terminal dimerisation region		RAL43264	NO	OG0000104	PF14111	Domain of unknown function (DUF4283)
SHERM_17652	YES	OG0000119	PF00933; PF01915	Glycosyl hydrolase family 3 N terminal domain; Glycosyl hydrolase family 3 C-terminal domain		SGA_v2.0_scaffold121T33148	YES	OG0007558	PF02225; PF00082; PF17766; PF05922	PA domain; Subtilase family; Fibronectin type-III domain; Peptidase inhibitor I9		SGA_v2.0_scaffold70T23604	YES	OG0000369	PF02225; PF17766; PF00082; PF05922	PA domain; Fibronectin type-III domain; Subtilase family; Peptidase inhibitor I9		Cc013284	YES	OG0001793	PF00160	Cyclophilin type peptidyl-prolyl cis-trans isomerase/CLD		RAL39041	NO	OG0000004	PF05699	hAT family C-terminal dimerisation region		RAL44030	NO	OG0000104	PF14111	Domain of unknown function (DUF4283)
SHERM_20042	YES	OG0000119	PF00933; PF01915	Glycosyl hydrolase family 3 N terminal domain; Glycosyl hydrolase family 3 C-terminal domain		SGA_v2.0_scaffold121T33132	YES	OG0007558	PF02225; PF00082; PF17766; PF05922	PA domain; Subtilase family; Fibronectin type-III domain; Peptidase inhibitor I9		SGA_v2.0_scaffold70T23679	YES	OG0001564	PF05498	Rapid ALkalinization Factor (RALF)		Cc002443	YES	OG0001793	PF00160; PF00160	Cyclophilin type peptidyl-prolyl cis-trans isomerase/CLD; Cyclophilin type peptidyl-prolyl cis-trans isomerase/CLD		RAL39853	NO	OG0000004	PF05699	hAT family C-terminal dimerisation region		RAL44323	NO	OG0000029	PF14111	Domain of unknown function (DUF4283)
SHERM_21308	YES	OG0000119	PF00933; PF01915	Glycosyl hydrolase family 3 N terminal domain; Glycosyl hydrolase family 3 C-terminal domain		SGA_v2.0_scaffold4T02210	YES	OG0000139	PF06521	PAR1 protein		SGA_v2.0_scaffold73T24252	YES	OG0001564	PF05498	Rapid ALkalinization Factor (RALF)		Cc040076	YES	OG0014462	PF00160; PF00515	Cyclophilin type peptidyl-prolyl cis-trans isomerase/CLD; Tetratricopeptide repeat		RAL40030	NO	OG0000004	PF05699	hAT family C-terminal dimerisation region		RAL44517	NO	OG0000104	PF14111	Domain of unknown function (DUF4283)
SHERM_03160	YES	OG0000119	PF00933; PF01915	Glycosyl hydrolase family 3 N terminal domain; Glycosyl hydrolase family 3 C-terminal domain		SGA_v2.0_scaffold17T07965	YES	OG0000139	PF06521	PAR1 protein		SGA_v2.0_scaffold75T24987	YES	OG0000139	PF06521	PAR1 protein		Cc025476	YES	OG0007220	PF00188	Cysteine-rich secretory protein family		RAL40542	NO	OG0000004	PF05699	hAT family C-terminal dimerisation region		RAL45384	NO	OG0000029	PF14111	Domain of unknown function (DUF4283)
SHERM_07462	YES	OG0000119	PF00933; PF01915	Glycosyl hydrolase family 3 N terminal domain; Glycosyl hydrolase family 3 C-terminal domain		SGA_v2.0_scaffold44T16726	YES	OG0000139	PF06521	PAR1 protein		SGA_v2.0_scaffold7T03667	YES	OG0000369	PF00082; PF05922; PF05922; PF17766; PF17766; PF00082; PF02225; PF02225	Subtilase family; Peptidase inhibitor I9; Peptidase inhibitor I9; Fibronectin type-III domain; Fibronectin type-III domain; Subtilase family; PA domain; PA domain		Cc047309	YES	OG0007220	PF00188	Cysteine-rich secretory protein family		RAL40876	NO	OG0000004	PF05699	hAT family C-terminal dimerisation region		RAL45416	NO	OG0000029	PF14111	Domain of unknown function (DUF4283)
SHERM_27719	YES	OG0003470	PF00759	Glycosyl hydrolase family 9		SGA_v2.0_scaffold60T21052	YES	OG0000139	PF06521	PAR1 protein		SGA_v2.0_scaffold83T26290	YES	OG0009292	PF16845	Aspartic acid proteinase inhibitor		Cc047314	YES	OG0007220	PF00188	Cysteine-rich secretory protein family		RAL41385	NO	OG0000004	PF05699	hAT family C-terminal dimerisation region		RAL47119	NO	OG0000104	PF14111	Domain of unknown function (DUF4283)
SHERM_14321	YES	OG0003470	PF00759	Glycosyl hydrolase family 9		SGA_v2.0_scaffold60T21054	YES	OG0000139	PF06521	PAR1 protein		SGA_v2.0_scaffold85T26693	YES	OG0000035	no_Pfam	no_Pfam		Cc000352	YES	OG0001491	PF00067	Cytochrome P450		RAL41717	NO	OG0000004	PF05699	hAT family C-terminal dimerisation region		RAL47151	NO	OG0000029	PF14111	Domain of unknown function (DUF4283)
SHERM_15386	YES	OG0003470	PF00759	Glycosyl hydrolase family 9		SGA_v2.0_scaffold60T21050	YES	OG0000139	PF06521	PAR1 protein		SGA_v2.0_scaffold85T26775	YES	OG0009292	PF16845	Aspartic acid proteinase inhibitor		Cc000353	YES	OG0001491	PF00067	Cytochrome P450		RAL41798	NO	OG0000004	PF05699	hAT family C-terminal dimerisation region		RAL47473	NO	OG0000104	PF14111	Domain of unknown function (DUF4283)
SHERM_05778	YES	OG0003470	PF00759	Glycosyl hydrolase family 9		SGA_v2.0_scaffold70T23369	YES	OG0000139	PF06521	PAR1 protein		SGA_v2.0_scaffold85T26795	YES	OG0000139	PF06521	PAR1 protein		Cc007994	YES	OG0002069	PF00067	Cytochrome P450		RAL42610	NO	OG0000004	PF05699	hAT family C-terminal dimerisation region		RAL47569	NO	OG0000104	PF14111	Domain of unknown function (DUF4283)
SHERM_26111	YES	OG0016140	PF03767	HAD superfamily: subfamily IIIB (Acid phosphatase)		SGA_v2.0_scaffold75T24987	YES	OG0000139	PF06521	PAR1 protein		SGA_v2.0_scaffold89T27539	YES	OG0000700	no_Pfam	no_Pfam		Cc015414	YES	OG0013776	PF00067	Cytochrome P450		RAL42756	NO	OG0000004	PF05699	hAT family C-terminal dimerisation region		RAL47695	NO	OG0000104	PF14111	Domain of unknown function (DUF4283)
SHERM_19057	YES	OG0016140	PF03767	HAD superfamily: subfamily IIIB (Acid phosphatase)		SGA_v2.0_scaffold85T26795	YES	OG0000139	PF06521	PAR1 protein		SGA_v2.0_scaffold94T28550	YES	OG0000139	PF06521	PAR1 protein		Cc019136	YES	OG0001491	PF00067	Cytochrome P450		RAL42900	NO	OG0000004	PF05699	hAT family C-terminal dimerisation region		RAL47810	NO	OG0000029	PF14111	Domain of unknown function (DUF4283)
SHERM_17736	YES	OG0011840	PF14008; PF16656; PF00149	Iron/zinc purple acid phosphatase-like protein C; Purple acid Phosphatase: N-terminal domain; Calcineurin-like phosphoesterase		SGA_v2.0_scaffold94T28550	YES	OG0000139	PF06521	PAR1 protein		SGA_v2.0_scaffold958T53750	YES	OG0001130	PF00450	Serine carboxypeptidase		Cc024981	YES	OG0001337	PF00067	Cytochrome P450		RAL42904	NO	OG0000004	PF05699	hAT family C-terminal dimerisation region		RAL48714	NO	OG0000029	PF14111	Domain of unknown function (DUF4283)
SHERM_17737	YES	OG0002743	PF14008; PF16656; PF00149	Iron/zinc purple acid phosphatase-like protein C; Purple acid Phosphatase: N-terminal domain; Calcineurin-like phosphoesterase		SGA_v2.0_scaffold17T07962	YES	OG0000139	PF06521; PF06521	PAR1 protein; PAR1 protein		SGA_v2.0_scaffold96T28956	YES	OG0012376	PF02225; PF00082; PF17766; PF05922	PA domain; Subtilase family; Fibronectin type-III domain; Peptidase inhibitor I9		Cc025520	YES	OG0003212	PF00067	Cytochrome P450		RAL42915	NO	OG0000004	PF05699	hAT family C-terminal dimerisation region		RAL48813	NO	OG0000104	PF14111	Domain of unknown function (DUF4283)
SHERM_22545	YES	OG0016177	PF03195	Lateral organ boundaries (LOB) domain		SGA_v2.0_scaffold144T35892	YES	OG0007192	PF03283	Pectinacetylesterase		SGA_v2.0_scaffold96T29008	YES	OG0012376	PF02225; PF17766; PF05922; PF00082	PA domain; Fibronectin type-III domain; Peptidase inhibitor I9; Subtilase family		Cc033513	YES	OG0003212	PF00067	Cytochrome P450		RAL42979	NO	OG0000004	PF05699	hAT family C-terminal dimerisation region		RAL49053	NO	OG0000029	PF14111	Domain of unknown function (DUF4283)
SHERM_09499	YES	OG0011833	PF13855	Leucine rich repeat		SGA_v2.0_scaffold121T33143	YES	OG0007558	PF05922; PF05922; PF00082; PF00082; PF17766; PF17766; PF02225; PF02225	Peptidase inhibitor I9; Peptidase inhibitor I9; Subtilase family; Subtilase family; Fibronectin type-III domain; Fibronectin type-III domain; PA domain; PA domain		SGA_v2.0_scaffold96T29073	YES	OG0012376	PF05922; PF00082; PF17766; PF02225	Peptidase inhibitor I9; Subtilase family; Fibronectin type-III domain; PA domain		Cc021742	YES	OG0011714	PF09265; PF01565	Cytokinin dehydrogenase 1: FAD and cytokinin binding; FAD binding domain		RAL43387	NO	OG0000004	PF05699	hAT family C-terminal dimerisation region		RAL49215	NO	OG0000029	PF14111	Domain of unknown function (DUF4283)
SHERM_14666	YES	OG0000137	PF08263	Leucine rich repeat N-terminal domain		SGA_v2.0_scaffold20T09208	YES	OG0013960	PF04043	Plant invertase/pectin methylesterase inhibitor		SHERM_02807	YES	OG0000065	PF13966	zinc-binding in reverse transcriptase		Cc001792	YES	OG0007651	PF03018	Dirigent-like protein		RAL43498	NO	OG0000004	PF05699	hAT family C-terminal dimerisation region		RAL49275	NO	OG0000104	PF14111	Domain of unknown function (DUF4283)
SHERM_19499	YES	OG0016197	PF08263	Leucine rich repeat N-terminal domain		SGA_v2.0_scaffold20T09209	YES	OG0013960	PF04043; PF04043	Plant invertase/pectin methylesterase inhibitor; Plant invertase/pectin methylesterase inhibitor		SHERM_09225	YES	OG0000008	PF14392; PF14111	Zinc knuckle; Domain of unknown function (DUF4283)		Cc023901	YES	OG0007651	PF03018	Dirigent-like protein		RAL43499	NO	OG0000004	PF05699	hAT family C-terminal dimerisation region		RAL49569	NO	OG0000029	PF14111	Domain of unknown function (DUF4283)
SHERM_05795	YES	OG0001747	PF08263	Leucine rich repeat N-terminal domain		SGA_v2.0_scaffold265T46101	YES	OG0016055	PF02298	Plastocyanin-like domain		SHERM_20833	YES	OG0000989	PF17766; PF02225; PF00082; PF05922	Fibronectin type-III domain; PA domain; Subtilase family; Peptidase inhibitor I9		Cc025024	YES	OG0001178	PF03018	Dirigent-like protein		RAL43575	NO	OG0000004	PF05699	hAT family C-terminal dimerisation region		RAL49570	NO	OG0000029	PF14111	Domain of unknown function (DUF4283)
SHERM_05797	YES	OG0001747	PF08263	Leucine rich repeat N-terminal domain		SGA_v2.0_scaffold122T33315	YES	OG0014809	PF01190	Pollen proteins Ole e I like		SHERM_20832	YES	OG0000989	PF00082; PF17766; PF02225; PF05922	Subtilase family; Fibronectin type-III domain; PA domain; Peptidase inhibitor I9		Cc025026	YES	OG0001178	PF03018	Dirigent-like protein		RAL43969	NO	OG0000004	PF05699	hAT family C-terminal dimerisation region		RAL50521	NO	OG0000029	PF14111	Domain of unknown function (DUF4283)
SHERM_11817	YES	OG0000015	PF08263; PF00560	Leucine rich repeat N-terminal domain; Leucine Rich Repeat		SGA_v2.0_scaffold122T33316	YES	OG0014809	PF01190	Pollen proteins Ole e I like		SHERM_03433	YES	OG0000139	PF06521	PAR1 protein		Cc045616	YES	OG0001178	PF03018	Dirigent-like protein		RAL44316	NO	OG0000004	PF05699	hAT family C-terminal dimerisation region		RAL50522	NO	OG0000029	PF14111	Domain of unknown function (DUF4283)
SHERM_05798	YES	OG0001747	PF08263; PF13855	Leucine rich repeat N-terminal domain; Leucine rich repeat		SGA_v2.0_scaffold51T18665	YES	OG0014847	PF00234	Protease inhibitor/seed storage/LTP family		SHERM_24263	YES	OG0000369	PF05922; PF17766; PF00082; PF02225	Peptidase inhibitor I9; Fibronectin type-III domain; Subtilase family; PA domain		Cc045619	YES	OG0001178	PF03018	Dirigent-like protein		RAL44343	NO	OG0000004	PF05699	hAT family C-terminal dimerisation region		RAL50917	NO	OG0000104	PF14111	Domain of unknown function (DUF4283)
SHERM_11730	YES	OG0000015	PF08263; PF13855; PF00560	Leucine rich repeat N-terminal domain; Leucine rich repeat; Leucine Rich Repeat		SGA_v2.0_scaffold223T42879	YES	OG0014847	PF00234	Protease inhibitor/seed storage/LTP family		SHERM_26304	YES	OG0012367	no_Pfam	no_Pfam		Cc032716	YES	OG0007046	PF01556; PF00226	DnaJ C terminal domain; DnaJ domain		RAL44369	NO	OG0000004	PF05699	hAT family C-terminal dimerisation region		RAL51606	NO	OG0009161	PF14111	Domain of unknown function (DUF4283)
SHERM_11814	YES	OG0000015	PF08263; PF00560; PF13855; PF13855	Leucine rich repeat N-terminal domain; Leucine Rich Repeat; Leucine rich repeat; Leucine rich repeat		SGA_v2.0_scaffold386T50503	YES	OG0000609	PF00069	Protein kinase domain		SHERM_23712	YES	OG0000369	PF00082; PF05922; PF02225	Subtilase family; Peptidase inhibitor I9; PA domain		Cc025661	YES	OG0007046	PF00226; PF01556	DnaJ domain; DnaJ C terminal domain		RAL44403	NO	OG0000004	PF05699	hAT family C-terminal dimerisation region		RAL51609	NO	OG0009161	PF14111	Domain of unknown function (DUF4283)
SHERM_22485	YES	OG0002419	PF08263; PF13855; PF13855; PF13855; PF00560; PF00560	Leucine rich repeat N-terminal domain; Leucine rich repeat; Leucine rich repeat; Leucine rich repeat; Leucine Rich Repeat; Leucine Rich Repeat		SGA_v2.0_scaffold110T31228	YES	OG0001128	PF12274	Protein of unknown function (DUF3615)		SHERM_16146	YES	OG0000369	PF05922; PF02225; PF17766; PF00082	Peptidase inhibitor I9; PA domain; Fibronectin type-III domain; Subtilase family		Cc008139	YES	OG0006083	PF02701; PF01565; PF08031; PF02701; PF01565; PF08031	Dof domain: zinc finger; FAD binding domain; Berberine and berberine like; Dof domain: zinc finger; FAD binding domain; Berberine and berberine like		RAL45074	NO	OG0000004	PF05699	hAT family C-terminal dimerisation region		RAL53544	NO	OG0000029	PF14111	Domain of unknown function (DUF4283)
SHERM_19315	YES	OG0000061	PF08263; PF00560; PF13516; PF13516; PF12799	Leucine rich repeat N-terminal domain; Leucine Rich Repeat; Leucine Rich repeat; Leucine Rich repeat; Leucine Rich repeats (2 copies)		SGA_v2.0_scaffold6T03426	YES	OG0009002	PF04398	Protein of unknown function: DUF538		SHERM_16096	YES	OG0001564	PF05498	Rapid ALkalinization Factor (RALF)		Cc011058	YES	OG0000967	PF09118; PF07250	Domain of unknown function (DUF1929); Glyoxal oxidase N-terminus		RAL45087	NO	OG0000004	PF05699	hAT family C-terminal dimerisation region		RAL53550	NO	OG0000029	PF14111	Domain of unknown function (DUF4283)
SHERM_11728	YES	OG0000015	PF00560; PF08263	Leucine Rich Repeat; Leucine rich repeat N-terminal domain		SGA_v2.0_scaffold18T08314	YES	OG0009002	PF04398	Protein of unknown function: DUF538		SHERM_23023	YES	OG0000583	no_Pfam	no_Pfam		Cc045100	YES	OG0009180	PF13961; PF00076; PF00076	Domain of unknown function (DUF4219); RNA recognition motif. (a.k.a. RRM: RBD: or RNP domain); RNA recognition motif. (a.k.a. RRM: RBD: or RNP domain)		RAL45168	NO	OG0000004	PF05699	hAT family C-terminal dimerisation region		RAL53703	NO	OG0000104	PF14111	Domain of unknown function (DUF4283)
SHERM_18224	YES	OG0000137	PF13516; PF08263	Leucine Rich repeat; Leucine rich repeat N-terminal domain		SGA_v2.0_scaffold8T04576	YES	OG0000317	PF04646	Protein of unknown function: DUF604		SHERM_06705	YES	OG0003970	PF00067	Cytochrome P450		Cc037303	YES	OG0000029	PF14111	Domain of unknown function (DUF4283)		RAL45393	NO	OG0000004	PF05699	hAT family C-terminal dimerisation region		RAL53791	NO	OG0000104	PF14111	Domain of unknown function (DUF4283)
SHERM_20245	YES	OG0011833	PF13855; PF08263	Leucine rich repeat; Leucine rich repeat N-terminal domain		SGA_v2.0_scaffold146T36175	YES	OG0001871	PF07714; PF13855	Protein tyrosine kinase; Leucine rich repeat		SHERM_15854	YES	OG0001564	PF05498	Rapid ALkalinization Factor (RALF)		Cc031932	YES	OG0009467	PF06232	Embryo-specific protein 3: (ATS3)		RAL45458	NO	OG0000004	PF05699	hAT family C-terminal dimerisation region		RAL54222	NO	OG0000029	PF14111	Domain of unknown function (DUF4283)
SHERM_15256	YES	OG0002419	PF00560; PF00560; PF08263	Leucine Rich Repeat; Leucine Rich Repeat; Leucine rich repeat N-terminal domain		SGA_v2.0_scaffold373T50170	YES	OG0007052	PF05184; PF05184; PF03489; PF03489	Saposin-like type B: region 1; Saposin-like type B: region 1; Saposin-like type B: region 2; Saposin-like type B: region 2		SHERM_02621	YES	OG0001681	PF08263	Leucine rich repeat N-terminal domain		Cc031946	YES	OG0009467	PF06232	Embryo-specific protein 3: (ATS3)		RAL45816	NO	OG0000004	PF05699	hAT family C-terminal dimerisation region		Cc001214	NO	OG0000165	PF14111	Domain of unknown function (DUF4283)
SHERM_17603	YES	OG0016197	PF13855; PF13855; PF08263	Leucine rich repeat; Leucine rich repeat; Leucine rich repeat N-terminal domain		SGA_v2.0_scaffold31T12888	YES	OG0009262	PF05577	Serine carboxypeptidase S28		SHERM_27433	YES	OG0000988	no_Pfam	no_Pfam		Cc032012	YES	OG0009467	PF06232	Embryo-specific protein 3: (ATS3)		RAL45972	NO	OG0000004	PF05699	hAT family C-terminal dimerisation region		Cc003908	NO	OG0000165	PF14111	Domain of unknown function (DUF4283)
SHERM_05791	YES	OG0001747	PF13855; PF13855; PF08263	Leucine rich repeat; Leucine rich repeat; Leucine rich repeat N-terminal domain		SGA_v2.0_scaffold31T12885	YES	OG0009262	PF05577	Serine carboxypeptidase S28		SHERM_16189	YES	OG0001564	PF05498	Rapid ALkalinization Factor (RALF)		Cc015286	YES	OG0001081	PF01105	emp24/gp25L/p24 family/GOLD		RAL46165	NO	OG0000004	PF05699	hAT family C-terminal dimerisation region		Cc007412	NO	OG0000165	PF14111	Domain of unknown function (DUF4283)
SHERM_05793	YES	OG0001747	PF13855; PF13855; PF08263	Leucine rich repeat; Leucine rich repeat; Leucine rich repeat N-terminal domain		SGA_v2.0_scaffold75T24758	YES	OG0009262	PF05577	Serine carboxypeptidase S28		SHERM_16212	YES	OG0001492	PF01190	Pollen proteins Ole e I like		Cc006417	YES	OG0001223	PF00026; PF05184	Eukaryotic aspartyl protease; Saposin-like type B: region 1		RAL46665	NO	OG0000004	PF05699	hAT family C-terminal dimerisation region		Cc007920	NO	OG0000104	PF14111	Domain of unknown function (DUF4283)
SHERM_13777	YES	OG0000128	PF13516; PF00560; PF08263; PF13855	Leucine Rich repeat; Leucine Rich Repeat; Leucine rich repeat N-terminal domain; Leucine rich repeat		SGA_v2.0_scaffold284T47033	YES	OG0009262	PF05577	Serine carboxypeptidase S28		SHERM_16883	YES	OG0006130	PF00082; PF17766; PF02225; PF05922	Subtilase family; Fibronectin type-III domain; PA domain; Peptidase inhibitor I9		Cc014365	YES	OG0012131	PF03016	Exostosin family		RAL47008	NO	OG0000004	PF05699	hAT family C-terminal dimerisation region		Cc009599	NO	OG0000104	PF14111	Domain of unknown function (DUF4283)
SHERM_19316	YES	OG0000061	PF13855; PF13516; PF08263; PF00560; PF00560	Leucine rich repeat; Leucine Rich repeat; Leucine rich repeat N-terminal domain; Leucine Rich Repeat; Leucine Rich Repeat		SGA_v2.0_scaffold196T40892	YES	OG0013357	PF04885	Stigma-specific protein: Stig1		SHERM_16884	YES	OG0006130	PF02225; PF05922; PF00082; PF17766	PA domain; Peptidase inhibitor I9; Subtilase family; Fibronectin type-III domain		Cc016347	YES	OG0007895	PF03016	Exostosin family		RAL47520	NO	OG0000004	PF05699	hAT family C-terminal dimerisation region		Cc009968	NO	OG0000165	PF14111	Domain of unknown function (DUF4283)
SHERM_19318	YES	OG0000061	PF13855; PF00560; PF00560; PF08263	Leucine rich repeat; Leucine Rich Repeat; Leucine Rich Repeat; Leucine rich repeat N-terminal domain		SGA_v2.0_scaffold196T40891	YES	OG0013357	PF04885	Stigma-specific protein: Stig1		SHERM_28609	YES	OG0000583	no_Pfam	no_Pfam		Cc019900	YES	OG0002310	PF03016	Exostosin family		RAL47716	NO	OG0000004	PF05699	hAT family C-terminal dimerisation region		Cc012347	NO	OG0000029	PF14111	Domain of unknown function (DUF4283)
SHERM_05800	YES	OG0001747	PF13855; PF13855; PF13855; PF13855; PF08263	Leucine rich repeat; Leucine rich repeat; Leucine rich repeat; Leucine rich repeat; Leucine rich repeat N-terminal domain		SGA_v2.0_scaffold14T07094	YES	OG0016091	PF00197	Trypsin and protease inhibitor		SHERM_21548	YES	OG0000139	PF06521	PAR1 protein		Cc027858	YES	OG0002310	PF03016	Exostosin family		RAL47838	NO	OG0000004	PF05699	hAT family C-terminal dimerisation region		Cc012418	NO	OG0000029	PF14111	Domain of unknown function (DUF4283)
SHERM_11775	YES	OG0000015	PF00560; PF00560; PF00069; PF13855; PF08263	Leucine Rich Repeat; Leucine Rich Repeat; Protein kinase domain; Leucine rich repeat; Leucine rich repeat N-terminal domain		SGA_v2.0_scaffold14T07097	YES	OG0016091	PF00197	Trypsin and protease inhibitor		SHERM_10286	YES	OG0012367	PF08263; PF13855	Leucine rich repeat N-terminal domain; Leucine rich repeat		Cc027979	YES	OG0007895	PF03016	Exostosin family		RAL47985	NO	OG0000004	PF05699	hAT family C-terminal dimerisation region		Cc012951	NO	OG0000104	PF14111	Domain of unknown function (DUF4283)
SHERM_19676	YES	OG0001133	PF05919	Mitovirus RNA-dependent RNA polymerase		SGA_v2.0_scaffold69T23235	YES	OG0001843	PF14541	Xylanase inhibitor C-terminal		SHERM_10939	YES	OG0001492	PF01190	Pollen proteins Ole e I like		Cc037397	YES	OG0002310	PF03016	Exostosin family		RAL48758	NO	OG0000004	PF05699	hAT family C-terminal dimerisation region		Cc013511	NO	OG0000104	PF14111	Domain of unknown function (DUF4283)
SHERM_11986	YES	OG0004088	PF03031; PF10536	NLI interacting factor-like phosphatase; Plant mobile domain		SGA_v2.0_scaffold42T15880	YES	OG0016124	PF14541; PF14543	Xylanase inhibitor C-terminal; Xylanase inhibitor N-terminal		SHERM_07923	YES	OG0001681	PF08263	Leucine rich repeat N-terminal domain		Cc044430	YES	OG0002310	PF03016	Exostosin family		RAL48914	NO	OG0000004	PF05699	hAT family C-terminal dimerisation region		Cc013536	NO	OG0000104	PF14111	Domain of unknown function (DUF4283)
SHERM_00699	YES	OG0013977	no_Pfam	no_Pfam		SGA_v2.0_scaffold69T23232	YES	OG0001843	PF14541; PF14543	Xylanase inhibitor C-terminal; Xylanase inhibitor N-terminal		SHERM_24923	YES	OG0000369	PF05922; PF02225; PF17766; PF00082	Peptidase inhibitor I9; PA domain; Fibronectin type-III domain; Subtilase family		Cc028726	YES	OG0000300	PF12937	F-box-like		RAL49171	NO	OG0000004	PF05699	hAT family C-terminal dimerisation region		Cc013706	NO	OG0000029	PF14111	Domain of unknown function (DUF4283)
SHERM_00893	YES	OG0013977	no_Pfam	no_Pfam		SGA_v2.0_scaffold254T45209	YES	OG0016193	PF14541; PF14543	Xylanase inhibitor C-terminal; Xylanase inhibitor N-terminal		SHERM_21402	YES	OG0000685	PF00450	Serine carboxypeptidase		Cc000870	YES	OG0001768	PF01565; PF08031	FAD binding domain; Berberine and berberine like		RAL49226	NO	OG0000004	PF05699	hAT family C-terminal dimerisation region		Cc014788	NO	OG0000165	PF14111	Domain of unknown function (DUF4283)
SHERM_00894	YES	OG0013977	no_Pfam	no_Pfam		SGA_v2.0_scaffold305T47998	YES	OG0016195	PF14541; PF14543	Xylanase inhibitor C-terminal; Xylanase inhibitor N-terminal		SHERM_21401	YES	OG0000685	PF00450	Serine carboxypeptidase		Cc010961	YES	OG0001768	PF01565; PF08031	FAD binding domain; Berberine and berberine like		RAL49314	NO	OG0000004	PF05699	hAT family C-terminal dimerisation region		Cc018012	NO	OG0000104	PF14111	Domain of unknown function (DUF4283)
SHERM_23023	YES	OG0000583	no_Pfam	no_Pfam		SGA_v2.0_scaffold918T53726	YES	OG0016195	PF14541; PF14543	Xylanase inhibitor C-terminal; Xylanase inhibitor N-terminal		SHERM_04515	YES	OG0001670	PF00759	Glycosyl hydrolase family 9		Cc026122	YES	OG0011714	PF01565; PF09265	FAD binding domain; Cytokinin dehydrogenase 1: FAD and cytokinin binding		RAL49619	NO	OG0000004	PF05699	hAT family C-terminal dimerisation region		Cc021489	NO	OG0000029	PF14111	Domain of unknown function (DUF4283)
SHERM_23723	YES	OG0011309	no_Pfam	no_Pfam		SGA_v2.0_scaffold5T03121	YES	OG0001843	PF14543	Xylanase inhibitor N-terminal		SHERM_04514	YES	OG0001670	PF00759	Glycosyl hydrolase family 9		Cc004957	YES	OG0015222	PF08392; PF08541	FAE1/Type III polyketide synthase-like protein; 3-Oxoacyl-[acyl-carrier-protein (ACP)] synthase III C terminal		RAL49927	NO	OG0000004	PF05699	hAT family C-terminal dimerisation region		Cc023382	NO	OG0000167	PF14111	Domain of unknown function (DUF4283)
SHERM_23726	YES	OG0011309	no_Pfam	no_Pfam		SGA_v2.0_scaffold223T42912	YES	OG0006011	PF14543	Xylanase inhibitor N-terminal		SHERM_04513	YES	OG0001670	PF00759	Glycosyl hydrolase family 9		Cc032587	YES	OG0015222	PF08392; PF08541	FAE1/Type III polyketide synthase-like protein; 3-Oxoacyl-[acyl-carrier-protein (ACP)] synthase III C terminal		RAL49980	NO	OG0000004	PF05699	hAT family C-terminal dimerisation region		Cc024824	NO	OG0000104	PF14111	Domain of unknown function (DUF4283)
SHERM_24791	YES	OG0005303	no_Pfam	no_Pfam		SGA_v2.0_scaffold42T15886	YES	OG0016124	PF14543; PF14541	Xylanase inhibitor N-terminal; Xylanase inhibitor C-terminal		SHERM_11736	YES	OG0001670	PF00759	Glycosyl hydrolase family 9		Cc000829	YES	OG0012970	PF02469	Fasciclin domain		RAL49993	NO	OG0000004	PF05699	hAT family C-terminal dimerisation region		Cc026283	NO	OG0000104	PF14111	Domain of unknown function (DUF4283)
SHERM_25082	YES	OG0016158	no_Pfam	no_Pfam		SGA_v2.0_scaffold111T31550	YES	OG0001843	PF14543; PF14541	Xylanase inhibitor N-terminal; Xylanase inhibitor C-terminal		SHERM_20834	YES	OG0000989	PF00082; PF17766; PF05922	Subtilase family; Fibronectin type-III domain; Peptidase inhibitor I9		Cc002950	YES	OG0015491	PF02469	Fasciclin domain		RAL50081	NO	OG0015503	PF05699	hAT family C-terminal dimerisation region		Cc026826	NO	OG0000029	PF14111	Domain of unknown function (DUF4283)
SHERM_25083	YES	OG0016158	no_Pfam	no_Pfam		SGA_v2.0_scaffold4T02208	YES	OG0006458	PF06955; PF00722	Xyloglucan endo-transglycosylase (XET) C-terminus; Glycosyl hydrolases family 16		SHERM_13137	YES	OG0001217	PF00082; PF05922; PF02225; PF17766	Subtilase family; Peptidase inhibitor I9; PA domain; Fibronectin type-III domain		Cc013225	YES	OG0005823	PF02469	Fasciclin domain		RAL50246	NO	OG0000004	PF05699	hAT family C-terminal dimerisation region		Cc029009	NO	OG0000029	PF14111	Domain of unknown function (DUF4283)
SHERM_25268	YES	OG0014247	no_Pfam	no_Pfam		SGA_v2.0_scaffold674T53433	NO	OG0016208	PF18055	26S proteasome regulatory subunit RPN6 N-terminal domain		SHERM_10768	YES	OG0001564	PF05498	Rapid ALkalinization Factor (RALF)		Cc013813	YES	OG0005823	PF02469	Fasciclin domain		RAL50851	NO	OG0000004	PF05699	hAT family C-terminal dimerisation region		Cc029461	NO	OG0000104	PF14111	Domain of unknown function (DUF4283)
SHERM_25644	YES	OG0001288	no_Pfam	no_Pfam		SGA_v2.0_scaffold3470T54345	NO	OG0016208	PF18055	26S proteasome regulatory subunit RPN6 N-terminal domain		SHERM_10787	YES	OG0001492	PF01190	Pollen proteins Ole e I like		Cc016543	YES	OG0012970	PF02469	Fasciclin domain		RAL52181	NO	OG0000004	PF05699	hAT family C-terminal dimerisation region		Cc030411	NO	OG0000029	PF14111	Domain of unknown function (DUF4283)
SHERM_27470	YES	OG0011309	no_Pfam	no_Pfam		SGA_v2.0_scaffold81T26144	NO	OG0008256	PF03171; PF14226	2OG-Fe(II) oxygenase superfamily; non-haem dioxygenase in morphine synthesis N-terminal		SHERM_17362	YES	OG0009292	PF16845	Aspartic acid proteinase inhibitor		Cc017397	YES	OG0005823	PF02469	Fasciclin domain		RAL52296	NO	OG0000004	PF05699	hAT family C-terminal dimerisation region		Cc030997	NO	OG0000104	PF14111	Domain of unknown function (DUF4283)
SHERM_27548	YES	OG0014850	no_Pfam	no_Pfam		SGA_v2.0_scaffold347T49567	NO	OG0004683	PF01138; PF03725	3' exoribonuclease family: domain 1; 3' exoribonuclease family: domain 2		SHERM_17364	YES	OG0009292	PF16845	Aspartic acid proteinase inhibitor		Cc023843	YES	OG0007465	PF02469	Fasciclin domain		RAL52694	NO	OG0000004	PF05699	hAT family C-terminal dimerisation region		Cc031129	NO	OG0000029	PF14111	Domain of unknown function (DUF4283)
SHERM_28580	YES	OG0000583	no_Pfam	no_Pfam		SGA_v2.0_scaffold5T02982	NO	OG0003847	PF03725; PF01138	3' exoribonuclease family: domain 2; 3' exoribonuclease family: domain 1		SHERM_13529	YES	OG0001361	PF00847	AP2 domain		Cc025210	YES	OG0007465	PF02469	Fasciclin domain		RAL53480	NO	OG0000004	PF05699	hAT family C-terminal dimerisation region		Cc031245	NO	OG0000029	PF14111	Domain of unknown function (DUF4283)
SHERM_28609	YES	OG0000583	no_Pfam	no_Pfam		SGA_v2.0_scaffold391T50648	NO	OG0004683	PF03725; PF01138	3' exoribonuclease family: domain 2; 3' exoribonuclease family: domain 1		SHERM_16450	YES	OG0000685	PF00450	Serine carboxypeptidase		Cc025346	YES	OG0007465	PF02469	Fasciclin domain		RAL53498	NO	OG0015503	PF05699	hAT family C-terminal dimerisation region		Cc032120	NO	OG0000029	PF14111	Domain of unknown function (DUF4283)
SHERM_28763	YES	OG0009151	no_Pfam	no_Pfam		SGA_v2.0_scaffold548T52849	NO	OG0003847	PF03725; PF01138	3' exoribonuclease family: domain 2; 3' exoribonuclease family: domain 1		SHERM_21409	YES	OG0000685	PF00450	Serine carboxypeptidase		Cc026924	YES	OG0004563	PF02469	Fasciclin domain		RAL53807	NO	OG0000004	PF05699	hAT family C-terminal dimerisation region		Cc032824	NO	OG0000029	PF14111	Domain of unknown function (DUF4283)
SHERM_11701	YES	OG0002414	no_Pfam	no_Pfam		SGA_v2.0_scaffold95T28739	NO	OG0005263	PF01926	50S ribosome-binding GTPase		SHERM_17791	YES	OG0000017	PF03478	Protein of unknown function (DUF295)		Cc031033	YES	OG0004563	PF02469	Fasciclin domain		RAL53902	NO	OG0000004	PF05699	hAT family C-terminal dimerisation region		Cc033664	NO	OG0000104	PF14111	Domain of unknown function (DUF4283)
SHERM_11702	YES	OG0002414	no_Pfam	no_Pfam		SGA_v2.0_scaffold95T28737	NO	OG0005263	PF01926	50S ribosome-binding GTPase		SHERM_07127	YES	OG0006130	PF05922; PF02225; PF00082; PF17766	Peptidase inhibitor I9; PA domain; Subtilase family; Fibronectin type-III domain		Cc031419	YES	OG0015491	PF02469	Fasciclin domain		RAL54508	NO	OG0000004	PF05699	hAT family C-terminal dimerisation region		Cc033780	NO	OG0000104	PF14111	Domain of unknown function (DUF4283)
SHERM_11705	YES	OG0002414	no_Pfam	no_Pfam		SGA_v2.0_scaffold35T14173	NO	OG0002703	PF14374; PF00573	60S ribosomal protein L4 C-terminal domain; Ribosomal protein L4/L1 family		SHERM_07128	YES	OG0006130	PF05922; PF17766; PF02225; PF00082	Peptidase inhibitor I9; Fibronectin type-III domain; PA domain; Subtilase family		Cc017851	YES	OG0015543	PF02469; PF02469	Fasciclin domain; Fasciclin domain		RAL54608	NO	OG0000004	PF05699	hAT family C-terminal dimerisation region		Cc034179	NO	OG0000029	PF14111	Domain of unknown function (DUF4283)
SHERM_12452	YES	OG0016152	no_Pfam	no_Pfam		SGA_v2.0_scaffold71T23778	NO	OG0002703	PF14374; PF00573	60S ribosomal protein L4 C-terminal domain; Ribosomal protein L4/L1 family		SHERM_27683	YES	OG0000989	PF00082; PF05922; PF02225; PF17766	Subtilase family; Peptidase inhibitor I9; PA domain; Fibronectin type-III domain		Cc030233	YES	OG0015543	PF02469; PF02469	Fasciclin domain; Fasciclin domain		RAL54773	NO	OG0000004	PF05699	hAT family C-terminal dimerisation region		Cc034351	NO	OG0000104	PF14111	Domain of unknown function (DUF4283)
SHERM_13795	YES	OG0013977	no_Pfam	no_Pfam		SGA_v2.0_scaffold75T24889	NO	OG0002703	PF14374; PF00573	60S ribosomal protein L4 C-terminal domain; Ribosomal protein L4/L1 family		SHERM_12324	YES	OG0000016	PF00078	Reverse transcriptase (RNA-dependent DNA polymerase)		Cc016228	YES	OG0012960	PF13668	Ferritin-like domain		RAL54792	NO	OG0000004	PF05699	hAT family C-terminal dimerisation region		Cc036042	NO	OG0000029	PF14111	Domain of unknown function (DUF4283)
SHERM_14582	YES	OG0005303	no_Pfam	no_Pfam		SGA_v2.0_scaffold48T17894	NO	OG0016133	PF07724	AAA domain (Cdc48 subfamily)		SHERM_11944	YES	OG0006130	PF17766; PF02225; PF05922; PF00082	Fibronectin type-III domain; PA domain; Peptidase inhibitor I9; Subtilase family		Cc004668	YES	OG0012960	PF13668; PF13668	Ferritin-like domain; Ferritin-like domain		RAL41726	NO	OG0000004	PF05699; PF05699	hAT family C-terminal dimerisation region; hAT family C-terminal dimerisation region		Cc036159	NO	OG0000029	PF14111	Domain of unknown function (DUF4283)
SHERM_19058	YES	OG0000532	no_Pfam	no_Pfam		SGA_v2.0_scaffold241T44211	NO	OG0016133	PF07724; PF07724	AAA domain (Cdc48 subfamily); AAA domain (Cdc48 subfamily)		SHERM_13777	YES	OG0000128	PF13516; PF00560; PF08263; PF13855	Leucine Rich repeat; Leucine Rich Repeat; Leucine rich repeat N-terminal domain; Leucine rich repeat		Cc030879	YES	OG0016024	PF14310; PF00933; PF01915	Fibronectin type III-like domain; Glycosyl hydrolase family 3 N terminal domain; Glycosyl hydrolase family 3 C-terminal domain		RAL41547	NO	OG0008488	PF07052	Hepatocellular carcinoma-associated antigen 59		Cc036436	NO	OG0000029	PF14111	Domain of unknown function (DUF4283)
SHERM_19885	YES	OG0002414	no_Pfam	no_Pfam		SGA_v2.0_scaffold28T11737	NO	OG0005911	PF00005	ABC transporter		SHERM_19676	YES	OG0001133	PF05919	Mitovirus RNA-dependent RNA polymerase		Cc041627	YES	OG0001463	PF14310; PF00933; PF01915	Fibronectin type III-like domain; Glycosyl hydrolase family 3 N terminal domain; Glycosyl hydrolase family 3 C-terminal domain		RAL38231	NO	OG0015219	PF01485	IBR domain: a half RING-finger domain		Cc036451	NO	OG0000029	PF14111	Domain of unknown function (DUF4283)
SHERM_19886	YES	OG0002414	no_Pfam	no_Pfam		SGA_v2.0_scaffold105T30407	NO	OG0008311	PF00005	ABC transporter		SHERM_10016	YES	OG0000053	PF09331	Domain of unknown function (DUF1985)		Cc022630	YES	OG0001461	PF17766; PF02225; PF00082; PF05922	Fibronectin type-III domain; PA domain; Subtilase family; Peptidase inhibitor I9		RAL38230	NO	OG0015219	PF01485; PF01485	IBR domain: a half RING-finger domain; IBR domain: a half RING-finger domain		Cc036679	NO	OG0000029	PF14111	Domain of unknown function (DUF4283)
SHERM_20400	YES	OG0011309	no_Pfam	no_Pfam		SGA_v2.0_scaffold340T49298	NO	OG0008311	PF00005	ABC transporter		SHERM_26491	YES	OG0000065	PF13966	zinc-binding in reverse transcriptase		Cc023547	YES	OG0008714	PF17766; PF02225; PF00082; PF05922	Fibronectin type-III domain; PA domain; Subtilase family; Peptidase inhibitor I9		RAL38131	NO	OG0005803	PF01956	Integral membrane protein EMC3/TMCO1-like		Cc036717	NO	OG0000029	PF14111	Domain of unknown function (DUF4283)
SHERM_04081	YES	OG0002414	no_Pfam	no_Pfam		SGA_v2.0_scaffold733T53532	NO	OG0005911	PF00664	ABC transporter transmembrane region		SHERM_02190	YES	OG0000139	PF06521	PAR1 protein		Cc003377	YES	OG0000745	PF02181	Formin Homology 2 Domain		RAL43776	NO	OG0005803	PF01956	Integral membrane protein EMC3/TMCO1-like		Cc036857	NO	OG0000029	PF14111	Domain of unknown function (DUF4283)
SHERM_05674	YES	OG0003048	no_Pfam	no_Pfam		SGA_v2.0_scaffold2T01293	NO	OG0007221	PF00005; PF12848; PF00005	ABC transporter; ABC transporter; ABC transporter		SHERM_02191	YES	OG0000139	PF06521	PAR1 protein		Cc003500	YES	OG0000745	PF02181	Formin Homology 2 Domain		RAL50005	NO	OG0005803	PF01956	Integral membrane protein EMC3/TMCO1-like		Cc037036	NO	OG0000029	PF14111	Domain of unknown function (DUF4283)
SHERM_05676	YES	OG0003048	no_Pfam	no_Pfam		SGA_v2.0_scaffold51T18759	NO	OG0007221	PF00005; PF00005; PF12848	ABC transporter; ABC transporter; ABC transporter		SHERM_02196	YES	OG0000139	PF06521	PAR1 protein		Cc024651	YES	OG0000745	PF02181	Formin Homology 2 Domain		RAL43073	NO	OG0002912	PF01419	Jacalin-like lectin domain		Cc037404	NO	OG0000029	PF14111	Domain of unknown function (DUF4283)
SHERM_05677	YES	OG0003048	no_Pfam	no_Pfam		SGA_v2.0_scaffold34T13725	NO	OG0003578	PF00005; PF01061	ABC transporter; ABC-2 type transporter		SHERM_29454	YES	OG0000035	PF03732	Retrotransposon gag protein		Cc003451	YES	OG0000365	PF14223	gag-polypeptide of LTR copia-type		RAL43075	NO	OG0002912	PF01419	Jacalin-like lectin domain		Cc037447	NO	OG0000029	PF14111	Domain of unknown function (DUF4283)
SHERM_05678	YES	OG0014869	no_Pfam	no_Pfam		SGA_v2.0_scaffold66T22246	NO	OG0003578	PF00005; PF01061	ABC transporter; ABC-2 type transporter		SHERM_17442	YES	OG0000369	PF05922; PF00082; PF02225; PF17766	Peptidase inhibitor I9; Subtilase family; PA domain; Fibronectin type-III domain		Cc032172	YES	OG0000105	PF14223	gag-polypeptide of LTR copia-type		RAL47032	NO	OG0012224	PF00557	Metallopeptidase family M24		Cc037856	NO	OG0000165	PF14111	Domain of unknown function (DUF4283)
SHERM_05679	YES	OG0014869	no_Pfam	no_Pfam		SGA_v2.0_scaffold161T37818	NO	OG0003578	PF00005; PF01061	ABC transporter; ABC-2 type transporter		SHERM_00658	YES	OG0000989	PF00082; PF05922; PF00082; PF02225; PF17766	Subtilase family; Peptidase inhibitor I9; Subtilase family; PA domain; Fibronectin type-III domain		Cc001802	YES	OG0001334	PF02140; PF01301; PF13364; PF17834	Galactose binding lectin domain; Glycosyl hydrolases family 35; Beta-galactosidase jelly roll domain; Beta-sandwich domain in beta galactosidase		RAL47053	NO	OG0012224	PF00557	Metallopeptidase family M24		Cc037998	NO	OG0000165	PF14111	Domain of unknown function (DUF4283)
SHERM_05917	YES	OG0000583	no_Pfam	no_Pfam		SGA_v2.0_scaffold66T22241	NO	OG0003578	PF01061; PF00005	ABC-2 type transporter; ABC transporter		SHERM_17153	YES	OG0000989	PF02225; PF05922; PF17766; PF00082	PA domain; Peptidase inhibitor I9; Fibronectin type-III domain; Subtilase family		Cc009831	YES	OG0001334	PF02140; PF01301; PF17834	Galactose binding lectin domain; Glycosyl hydrolases family 35; Beta-sandwich domain in beta galactosidase		RAL54109	NO	OG0000868	PF02536	mTERF		Cc038014	NO	OG0009161	PF14111	Domain of unknown function (DUF4283)
SHERM_05918	YES	OG0000583	no_Pfam	no_Pfam		SGA_v2.0_scaffold309T48144	NO	OG0003578	PF01061; PF01061	ABC-2 type transporter; ABC-2 type transporter		SHERM_13116	YES	OG0001217	PF17766; PF05922; PF02225; PF00082	Fibronectin type-III domain; Peptidase inhibitor I9; PA domain; Subtilase family		Cc034489	YES	OG0000164	PF02140; PF01301; PF17834	Galactose binding lectin domain; Glycosyl hydrolases family 35; Beta-sandwich domain in beta galactosidase		RAL54136	NO	OG0000868	PF02536; PF02536	mTERF; mTERF		Cc038368	NO	OG0000104	PF14111	Domain of unknown function (DUF4283)
SHERM_06645	YES	OG0014869	no_Pfam	no_Pfam		SGA_v2.0_scaffold5T02642	NO	OG0001127	PF14510; PF03208	ABC-transporter N-terminal; PRA1 family protein		SHERM_07255	YES	OG0000206	PF03004	Plant transposase (Ptta/En/Spm family)		Cc010385	YES	OG0002791	PF13802; PF16863; PF01055	Galactose mutarotase-like; N-terminal barrel of NtMGAM and CtMGAM: maltase-glucoamylase; Glycosyl hydrolases family 31		RAL42034	NO	OG0001490	PF12776	Myb/SANT-like DNA-binding domain		Cc038596	NO	OG0000029	PF14111	Domain of unknown function (DUF4283)
SHERM_07797	YES	OG0012683	no_Pfam	no_Pfam		SGA_v2.0_scaffold15T07486	NO	OG0003289	PF13740	ACT domain		SHERM_05917	YES	OG0000583	no_Pfam	no_Pfam		Cc022388	YES	OG0002791	PF13802; PF16863; PF01055	Galactose mutarotase-like; N-terminal barrel of NtMGAM and CtMGAM: maltase-glucoamylase; Glycosyl hydrolases family 31		RAL50130	NO	OG0001490	PF12776	Myb/SANT-like DNA-binding domain		Cc038847	NO	OG0000029	PF14111	Domain of unknown function (DUF4283)
SHERM_07798	YES	OG0012683	no_Pfam	no_Pfam		SGA_v2.0_scaffold365T50023	NO	OG0003289	PF01842	ACT domain		SHERM_05918	YES	OG0000583	no_Pfam	no_Pfam		Cc026936	YES	OG0001636	PF13418	Galactose oxidase: central domain		RAL54515	NO	OG0013677	PF12776	Myb/SANT-like DNA-binding domain		Cc039022	NO	OG0000104	PF14111	Domain of unknown function (DUF4283)
SHERM_08762	YES	OG0014247	no_Pfam	no_Pfam		SGA_v2.0_scaffold69T23056	NO	OG0008554	PF09229; PF08327	Activator of Hsp90 ATPase: N-terminal; Activator of Hsp90 ATPase homolog 1-like protein		SHERM_15473	YES	OG0000369	PF05922; PF00082; PF17766; PF02225	Peptidase inhibitor I9; Subtilase family; Fibronectin type-III domain; PA domain		Cc003935	YES	OG0001636	PF13418; PF01344	Galactose oxidase: central domain; Kelch motif		RAL46224	NO	OG0004993	PF00146	NADH dehydrogenase		Cc039864	NO	OG0000029	PF14111	Domain of unknown function (DUF4283)
SHERM_02105	YES	OG0008774	PF05172	Nup53/35/40-type RNA recognition motif		SGA_v2.0_scaffold105T30499	NO	OG0008554	PF09229; PF08327	Activator of Hsp90 ATPase: N-terminal; Activator of Hsp90 ATPase homolog 1-like protein		SHERM_01652	YES	OG0012367	no_Pfam	no_Pfam		Cc006068	YES	OG0001374	PF10250	GDP-fucose protein O-fucosyltransferase		RAL47125	NO	OG0004993	PF00146	NADH dehydrogenase		Cc040422	NO	OG0000029	PF14111	Domain of unknown function (DUF4283)
SHERM_26288	YES	OG0013312	PF10950	Organ specific protein		SGA_v2.0_scaffold111T31411	NO	OG0008092	PF00406	Adenylate kinase		SHERM_18541	YES	OG0011349	PF05922; PF02225; PF00082; PF17766	Peptidase inhibitor I9; PA domain; Subtilase family; Fibronectin type-III domain		Cc030875	YES	OG0001374	PF10250	GDP-fucose protein O-fucosyltransferase		RAL36906	NO	OG0015185	no_Pfam	no_Pfam		Cc040952	NO	OG0009161	PF14111	Domain of unknown function (DUF4283)
SHERM_01639	YES	OG0013312	PF10950	Organ specific protein		SGA_v2.0_scaffold2T01180	NO	OG0008092	PF00406; PF00406	Adenylate kinase; Adenylate kinase		SHERM_18515	YES	OG0012376	PF02225; PF05922; PF17766; PF00082	PA domain; Peptidase inhibitor I9; Fibronectin type-III domain; Subtilase family		Cc000236	YES	OG0012166	PF00657	GDSL-like Lipase/Acylhydrolase		RAL37140	NO	OG0015195	no_Pfam	no_Pfam		Cc041763	NO	OG0000165	PF14111	Domain of unknown function (DUF4283)
SHERM_17153	YES	OG0000989	PF02225; PF05922; PF17766; PF00082	PA domain; Peptidase inhibitor I9; Fibronectin type-III domain; Subtilase family		SGA_v2.0_scaffold1T00477	NO	OG0004001	PF08240	Alcohol dehydrogenase GroES-like domain		SHERM_18514	YES	OG0012376	PF00082; PF02225; PF17766; PF05922	Subtilase family; PA domain; Fibronectin type-III domain; Peptidase inhibitor I9		Cc002738	YES	OG0000610	PF00657	GDSL-like Lipase/Acylhydrolase		RAL37142	NO	OG0015195	no_Pfam	no_Pfam		Cc042181	NO	OG0000104	PF14111	Domain of unknown function (DUF4283)
SHERM_16884	YES	OG0006130	PF02225; PF05922; PF00082; PF17766	PA domain; Peptidase inhibitor I9; Subtilase family; Fibronectin type-III domain		SGA_v2.0_scaffold1T00479	NO	OG0004001	PF08240	Alcohol dehydrogenase GroES-like domain		SHERM_18504	YES	OG0012376	PF17766; PF02225; PF05922; PF00082	Fibronectin type-III domain; PA domain; Peptidase inhibitor I9; Subtilase family		Cc002772	YES	OG0015495	PF00657	GDSL-like Lipase/Acylhydrolase		RAL37297	NO	OG0014295	no_Pfam	no_Pfam		Cc042772	NO	OG0000029	PF14111	Domain of unknown function (DUF4283)
SHERM_08443	YES	OG0016068	PF02225; PF05922; PF00082; PF17766	PA domain; Peptidase inhibitor I9; Subtilase family; Fibronectin type-III domain		SGA_v2.0_scaffold1T00475	NO	OG0004001	PF08240	Alcohol dehydrogenase GroES-like domain		SHERM_02786	YES	OG0000626	PF07816	Protein of unknown function (DUF1645)		Cc005289	YES	OG0000272	PF00657	GDSL-like Lipase/Acylhydrolase		RAL37350	NO	OG0014297	no_Pfam	no_Pfam		Cc043070	NO	OG0000029	PF14111	Domain of unknown function (DUF4283)
SHERM_19167	YES	OG0008714	PF02225; PF00082; PF17766; PF05922	PA domain; Subtilase family; Fibronectin type-III domain; Peptidase inhibitor I9		SGA_v2.0_scaffold2T01230	NO	OG0004001	PF08240; PF01357; PF03330; PF00107	Alcohol dehydrogenase GroES-like domain; Pollen allergen; Lytic transglycolase; Zinc-binding dehydrogenase		SHERM_25808	YES	OG0001503	PF00067	Cytochrome P450		Cc006270	YES	OG0000610	PF00657	GDSL-like Lipase/Acylhydrolase		RAL38793	NO	OG0015230	no_Pfam	no_Pfam		Cc043388	NO	OG0000104	PF14111	Domain of unknown function (DUF4283)
SHERM_02512	YES	OG0011278	PF00544; PF04431	Pectate lyase; Pectate lyase: N terminus		SGA_v2.0_scaffold108T30823	NO	OG0003359	PF08240; PF00107	Alcohol dehydrogenase GroES-like domain; Zinc-binding dehydrogenase		SHERM_25810	YES	OG0001503	PF00067	Cytochrome P450		Cc006314	YES	OG0015495	PF00657	GDSL-like Lipase/Acylhydrolase		RAL38858	NO	OG0000000	no_Pfam	no_Pfam		Cc044126	NO	OG0000104	PF14111	Domain of unknown function (DUF4283)
SHERM_05180	YES	OG0011278	PF00544; PF04431	Pectate lyase; Pectate lyase: N terminus		SGA_v2.0_scaffold275T46569	NO	OG0003359	PF08240; PF00107	Alcohol dehydrogenase GroES-like domain; Zinc-binding dehydrogenase		SHERM_02173	YES	OG0000139	PF06521	PAR1 protein		Cc008702	YES	OG0000272	PF00657	GDSL-like Lipase/Acylhydrolase		RAL39007	NO	OG0015238	no_Pfam	no_Pfam		Cc044226	NO	OG0000104	PF14111	Domain of unknown function (DUF4283)
SHERM_05368	YES	OG0000924	PF03283	Pectinacetylesterase		SGA_v2.0_scaffold275T46562	NO	OG0003359	PF08240; PF00107	Alcohol dehydrogenase GroES-like domain; Zinc-binding dehydrogenase		SHERM_02174	YES	OG0000139	PF06521	PAR1 protein		Cc008703	YES	OG0000272	PF00657	GDSL-like Lipase/Acylhydrolase		RAL39009	NO	OG0016459	no_Pfam	no_Pfam		Cc046303	NO	OG0000104	PF14111	Domain of unknown function (DUF4283)
SHERM_05369	YES	OG0000924	PF03283	Pectinacetylesterase		SGA_v2.0_scaffold275T46559	NO	OG0003359	PF08240; PF00107	Alcohol dehydrogenase GroES-like domain; Zinc-binding dehydrogenase		SHERM_02175	YES	OG0000139	PF06521	PAR1 protein		Cc010753	YES	OG0000610	PF00657	GDSL-like Lipase/Acylhydrolase		RAL39086	NO	OG0015240	no_Pfam	no_Pfam		Cc046569	NO	OG0000104	PF14111	Domain of unknown function (DUF4283)
SHERM_08025	YES	OG0016102	PF01095; PF04043	Pectinesterase; Plant invertase/pectin methylesterase inhibitor		SGA_v2.0_scaffold25T11014	NO	OG0003195	PF00171	Aldehyde dehydrogenase family		SHERM_27900	YES	OG0001130	PF00450	Serine carboxypeptidase		Cc013767	YES	OG0006745	PF00657	GDSL-like Lipase/Acylhydrolase		RAL39645	NO	OG0013660	no_Pfam	no_Pfam		Cc047085	NO	OG0000029	PF14111	Domain of unknown function (DUF4283)
SHERM_07128	YES	OG0006130	PF05922; PF17766; PF02225; PF00082	Peptidase inhibitor I9; Fibronectin type-III domain; PA domain; Subtilase family		SGA_v2.0_scaffold104T30081	NO	OG0007011	PF00171	Aldehyde dehydrogenase family		SHERM_27901	YES	OG0001130	PF00450	Serine carboxypeptidase		Cc015046	YES	OG0000272	PF00657	GDSL-like Lipase/Acylhydrolase		RAL39794	NO	OG0005216	no_Pfam	no_Pfam		Cc000961	NO	OG0000104	PF14111; PF00199	Domain of unknown function (DUF4283); Catalase
SHERM_26086	YES	OG0001859	PF05922; PF17766; PF00082	Peptidase inhibitor I9; Fibronectin type-III domain; Subtilase family		SGA_v2.0_scaffold109T31021	NO	OG0003195	PF00171	Aldehyde dehydrogenase family		SHERM_09952	YES	OG0011349	PF17766; PF00082; PF05922; PF02225	Fibronectin type-III domain; Subtilase family; Peptidase inhibitor I9; PA domain		Cc019260	YES	OG0012166	PF00657	GDSL-like Lipase/Acylhydrolase		RAL40058	NO	OG0014297	no_Pfam	no_Pfam		Cc025115	NO	OG0000104	PF14111; PF14111	Domain of unknown function (DUF4283); Domain of unknown function (DUF4283)
SHERM_24263	YES	OG0000369	PF05922; PF17766; PF00082; PF02225	Peptidase inhibitor I9; Fibronectin type-III domain; Subtilase family; PA domain		SGA_v2.0_scaffold57T20152	NO	OG0006836	PF00248	Aldo/keto reductase family		SHERM_03452	YES	OG0001217	PF05922; PF00082; PF17766	Peptidase inhibitor I9; Subtilase family; Fibronectin type-III domain		Cc026048	YES	OG0006745	PF00657	GDSL-like Lipase/Acylhydrolase		RAL40528	NO	OG0001490	no_Pfam	no_Pfam		Cc033645	NO	OG0000104	PF14111; PF14111	Domain of unknown function (DUF4283); Domain of unknown function (DUF4283)
SHERM_10890	YES	OG0000369	PF05922; PF17766; PF00082; PF02225	Peptidase inhibitor I9; Fibronectin type-III domain; Subtilase family; PA domain		SGA_v2.0_scaffold155T37216	NO	OG0006836	PF00248	Aldo/keto reductase family		SHERM_02742	YES	OG0001681	PF08263; PF13855	Leucine rich repeat N-terminal domain; Leucine rich repeat		Cc027413	YES	OG0008374	PF00657	GDSL-like Lipase/Acylhydrolase		RAL40807	NO	OG0014359	no_Pfam	no_Pfam		Cc039197	NO	OG0000104	PF14111; PF14111	Domain of unknown function (DUF4283); Domain of unknown function (DUF4283)
SHERM_24923	YES	OG0000369	PF05922; PF02225; PF17766; PF00082	Peptidase inhibitor I9; PA domain; Fibronectin type-III domain; Subtilase family		SGA_v2.0_scaffold5T02981	NO	OG0007125	PF01263	Aldose 1-epimerase		SHERM_28580	YES	OG0000583	no_Pfam	no_Pfam		Cc031364	YES	OG0000522	PF00657	GDSL-like Lipase/Acylhydrolase		RAL40875	NO	OG0015278	no_Pfam	no_Pfam		Cc040145	NO	OG0000029	PF14111; PF14111	Domain of unknown function (DUF4283); Domain of unknown function (DUF4283)
SHERM_16146	YES	OG0000369	PF05922; PF02225; PF17766; PF00082	Peptidase inhibitor I9; PA domain; Fibronectin type-III domain; Subtilase family		SGA_v2.0_scaffold24T10685	NO	OG0007125	PF01263	Aldose 1-epimerase		SHERM_15908	YES	OG0000139	PF06521	PAR1 protein		Cc031365	YES	OG0000522	PF00657	GDSL-like Lipase/Acylhydrolase		RAL41253	NO	OG0015295	no_Pfam	no_Pfam		Cc038157	NO	OG0000276	PF14111; PF14111; PF14392; PF14392	Domain of unknown function (DUF4283); Domain of unknown function (DUF4283); Zinc knuckle; Zinc knuckle
SHERM_07127	YES	OG0006130	PF05922; PF02225; PF00082; PF17766	Peptidase inhibitor I9; PA domain; Subtilase family; Fibronectin type-III domain		SGA_v2.0_scaffold66T22427	NO	OG0008911	PF01263	Aldose 1-epimerase		SHERM_15907	YES	OG0001492	PF01190	Pollen proteins Ole e I like		Cc031733	YES	OG0000522	PF00657	GDSL-like Lipase/Acylhydrolase		RAL41305	NO	OG0015297	no_Pfam	no_Pfam		Cc024490	NO	OG0000029	PF14111; PF14223	Domain of unknown function (DUF4283); gag-polypeptide of LTR copia-type
SHERM_03452	YES	OG0001217	PF05922; PF00082; PF17766	Peptidase inhibitor I9; Subtilase family; Fibronectin type-III domain		SGA_v2.0_scaffold69T23241	NO	OG0008911	PF01263	Aldose 1-epimerase		SHERM_27692	YES	OG0000989	PF00082; PF17766; PF02225; PF05922	Subtilase family; Fibronectin type-III domain; PA domain; Peptidase inhibitor I9		Cc033005	YES	OG0000272	PF00657	GDSL-like Lipase/Acylhydrolase		RAL41319	NO	OG0015297	no_Pfam	no_Pfam		Cc033669	NO	OG0000050	PF14111; PF14223	Domain of unknown function (DUF4283); gag-polypeptide of LTR copia-type
SHERM_15473	YES	OG0000369	PF05922; PF00082; PF17766; PF02225	Peptidase inhibitor I9; Subtilase family; Fibronectin type-III domain; PA domain		SGA_v2.0_scaffold405T51040	NO	OG0000258	PF12165; PF12165; PF00628	Alfin; Alfin; PHD-finger		SHERM_10890	YES	OG0000369	PF05922; PF17766; PF00082; PF02225	Peptidase inhibitor I9; Fibronectin type-III domain; Subtilase family; PA domain		Cc044286	YES	OG0000272	PF00657	GDSL-like Lipase/Acylhydrolase		RAL41544	NO	OG0008488	no_Pfam	no_Pfam		Cc038952	NO	OG0000104	PF14111; PF14223	Domain of unknown function (DUF4283); gag-polypeptide of LTR copia-type
SHERM_17442	YES	OG0000369	PF05922; PF00082; PF02225; PF17766	Peptidase inhibitor I9; Subtilase family; PA domain; Fibronectin type-III domain		SGA_v2.0_scaffold4T02058	NO	OG0000258	PF12165; PF00628	Alfin; PHD-finger		SHERM_00359	YES	OG0013102	PF00082; PF05922; PF17766	Subtilase family; Peptidase inhibitor I9; Fibronectin type-III domain		Cc002310	YES	OG0000272	PF00657; PF00657	GDSL-like Lipase/Acylhydrolase; GDSL-like Lipase/Acylhydrolase		RAL41551	NO	OG0000000	no_Pfam	no_Pfam		Cc028274	NO	OG0009161	PF14111; PF00320	Domain of unknown function (DUF4283); GATA zinc finger
SHERM_00887	YES	OG0006114	PF00141	Peroxidase		SGA_v2.0_scaffold68T22894	NO	OG0000258	PF12165; PF00628	Alfin; PHD-finger		SHERM_02002	YES	OG0001566	PF14543; PF14541	Xylanase inhibitor N-terminal; Xylanase inhibitor C-terminal		Cc015090	YES	OG0000272	PF00657; PF00657	GDSL-like Lipase/Acylhydrolase; GDSL-like Lipase/Acylhydrolase		RAL41810	NO	OG0015278	no_Pfam	no_Pfam		Cc002164	NO	OG0000029	PF14111; PF03732	Domain of unknown function (DUF4283); Retrotransposon gag protein
SHERM_21628	YES	OG0006114	PF00141	Peroxidase		SGA_v2.0_scaffold97T29153	NO	OG0000258	PF12165; PF00628	Alfin; PHD-finger		SHERM_22730	NO	OG0000005	PF06839	GRF zinc finger		Cc001890	YES	OG0014374	PF13839; PF14416	GDSL/SGNH-like Acyl-Esterase family found in Pmr5 and Cas1p; PMR5 N terminal Domain		RAL41965	NO	OG0001490	no_Pfam	no_Pfam		Cc008245	NO	OG0000104	PF14111; PF00078	Domain of unknown function (DUF4283); Reverse transcriptase (RNA-dependent DNA polymerase)
SHERM_24968	YES	OG0003801	PF04043	Plant invertase/pectin methylesterase inhibitor		SGA_v2.0_scaffold52T19244	NO	OG0001404	PF03901; PF13812; PF01535; PF01535	Alg9-like mannosyltransferase family; Pentatricopeptide repeat domain; PPR repeat; PPR repeat		SHERM_22736	NO	OG0000065	PF13456	Reverse transcriptase-like		Cc022908	YES	OG0011376	PF13839; PF14416	GDSL/SGNH-like Acyl-Esterase family found in Pmr5 and Cas1p; PMR5 N terminal Domain		RAL42022	NO	OG0013677	no_Pfam	no_Pfam		Cc009756	NO	OG0000165	PF14111; PF00078	Domain of unknown function (DUF4283); Reverse transcriptase (RNA-dependent DNA polymerase)
SHERM_27314	YES	OG0011413	PF04043	Plant invertase/pectin methylesterase inhibitor		SGA_v2.0_scaffold34T13577	NO	OG0005953	PF10199	Alpha and gamma adaptin binding protein p34		SHERM_22738	NO	OG0000005	no_Pfam	no_Pfam		Cc046843	YES	OG0003622	PF13839; PF14416	GDSL/SGNH-like Acyl-Esterase family found in Pmr5 and Cas1p; PMR5 N terminal Domain		RAL42479	NO	OG0015323	no_Pfam	no_Pfam		Cc013779	NO	OG0000029	PF14111; PF00078	Domain of unknown function (DUF4283); Reverse transcriptase (RNA-dependent DNA polymerase)
SHERM_27327	YES	OG0011413	PF04043	Plant invertase/pectin methylesterase inhibitor		SGA_v2.0_scaffold1T00809	NO	OG0002418	PF12697	Alpha/beta hydrolase family		SHERM_22777	NO	OG0000022	no_Pfam	no_Pfam		Cc015648	YES	OG0009256	PF07172	Glycine rich protein family		RAL42511	NO	OG0004051	no_Pfam	no_Pfam		Cc015469	NO	OG0000167	PF14111; PF00078	Domain of unknown function (DUF4283); Reverse transcriptase (RNA-dependent DNA polymerase)
SHERM_27549	YES	OG0014850	PF04043	Plant invertase/pectin methylesterase inhibitor		SGA_v2.0_scaffold1T00811	NO	OG0002418	PF12697	Alpha/beta hydrolase family		SHERM_22778	NO	OG0001133	PF05919	Mitovirus RNA-dependent RNA polymerase		Cc015650	YES	OG0009256	PF07172	Glycine rich protein family		RAL42513	NO	OG0006073	no_Pfam	no_Pfam		Cc031147	NO	OG0000254	PF14111; PF00078	Domain of unknown function (DUF4283); Reverse transcriptase (RNA-dependent DNA polymerase)
SHERM_29498	YES	OG0003801	PF04043	Plant invertase/pectin methylesterase inhibitor		SGA_v2.0_scaffold12T06040	NO	OG0002418	PF12697	Alpha/beta hydrolase family		SHERM_22780	NO	OG0000005	no_Pfam	no_Pfam		Cc023036	YES	OG0013805	PF07172	Glycine rich protein family		RAL42542	NO	OG0015325	no_Pfam	no_Pfam		Cc033772	NO	OG0000165	PF14111; PF00078	Domain of unknown function (DUF4283); Reverse transcriptase (RNA-dependent DNA polymerase)
SHERM_21142	YES	OG0003801	PF04043	Plant invertase/pectin methylesterase inhibitor		SGA_v2.0_scaffold21T09439_2	NO	OG0002418	PF12697	Alpha/beta hydrolase family		SHERM_22789	NO	OG0001566	PF14543	Xylanase inhibitor N-terminal		Cc023055	YES	OG0013805	PF07172	Glycine rich protein family		RAL42553	NO	OG0000026	no_Pfam	no_Pfam		Cc034996	NO	OG0009161	PF14111; PF00078	Domain of unknown function (DUF4283); Reverse transcriptase (RNA-dependent DNA polymerase)
SHERM_01973	YES	OG0016141	PF04043	Plant invertase/pectin methylesterase inhibitor		SGA_v2.0_scaffold21T09439_1	NO	OG0002418	PF12697	Alpha/beta hydrolase family		SHERM_22670	NO	OG0000636	PF00069	Protein kinase domain		Cc023063	YES	OG0009256	PF07172	Glycine rich protein family		RAL42555	NO	OG0000089	no_Pfam	no_Pfam		Cc038444	NO	OG0000104	PF14111; PF00078	Domain of unknown function (DUF4283); Reverse transcriptase (RNA-dependent DNA polymerase)
SHERM_01976	YES	OG0016141	PF04043	Plant invertase/pectin methylesterase inhibitor		SGA_v2.0_scaffold21T09436	NO	OG0002418	PF12697	Alpha/beta hydrolase family		SHERM_22676	NO	OG0000002	PF17917	RNase H-like domain found in reverse transcriptase		Cc039901	YES	OG0013805	PF07172	Glycine rich protein family		RAL42576	NO	OG0000089	no_Pfam	no_Pfam		Cc040483	NO	OG0000104	PF14111; PF00078	Domain of unknown function (DUF4283); Reverse transcriptase (RNA-dependent DNA polymerase)
SHERM_02661	YES	OG0003801	PF04043	Plant invertase/pectin methylesterase inhibitor		SGA_v2.0_scaffold62T21329_4	NO	OG0002418	PF12697	Alpha/beta hydrolase family		SHERM_22693	NO	OG0000069	PF02721	Domain of unknown function DUF223		Cc007073	YES	OG0000664	PF00232	Glycosyl hydrolase family 1		RAL42695	NO	OG0004905	no_Pfam	no_Pfam		Cc024174	NO	OG0000029	PF14111; PF00078; PF14223; PF14392; PF13966	Domain of unknown function (DUF4283); Reverse transcriptase (RNA-dependent DNA polymerase); gag-polypeptide of LTR copia-type; Zinc knuckle; zinc-binding in reverse transcriptase
SHERM_08024	YES	OG0016102	PF04043; PF01095	Plant invertase/pectin methylesterase inhibitor; Pectinesterase		SGA_v2.0_scaffold62T21329_3	NO	OG0002418	PF12697	Alpha/beta hydrolase family		SHERM_22702	NO	OG0000008	no_Pfam	no_Pfam		Cc008404	YES	OG0008438	PF00232	Glycosyl hydrolase family 1		RAL43151	NO	OG0015338	no_Pfam	no_Pfam		Cc032835	NO	OG0000029	PF14111; PF00078; PF00078	Domain of unknown function (DUF4283); Reverse transcriptase (RNA-dependent DNA polymerase); Reverse transcriptase (RNA-dependent DNA polymerase)
SHERM_09509	YES	OG0001124	PF05938	Plant self-incompatibility protein S1		SGA_v2.0_scaffold96T28973	NO	OG0012752	PF12695	Alpha/beta hydrolase family		SHERM_22703	NO	OG0004082	no_Pfam	no_Pfam		Cc009895	YES	OG0008438	PF00232	Glycosyl hydrolase family 1		RAL43152	NO	OG0015338	no_Pfam	no_Pfam		Cc013611	NO	OG0000029	PF14111; PF00078; PF14392	Domain of unknown function (DUF4283); Reverse transcriptase (RNA-dependent DNA polymerase); Zinc knuckle
SHERM_26665	YES	OG0001124	PF05938	Plant self-incompatibility protein S1		SGA_v2.0_scaffold90T27683	NO	OG0006062	PF07859	alpha/beta hydrolase fold		SHERM_22705	NO	OG0000032	no_Pfam	no_Pfam		Cc011938	YES	OG0000664	PF00232	Glycosyl hydrolase family 1		RAL43548	NO	OG0014409	no_Pfam	no_Pfam		Cc033931	NO	OG0000029	PF14111; PF00078; PF14392	Domain of unknown function (DUF4283); Reverse transcriptase (RNA-dependent DNA polymerase); Zinc knuckle
SHERM_16425	YES	OG0001124	PF05938	Plant self-incompatibility protein S1		SGA_v2.0_scaffold90T27680	NO	OG0006062	PF07859	alpha/beta hydrolase fold		SHERM_22657	NO	OG0002422	no_Pfam	no_Pfam		Cc011940	YES	OG0000664	PF00232	Glycosyl hydrolase family 1		RAL44079	NO	OG0015358	no_Pfam	no_Pfam		Cc026492	NO	OG0000108	PF14111; PF04434; PF14392; PF14392; PF14111	Domain of unknown function (DUF4283); SWIM zinc finger; Zinc knuckle; Zinc knuckle; Domain of unknown function (DUF4283)
SHERM_16805	YES	OG0001124	PF05938	Plant self-incompatibility protein S1		SGA_v2.0_scaffold121T33070	NO	OG0005706	PF01063	Amino-transferase class IV		SHERM_01305	NO	OG0001002	PF03107	C1 domain		Cc041502	YES	OG0000664	PF00232	Glycosyl hydrolase family 1		RAL44169	NO	OG0011640	no_Pfam	no_Pfam		RAL42418	NO	OG0000104	PF14111; PF14392	Domain of unknown function (DUF4283); Zinc knuckle
SHERM_16806	YES	OG0001124	PF05938	Plant self-incompatibility protein S1		SGA_v2.0_scaffold269T46266	NO	OG0005706	PF01063	Amino-transferase class IV		SHERM_01303	NO	OG0001002	no_Pfam	no_Pfam		Cc041503	YES	OG0000664	PF00232	Glycosyl hydrolase family 1		RAL44994	NO	OG0011640	no_Pfam	no_Pfam		RAL42518	NO	OG0000029	PF14111; PF14392	Domain of unknown function (DUF4283); Zinc knuckle
SHERM_16808	YES	OG0001124	PF05938	Plant self-incompatibility protein S1		SGA_v2.0_scaffold28T11959	NO	OG0006550	PF00155	Aminotransferase class I and II		SHERM_01302	NO	OG0001002	PF03107	C1 domain		Cc044562	YES	OG0007139	PF00232	Glycosyl hydrolase family 1		RAL45301	NO	OG0004905	no_Pfam	no_Pfam		RAL46971	NO	OG0000104	PF14111; PF14392	Domain of unknown function (DUF4283); Zinc knuckle
SHERM_20778	YES	OG0001124	PF05938	Plant self-incompatibility protein S1		SGA_v2.0_scaffold83T26334	NO	OG0006550	PF00155	Aminotransferase class I and II		SHERM_25673	NO	OG0000066	PF13650; PF03732	Aspartyl protease; Retrotransposon gag protein		Cc017223	YES	OG0006030	PF01915; PF01915; PF00933; PF01915; PF00933	Glycosyl hydrolase family 3 C-terminal domain; Glycosyl hydrolase family 3 C-terminal domain; Glycosyl hydrolase family 3 N terminal domain; Glycosyl hydrolase family 3 C-terminal domain; Glycosyl hydrolase family 3 N terminal domain		RAL45466	NO	OG0015399	no_Pfam	no_Pfam		RAL52610	NO	OG0000104	PF14111; PF14392	Domain of unknown function (DUF4283); Zinc knuckle
SHERM_05111	YES	OG0001124	PF05938	Plant self-incompatibility protein S1		SGA_v2.0_scaffold25T10959	NO	OG0008506	PF00266	Aminotransferase class-V		SHERM_25676	NO	OG0000073	PF03101; PF10551	FAR1 DNA-binding domain; MULE transposase domain		Cc002968	YES	OG0001463	PF01915; PF00933; PF14310	Glycosyl hydrolase family 3 C-terminal domain; Glycosyl hydrolase family 3 N terminal domain; Fibronectin type III-like domain		RAL46361	NO	OG0016459	no_Pfam	no_Pfam		Cc000180	NO	OG0000104	PF14111; PF14392	Domain of unknown function (DUF4283); Zinc knuckle
SHERM_07255	YES	OG0000206	PF03004	Plant transposase (Ptta/En/Spm family)		SGA_v2.0_scaffold28T11755	NO	OG0008506	PF00266	Aminotransferase class-V		SHERM_25666	NO	OG0002061	PF08284; PF03732	Retroviral aspartyl protease; Retrotransposon gag protein		Cc012073	YES	OG0001463	PF01915; PF00933; PF14310	Glycosyl hydrolase family 3 C-terminal domain; Glycosyl hydrolase family 3 N terminal domain; Fibronectin type III-like domain		RAL46774	NO	OG0012223	no_Pfam	no_Pfam		Cc012303	NO	OG0000104	PF14111; PF14392	Domain of unknown function (DUF4283); Zinc knuckle
SHERM_09160	YES	OG0013825	PF02298	Plastocyanin-like domain		SGA_v2.0_scaffold19T08569	NO	OG0001181	PF00501	AMP-binding enzyme		SHERM_20434	NO	OG0007561	PF12937	F-box-like		Cc031440	YES	OG0001463	PF00933; PF01915; PF14310	Glycosyl hydrolase family 3 N terminal domain; Glycosyl hydrolase family 3 C-terminal domain; Fibronectin type III-like domain		RAL46982	NO	OG0014468	no_Pfam	no_Pfam		Cc031247	NO	OG0000165	PF14111; PF13966	Domain of unknown function (DUF4283); zinc-binding in reverse transcriptase
SHERM_09161	YES	OG0013825	PF02298	Plastocyanin-like domain		SGA_v2.0_scaffold61T21136	NO	OG0001181	PF00501	AMP-binding enzyme		SHERM_20439	NO	OG0000002	PF00078	Reverse transcriptase (RNA-dependent DNA polymerase)		Cc023414	YES	OG0006030	PF00933; PF01915; PF00933; PF01915	Glycosyl hydrolase family 3 N terminal domain; Glycosyl hydrolase family 3 C-terminal domain; Glycosyl hydrolase family 3 N terminal domain; Glycosyl hydrolase family 3 C-terminal domain		RAL47094	NO	OG0012223	no_Pfam	no_Pfam		Cc012421	NO	OG0000029	PF14111; PF13966; PF00078	Domain of unknown function (DUF4283); zinc-binding in reverse transcriptase; Reverse transcriptase (RNA-dependent DNA polymerase)
SHERM_09162	YES	OG0013825	PF02298	Plastocyanin-like domain		SGA_v2.0_scaffold64T22084	NO	OG0000035	PF00501	AMP-binding enzyme		SHERM_00138	NO	OG0000049	PF03732	Retrotransposon gag protein		Cc002566	YES	OG0012177	PF00759	Glycosyl hydrolase family 9		RAL47184	NO	OG0013660	no_Pfam	no_Pfam		RAL39738	NO	OG0000194	PF02721	Domain of unknown function DUF223
SHERM_25776	YES	OG0012704	PF01190	Pollen proteins Ole e I like		SGA_v2.0_scaffold96T28962	NO	OG0001181	PF00501	AMP-binding enzyme		SHERM_00139	NO	OG0000002	PF17921; PF00078; PF08284; PF17919	Integrase zinc binding domain; Reverse transcriptase (RNA-dependent DNA polymerase); Retroviral aspartyl protease; RNase H-like domain found in reverse transcriptase		Cc006736	YES	OG0006175	PF00759	Glycosyl hydrolase family 9		RAL47185	NO	OG0013660	no_Pfam	no_Pfam		RAL41588	NO	OG0002804	PF02721	Domain of unknown function DUF223
SHERM_00822	YES	OG0003180	PF00432; PF00432	Prenyltransferase and squalene oxidase repeat; Prenyltransferase and squalene oxidase repeat		SGA_v2.0_scaffold111T31413	NO	OG0001181	PF00501	AMP-binding enzyme		SHERM_00277	NO	OG0000583	no_Pfam	no_Pfam		Cc016074	YES	OG0012177	PF00759; PF00759	Glycosyl hydrolase family 9; Glycosyl hydrolase family 9		RAL47191	NO	OG0015358	no_Pfam	no_Pfam		RAL48653	NO	OG0002804	PF02721	Domain of unknown function DUF223
SHERM_27247	YES	OG0003180	PF00432; PF00432	Prenyltransferase and squalene oxidase repeat; Prenyltransferase and squalene oxidase repeat		SGA_v2.0_scaffold305T47968	NO	OG0001181	PF00501; PF02096	AMP-binding enzyme; 60Kd inner membrane protein		SHERM_25570	NO	OG0000114	PF00665	Integrase core domain		Cc005397	YES	OG0011182	PF00722; PF06955	Glycosyl hydrolases family 16; Xyloglucan endo-transglycosylase (XET) C-terminus		RAL47554	NO	OG0000000	no_Pfam	no_Pfam		RAL50544	NO	OG0000194	PF02721	Domain of unknown function DUF223
SHERM_02695	YES	OG0003180	PF00432; PF00432	Prenyltransferase and squalene oxidase repeat; Prenyltransferase and squalene oxidase repeat		SGA_v2.0_scaffold2T01050	NO	OG0008944	PF12894; PF00400	Anaphase-promoting complex subunit 4 WD40 domain; WD domain: G-beta repeat		SHERM_07606	NO	OG0000448	PF06839	GRF zinc finger		Cc011935	YES	OG0008142	PF00722; PF06955	Glycosyl hydrolases family 16; Xyloglucan endo-transglycosylase (XET) C-terminus		RAL47656	NO	OG0016890	no_Pfam	no_Pfam		RAL53646	NO	OG0000194	PF02721	Domain of unknown function DUF223
SHERM_16005	YES	OG0008607	PF10615	Protein of unknown function (DUF2470)		SGA_v2.0_scaffold221T42718	NO	OG0005858	PF00023; PF12796; PF12796	Ankyrin repeat; Ankyrin repeats (3 copies); Ankyrin repeats (3 copies)		SHERM_25171	NO	OG0000008	no_Pfam	no_Pfam		Cc020767	YES	OG0008080	PF00722; PF06955	Glycosyl hydrolases family 16; Xyloglucan endo-transglycosylase (XET) C-terminus		RAL47693	NO	OG0000089	no_Pfam	no_Pfam		Cc001787	NO	OG0000194	PF02721	Domain of unknown function DUF223
SHERM_17791	YES	OG0000017	PF03478	Protein of unknown function (DUF295)		SGA_v2.0_scaffold126T33794	NO	OG0012275	PF13606; PF13857; PF12796	Ankyrin repeat; Ankyrin repeats (many copies); Ankyrin repeats (3 copies)		SHERM_09186	NO	OG0001125	no_Pfam	no_Pfam		Cc007668	YES	OG0011888	PF00332	Glycosyl hydrolases family 17		RAL47807	NO	OG0015455	no_Pfam	no_Pfam		Cc003967	NO	OG0002804	PF02721	Domain of unknown function DUF223
SHERM_09355	YES	OG0006344	PF07714	Protein tyrosine kinase		SGA_v2.0_scaffold2T01069	NO	OG0005858	PF12796; PF12796; PF00023	Ankyrin repeats (3 copies); Ankyrin repeats (3 copies); Ankyrin repeat		SHERM_09187	NO	OG0001125	no_Pfam	no_Pfam		Cc025199	YES	OG0001319	PF00332	Glycosyl hydrolases family 17		RAL47958	NO	OG0015458	no_Pfam	no_Pfam		Cc006074	NO	OG0000437	PF02721	Domain of unknown function DUF223
SHERM_18184	YES	OG0006344	PF07714	Protein tyrosine kinase		SGA_v2.0_scaffold75T24941	NO	OG0012275	PF13857; PF12796; PF12796	Ankyrin repeats (many copies); Ankyrin repeats (3 copies); Ankyrin repeats (3 copies)		SHERM_09188	NO	OG0001125	no_Pfam	no_Pfam		Cc025335	YES	OG0001319	PF00332	Glycosyl hydrolases family 17		RAL47982	NO	OG0004993	no_Pfam	no_Pfam		Cc010281	NO	OG0000437	PF02721	Domain of unknown function DUF223
SHERM_17731	YES	OG0002743	PF16656; PF14008; PF00149	Purple acid Phosphatase: N-terminal domain; Iron/zinc purple acid phosphatase-like protein C; Calcineurin-like phosphoesterase		SGA_v2.0_scaffold5T02754	NO	OG0009094	PF00847	AP2 domain		SHERM_08265	NO	OG0001127	PF00646; PF07734	F-box domain; F-box associated		Cc032023	YES	OG0001132	PF00332; PF02458; PF07983; PF07983; PF00332; PF02458	Glycosyl hydrolases family 17; Transferase family; X8 domain; X8 domain; Glycosyl hydrolases family 17; Transferase family		RAL48018	NO	OG0015460	no_Pfam	no_Pfam		Cc012767	NO	OG0000194	PF02721	Domain of unknown function DUF223
SHERM_00252	YES	OG0002743	PF16656; PF14008; PF00149	Purple acid Phosphatase: N-terminal domain; Iron/zinc purple acid phosphatase-like protein C; Calcineurin-like phosphoesterase		SGA_v2.0_scaffold22T09677	NO	OG0005523	PF00847	AP2 domain		SHERM_08357	NO	OG0000065	no_Pfam	no_Pfam		Cc017732	YES	OG0001319	PF00332; PF07983	Glycosyl hydrolases family 17; X8 domain		RAL48029	NO	OG0012921	no_Pfam	no_Pfam		Cc018410	NO	OG0002804	PF02721	Domain of unknown function DUF223
SHERM_23952	YES	OG0000012	PF03732	Retrotransposon gag protein		SGA_v2.0_scaffold37T14728	NO	OG0009094	PF00847	AP2 domain		SHERM_16268	NO	OG0000069	PF08646	Replication factor-A C terminal domain		Cc028268	YES	OG0011985	PF00332; PF07983	Glycosyl hydrolases family 17; X8 domain		RAL48030	NO	OG0006073	no_Pfam	no_Pfam		Cc028063	NO	OG0002804	PF02721	Domain of unknown function DUF223
SHERM_12013	YES	OG0000377	PF03732	Retrotransposon gag protein		SGA_v2.0_scaffold47T17720	NO	OG0005523	PF00847	AP2 domain		SHERM_16347	NO	OG0000070	PF04504	Protein of unknown function: DUF573		Cc030082	YES	OG0001132	PF00332; PF07983	Glycosyl hydrolases family 17; X8 domain		RAL48034	NO	OG0004051	no_Pfam	no_Pfam		Cc029792	NO	OG0000194	PF02721	Domain of unknown function DUF223
SHERM_12324	YES	OG0000016	PF00078	Reverse transcriptase (RNA-dependent DNA polymerase)		SGA_v2.0_scaffold87T27076	NO	OG0005576	PF00847	AP2 domain		SHERM_16327	NO	OG0000070	PF04504	Protein of unknown function: DUF573		Cc037943	YES	OG0015456	PF00332; PF07983	Glycosyl hydrolases family 17; X8 domain		RAL48037	NO	OG0012921	no_Pfam	no_Pfam		Cc030998	NO	OG0000437	PF02721	Domain of unknown function DUF223
SHERM_24128	YES	OG0013974	PF00445	Ribonuclease T2 family		SGA_v2.0_scaffold100T29706	NO	OG0005523	PF00847	AP2 domain		SHERM_16300	NO	OG0004577	PF05903	PPPDE putative peptidase domain		Cc008145	YES	OG0002411	PF00332; PF07983; PF00332	Glycosyl hydrolases family 17; X8 domain; Glycosyl hydrolases family 17		RAL48039	NO	OG0015462	no_Pfam	no_Pfam		Cc034507	NO	OG0002804	PF02721	Domain of unknown function DUF223
SHERM_01475	YES	OG0013974	PF00445	Ribonuclease T2 family		SGA_v2.0_scaffold476T52139	NO	OG0005576	PF00847	AP2 domain		SHERM_16283	NO	OG0000583	no_Pfam	no_Pfam		Cc015640	YES	OG0011521	PF00332; PF07983; PF10536; PF00332; PF07983	Glycosyl hydrolases family 17; X8 domain; Plant mobile domain; Glycosyl hydrolases family 17; X8 domain		RAL48237	NO	OG0014099	no_Pfam	no_Pfam		Cc031802	NO	OG0000194	PF02721; PF02721	Domain of unknown function DUF223; Domain of unknown function DUF223
SHERM_01741	YES	OG0016172	PF01657; PF01657; PF00069	Salt stress response/antifungal; Salt stress response/antifungal; Protein kinase domain		SGA_v2.0_scaffold35T14172	NO	OG0011225	PF00847; PF00847	AP2 domain; AP2 domain		SHERM_10067	NO	OG0000053	PF09331	Domain of unknown function (DUF1985)		Cc020356	YES	OG0009158	PF00704	Glycosyl hydrolases family 18		RAL48238	NO	OG0014099	no_Pfam	no_Pfam		Cc033191	NO	OG0000194	PF02721; PF02721	Domain of unknown function DUF223; Domain of unknown function DUF223
SHERM_27900	YES	OG0001130	PF00450	Serine carboxypeptidase		SGA_v2.0_scaffold94T28662	NO	OG0011225	PF00847; PF00847	AP2 domain; AP2 domain		SHERM_19761	NO	OG0003359	PF08240; PF00107	Alcohol dehydrogenase GroES-like domain; Zinc-binding dehydrogenase		Cc003113	YES	OG0000537	PF00295	Glycosyl hydrolases family 28		RAL48478	NO	OG0015470	no_Pfam	no_Pfam		Cc039384	NO	OG0000437	PF02721; PF02721	Domain of unknown function DUF223; Domain of unknown function DUF223
SHERM_27901	YES	OG0001130	PF00450	Serine carboxypeptidase		SGA_v2.0_scaffold90T27902	NO	OG0013890	PF04379	ApaG domain		SHERM_25172	NO	OG0000231	PF14303	No apical meristem-associated C-terminal domain		Cc006939	YES	OG0000298	PF00295	Glycosyl hydrolases family 28		RAL48514	NO	OG0014359	no_Pfam	no_Pfam		RAL48869	NO	OG0000437	PF02721; PF08646	Domain of unknown function DUF223; Replication factor-A C terminal domain
SHERM_16450	YES	OG0000685	PF00450	Serine carboxypeptidase		SGA_v2.0_scaffold131T34466	NO	OG0002035	PF13339	Apoptosis antagonizing transcription factor		SHERM_13333	NO	OG0000065	PF13966	zinc-binding in reverse transcriptase		Cc007610	YES	OG0015618	PF00295	Glycosyl hydrolases family 28		RAL48807	NO	OG0001490	no_Pfam	no_Pfam		Cc046412	NO	OG0000194	PF02721; PF08646	Domain of unknown function DUF223; Replication factor-A C terminal domain
SHERM_21401	YES	OG0000685	PF00450	Serine carboxypeptidase		SGA_v2.0_scaffold5T02962	NO	OG0002035	PF08164; PF13339	Apoptosis-antagonizing transcription factor: C-terminal; Apoptosis antagonizing transcription factor		SHERM_12329	NO	OG0000008	no_Pfam	no_Pfam		Cc007744	YES	OG0000298	PF00295	Glycosyl hydrolases family 28		RAL48871	NO	OG0015185	no_Pfam	no_Pfam		Cc026867	NO	OG0000437	PF02721; PF08646; PF02721; PF08646	Domain of unknown function DUF223; Replication factor-A C terminal domain; Domain of unknown function DUF223; Replication factor-A C terminal domain
SHERM_21402	YES	OG0000685	PF00450	Serine carboxypeptidase		SGA_v2.0_scaffold476T52131	NO	OG0011770	PF15996	Arginine/serine-rich protein PNISR		SHERM_12330	NO	OG0000066	PF03732	Retrotransposon gag protein		Cc009369	YES	OG0000298	PF00295	Glycosyl hydrolases family 28		RAL49156	NO	OG0015453	no_Pfam	no_Pfam		Cc003769	NO	OG0000437	PF02721; PF08646; PF14214	Domain of unknown function DUF223; Replication factor-A C terminal domain; Helitron helicase-like domain at N-terminus
SHERM_21409	YES	OG0000685	PF00450	Serine carboxypeptidase		SGA_v2.0_scaffold80T25881	NO	OG0000270	PF00514; PF00514; PF00514; PF00514; PF00514; PF00514; PF00514; PF00514; PF01749; PF16186	Armadillo/beta-catenin-like repeat; Armadillo/beta-catenin-like repeat; Armadillo/beta-catenin-like repeat; Armadillo/beta-catenin-like repeat; Armadillo/beta-catenin-like repeat; Armadillo/beta-catenin-like repeat; Armadillo/beta-catenin-like repeat; Armadillo/beta-catenin-like repeat; Importin beta binding domain; Atypical Arm repeat		SHERM_27272	NO	OG0004949	PF14111; PF14392	Domain of unknown function (DUF4283); Zinc knuckle		Cc009407	YES	OG0000298	PF00295	Glycosyl hydrolases family 28		RAL49201	NO	OG0015480	no_Pfam	no_Pfam		Cc014670	NO	OG0000194	PF02721; PF08646; PF08646; PF02721	Domain of unknown function DUF223; Replication factor-A C terminal domain; Replication factor-A C terminal domain; Domain of unknown function DUF223
SHERM_14093	YES	OG0000870	PF05577	Serine carboxypeptidase S28		SGA_v2.0_scaffold81T26124	NO	OG0000270	PF00514; PF00514; PF00514; PF00514; PF00514; PF00514; PF00514; PF00514; PF16186; PF01749	Armadillo/beta-catenin-like repeat; Armadillo/beta-catenin-like repeat; Armadillo/beta-catenin-like repeat; Armadillo/beta-catenin-like repeat; Armadillo/beta-catenin-like repeat; Armadillo/beta-catenin-like repeat; Armadillo/beta-catenin-like repeat; Armadillo/beta-catenin-like repeat; Atypical Arm repeat; Importin beta binding domain		SHERM_27290	NO	OG0000423	PF00025	ADP-ribosylation factor family		Cc009410	YES	OG0000298	PF00295	Glycosyl hydrolases family 28		RAL49210	NO	OG0000004	no_Pfam	no_Pfam		Cc028733	NO	OG0000300	PF08268	F-box associated domain
SHERM_03036	YES	OG0012622	PF04885	Stigma-specific protein: Stig1		SGA_v2.0_scaffold198T41127	NO	OG0000270	PF00514; PF00514; PF00514; PF00514; PF00514; PF00514; PF00514; PF00514; PF01749; PF16186	Armadillo/beta-catenin-like repeat; Armadillo/beta-catenin-like repeat; Armadillo/beta-catenin-like repeat; Armadillo/beta-catenin-like repeat; Armadillo/beta-catenin-like repeat; Armadillo/beta-catenin-like repeat; Armadillo/beta-catenin-like repeat; Armadillo/beta-catenin-like repeat; Importin beta binding domain; Atypical Arm repeat		SHERM_26681	NO	OG0007560	PF09331	Domain of unknown function (DUF1985)		Cc010199	YES	OG0015618	PF00295	Glycosyl hydrolases family 28		RAL49271	NO	OG0006073	no_Pfam	no_Pfam		Cc002317	NO	OG0000905	PF08268; PF00646	F-box associated domain; F-box domain
SHERM_22712	YES	OG0012622	PF04885	Stigma-specific protein: Stig1		SGA_v2.0_scaffold18T08295	NO	OG0000270	PF00514; PF00514; PF00514; PF00514; PF00514; PF00514; PF00514; PF01749; PF16186	Armadillo/beta-catenin-like repeat; Armadillo/beta-catenin-like repeat; Armadillo/beta-catenin-like repeat; Armadillo/beta-catenin-like repeat; Armadillo/beta-catenin-like repeat; Armadillo/beta-catenin-like repeat; Armadillo/beta-catenin-like repeat; Importin beta binding domain; Atypical Arm repeat		SHERM_26137	NO	OG0000002	PF03732; PF08284	Retrotransposon gag protein; Retroviral aspartyl protease		Cc011106	YES	OG0000488	PF00295	Glycosyl hydrolases family 28		RAL49277	NO	OG0015399	no_Pfam	no_Pfam		Cc036514	NO	OG0000905	PF08268; PF00646	F-box associated domain; F-box domain
SHERM_27692	YES	OG0000989	PF00082; PF17766; PF02225; PF05922	Subtilase family; Fibronectin type-III domain; PA domain; Peptidase inhibitor I9		SGA_v2.0_scaffold4T02170	NO	OG0007989	PF05856; PF05856	ARP2/3 complex 20 kDa subunit (ARPC4); ARP2/3 complex 20 kDa subunit (ARPC4)		SHERM_17851	NO	OG0000046	PF14111; PF14392	Domain of unknown function (DUF4283); Zinc knuckle		Cc015271	YES	OG0000298	PF00295	Glycosyl hydrolases family 28		RAL49289	NO	OG0015470	no_Pfam	no_Pfam		Cc002314	NO	OG0000905	PF08268; PF00646; PF00069	F-box associated domain; F-box domain; Protein kinase domain
SHERM_16883	YES	OG0006130	PF00082; PF17766; PF02225; PF05922	Subtilase family; Fibronectin type-III domain; PA domain; Peptidase inhibitor I9		SGA_v2.0_scaffold14T07057	NO	OG0007989	PF05856; PF05856	ARP2/3 complex 20 kDa subunit (ARPC4); ARP2/3 complex 20 kDa subunit (ARPC4)		SHERM_28451	NO	OG0000051	no_Pfam	no_Pfam		Cc017393	YES	OG0000488	PF00295	Glycosyl hydrolases family 28		RAL49579	NO	OG0004051	no_Pfam	no_Pfam		RAL42290	NO	OG0000300	PF08268; PF12937	F-box associated domain; F-box-like
SHERM_20832	YES	OG0000989	PF00082; PF17766; PF02225; PF05922	Subtilase family; Fibronectin type-III domain; PA domain; Peptidase inhibitor I9		SGA_v2.0_scaffold106T30536	NO	OG0000035	PF13650	Aspartyl protease		SHERM_26698	NO	OG0000049	PF03732	Retrotransposon gag protein		Cc017773	YES	OG0000488	PF00295	Glycosyl hydrolases family 28		RAL49580	NO	OG0012921	no_Pfam	no_Pfam		RAL42292	NO	OG0000300	PF08268; PF12937	F-box associated domain; F-box-like
SHERM_26108	YES	OG0001859	PF00082; PF17766; PF05922	Subtilase family; Fibronectin type-III domain; Peptidase inhibitor I9		SGA_v2.0_scaffold366T50025	NO	OG0000035	PF13650	Aspartyl protease		SHERM_09224	NO	OG0000112	no_Pfam	no_Pfam		Cc018195	YES	OG0001959	PF00295	Glycosyl hydrolases family 28		RAL49581	NO	OG0004051	no_Pfam	no_Pfam		RAL42293	NO	OG0000300	PF08268; PF12937	F-box associated domain; F-box-like
SHERM_20834	YES	OG0000989	PF00082; PF17766; PF05922	Subtilase family; Fibronectin type-III domain; Peptidase inhibitor I9		SGA_v2.0_scaffold163T38035	NO	OG0008107	PF07526	Associated with HOX		SHERM_27576	NO	OG0000049	no_Pfam	no_Pfam		Cc021137	YES	OG0011712	PF00295	Glycosyl hydrolases family 28		RAL49582	NO	OG0012921	no_Pfam	no_Pfam		Cc014976	NO	OG0000300	PF08268; PF12937	F-box associated domain; F-box-like
SHERM_26109	YES	OG0001859	PF00082; PF05922; PF17766	Subtilase family; Peptidase inhibitor I9; Fibronectin type-III domain		SGA_v2.0_scaffold169T38685	NO	OG0008107	PF07526; PF05920	Associated with HOX; Homeobox KN domain		SHERM_27588	NO	OG0001754	no_Pfam	no_Pfam		Cc024138	YES	OG0014556	PF00295	Glycosyl hydrolases family 28		RAL49583	NO	OG0015462	no_Pfam	no_Pfam		Cc014979	NO	OG0000300	PF08268; PF12937	F-box associated domain; F-box-like
SHERM_23712	YES	OG0000369	PF00082; PF05922; PF02225	Subtilase family; Peptidase inhibitor I9; PA domain		SGA_v2.0_scaffold25T10961	NO	OG0009369	PF00231	ATP synthase		SHERM_27603	NO	OG0000005	no_Pfam	no_Pfam		Cc024920	YES	OG0014556	PF00295	Glycosyl hydrolases family 28		RAL49585	NO	OG0006073	no_Pfam	no_Pfam		Cc028722	NO	OG0000300	PF08268; PF12937	F-box associated domain; F-box-like
SHERM_27683	YES	OG0000989	PF00082; PF05922; PF02225; PF17766	Subtilase family; Peptidase inhibitor I9; PA domain; Fibronectin type-III domain		SGA_v2.0_scaffold28T11757	NO	OG0009369	PF00231	ATP synthase		SHERM_14546	NO	OG0000183	PF11443	Domain of unknown function (DUF2828)		Cc025002	YES	OG0000488	PF00295	Glycosyl hydrolases family 28		RAL49590	NO	OG0004051	no_Pfam	no_Pfam		Cc028723	NO	OG0000300	PF08268; PF12937	F-box associated domain; F-box-like
SHERM_13137	YES	OG0001217	PF00082; PF05922; PF02225; PF17766	Subtilase family; Peptidase inhibitor I9; PA domain; Fibronectin type-III domain		SGA_v2.0_scaffold119T32690	NO	OG0000796	PF00306; PF00006; PF02874	ATP synthase alpha/beta chain: C terminal domain; ATP synthase alpha/beta family: nucleotide-binding domain; ATP synthase alpha/beta family: beta-barrel domain		SHERM_14508	NO	OG0000636	PF00069	Protein kinase domain		Cc027140	YES	OG0000537	PF00295	Glycosyl hydrolases family 28		RAL49605	NO	OG0012921	no_Pfam	no_Pfam		Cc028724	NO	OG0000300	PF08268; PF12937	F-box associated domain; F-box-like
SHERM_14866	YES	OG0008714	PF00082; PF05922; PF02225; PF17766	Subtilase family; Peptidase inhibitor I9; PA domain; Fibronectin type-III domain		SGA_v2.0_scaffold400T50835	NO	OG0000796	PF02874; PF00006; PF00306	ATP synthase alpha/beta family: beta-barrel domain; ATP synthase alpha/beta family: nucleotide-binding domain; ATP synthase alpha/beta chain: C terminal domain		SHERM_14504	NO	OG0000073	PF04434	SWIM zinc finger		Cc029973	YES	OG0001959	PF00295	Glycosyl hydrolases family 28		RAL49956	NO	OG0006888	no_Pfam	no_Pfam		Cc028728	NO	OG0000300	PF08268; PF12937	F-box associated domain; F-box-like
SHERM_08442	YES	OG0016068	PF00082; PF05922; PF02225; PF17766	Subtilase family; Peptidase inhibitor I9; PA domain; Fibronectin type-III domain		SGA_v2.0_scaffold137T35140	NO	OG0000796	PF00006	ATP synthase alpha/beta family: nucleotide-binding domain		SHERM_28616	NO	OG0000162	no_Pfam	no_Pfam		Cc042030	YES	OG0011712	PF00295	Glycosyl hydrolases family 28		RAL49958	NO	OG0006888	no_Pfam	no_Pfam		Cc044653	NO	OG0000905	PF08268; PF12937	F-box associated domain; F-box-like
SHERM_00658	YES	OG0000989	PF00082; PF05922; PF00082; PF02225; PF17766	Subtilase family; Peptidase inhibitor I9; Subtilase family; PA domain; Fibronectin type-III domain		SGA_v2.0_scaffold150T36660	NO	OG0000796	PF00006	ATP synthase alpha/beta family: nucleotide-binding domain		SHERM_11005	NO	OG0000049	no_Pfam	no_Pfam		Cc003083	YES	OG0014314	PF00295; PF00295	Glycosyl hydrolases family 28; Glycosyl hydrolases family 28		RAL50016	NO	OG0014295	no_Pfam	no_Pfam		RAL42294	NO	OG0000300	PF07734; PF12937	F-box associated; F-box-like
SHERM_09697	YES	OG0016090	PF00197	Trypsin and protease inhibitor		SGA_v2.0_scaffold12T06137	NO	OG0005443	PF05873	ATP synthase D chain: mitochondrial (ATP5H)		SHERM_11015	NO	OG0000206	no_Pfam	no_Pfam		Cc025656	YES	OG0001959	PF00295; PF00295	Glycosyl hydrolases family 28; Glycosyl hydrolases family 28		RAL50041	NO	OG0000089	no_Pfam	no_Pfam		Cc014974	NO	OG0000300	PF07734; PF12937	F-box associated; F-box-like
SHERM_09698	YES	OG0016090	PF00197	Trypsin and protease inhibitor		SGA_v2.0_scaffold255T45504	NO	OG0009508	PF00137	ATP synthase subunit C		SHERM_09228	NO	OG0000066	no_Pfam	no_Pfam		Cc027112	YES	OG0014314	PF00295; PF00295	Glycosyl hydrolases family 28; Glycosyl hydrolases family 28		RAL50068	NO	OG0015323	no_Pfam	no_Pfam		RAL37029	NO	OG0000905	PF00646	F-box domain
SHERM_09114	YES	OG0009274	PF00197	Trypsin and protease inhibitor		SGA_v2.0_scaffold49T18257	NO	OG0008641	PF01813	ATP synthase subunit D		SHERM_09233	NO	OG0000065	PF13966	zinc-binding in reverse transcriptase		Cc032721	YES	OG0001959	PF00295; PF00295	Glycosyl hydrolases family 28; Glycosyl hydrolases family 28		RAL50123	NO	OG0013677	no_Pfam	no_Pfam		RAL37031	NO	OG0000905	PF00646	F-box domain
SHERM_09116	YES	OG0009274	PF00197	Trypsin and protease inhibitor		SGA_v2.0_scaffold75T25035	NO	OG0008641	PF01813	ATP synthase subunit D		SHERM_00148	NO	OG0000049	no_Pfam	no_Pfam		Cc020709	YES	OG0000298	PF00295; PF00295; PF00295	Glycosyl hydrolases family 28; Glycosyl hydrolases family 28; Glycosyl hydrolases family 28		RAL50380	NO	OG0014295	no_Pfam	no_Pfam		RAL37896	NO	OG0009159	PF00646	F-box domain
SHERM_09117	YES	OG0009274	PF00197	Trypsin and protease inhibitor		SGA_v2.0_scaffold44T16605	NO	OG0003953	PF02823	ATP synthase: Delta/Epsilon chain: beta-sandwich domain		SHERM_09234	NO	OG0001273	PF13456	Reverse transcriptase-like		Cc039895	YES	OG0010018	PF01301; PF13364; PF01301	Glycosyl hydrolases family 35; Beta-galactosidase jelly roll domain; Glycosyl hydrolases family 35		RAL50628	NO	OG0014409	no_Pfam	no_Pfam		RAL44142	NO	OG0009205	PF00646	F-box domain
SHERM_09120	YES	OG0009274	PF00197	Trypsin and protease inhibitor		SGA_v2.0_scaffold54T19571	NO	OG0003953	PF02823	ATP synthase: Delta/Epsilon chain: beta-sandwich domain		SHERM_22506	NO	OG0000389	PF00270; PF00271	DEAD/DEAH box helicase; Helicase conserved C-terminal domain		Cc039896	YES	OG0010018	PF01301; PF13364; PF01301	Glycosyl hydrolases family 35; Beta-galactosidase jelly roll domain; Glycosyl hydrolases family 35		RAL50782	NO	OG0001490	no_Pfam	no_Pfam		RAL48137	NO	OG0002055	PF00646	F-box domain
SHERM_09121	YES	OG0009274	PF00197	Trypsin and protease inhibitor		SGA_v2.0_scaffold60T20861	NO	OG0003953	PF02823	ATP synthase: Delta/Epsilon chain: beta-sandwich domain		SHERM_29089	NO	OG0000065	PF00078	Reverse transcriptase (RNA-dependent DNA polymerase)		Cc008213	YES	OG0015815	PF01301; PF17834	Glycosyl hydrolases family 35; Beta-sandwich domain in beta galactosidase		RAL50792	NO	OG0017090	no_Pfam	no_Pfam		RAL50297	NO	OG0001281	PF00646	F-box domain
SHERM_16878	YES	OG0001673	PF14380; PF07714	Wall-associated receptor kinase C-terminal; Protein tyrosine kinase		SGA_v2.0_scaffold174T39209	NO	OG0003953	PF02823	ATP synthase: Delta/Epsilon chain: beta-sandwich domain		SHERM_22510	NO	OG0000046	PF14111; PF14392	Domain of unknown function (DUF4283); Zinc knuckle		Cc028850	YES	OG0000164	PF01301; PF17834; PF01301; PF17834	Glycosyl hydrolases family 35; Beta-sandwich domain in beta galactosidase; Glycosyl hydrolases family 35; Beta-sandwich domain in beta galactosidase		RAL50794	NO	OG0017090	no_Pfam	no_Pfam		RAL51245	NO	OG0009159	PF00646	F-box domain
SHERM_18886	YES	OG0010201	PF07983	X8 domain		SGA_v2.0_scaffold1T00741	NO	OG0005657	PF01513	ATP-NAD kinase		SHERM_09236	NO	OG0000032	PF16900	Replication protein A OB domain		Cc005187	YES	OG0003023	PF01501	Glycosyl transferase family 8		RAL50949	NO	OG0015295	no_Pfam	no_Pfam		Cc003207	NO	OG0009159	PF00646	F-box domain
SHERM_20841	YES	OG0010201	PF07983	X8 domain		SGA_v2.0_scaffold29T12323	NO	OG0005657	PF01513	ATP-NAD kinase		SHERM_09237	NO	OG0000253	no_Pfam	no_Pfam		Cc018245	YES	OG0003023	PF01501	Glycosyl transferase family 8		RAL50959	NO	OG0000089	no_Pfam	no_Pfam		Cc010503	NO	OG0000905	PF00646	F-box domain
SHERM_13353	YES	OG0006127	PF07983; PF00332	X8 domain; Glycosyl hydrolases family 17		SGA_v2.0_scaffold221T42700	NO	OG0007647	PF00004	ATPase family associated with various cellular activities (AAA)		SHERM_20831	NO	OG0000989	PF00082; PF17766; PF05922; PF02225	Subtilase family; Fibronectin type-III domain; Peptidase inhibitor I9; PA domain		Cc022189	YES	OG0006577	PF01501	Glycosyl transferase family 8		RAL51182	NO	OG0014524	no_Pfam	no_Pfam		Cc014278	NO	OG0000905	PF00646	F-box domain
SHERM_22898	YES	OG0001624	PF14541; PF14543	Xylanase inhibitor C-terminal; Xylanase inhibitor N-terminal		SGA_v2.0_scaffold221T42695	NO	OG0007647	PF00004	ATPase family associated with various cellular activities (AAA)		SHERM_20829	NO	OG0009294	PF07734	F-box associated		Cc025610	YES	OG0003023	PF01501	Glycosyl transferase family 8		RAL51184	NO	OG0014524	no_Pfam	no_Pfam		Cc014409	NO	OG0000905	PF00646	F-box domain
SHERM_26728	YES	OG0001624	PF14541; PF14543	Xylanase inhibitor C-terminal; Xylanase inhibitor N-terminal		SGA_v2.0_scaffold173T39198	NO	OG0006046	PF00004; PF10431; PF17871; PF07724	ATPase family associated with various cellular activities (AAA); C-terminal: D2-small domain: of ClpB protein; AAA lid domain; AAA domain (Cdc48 subfamily)		SHERM_20828	NO	OG0009294	PF00646; PF07734	F-box domain; F-box associated		Cc034987	YES	OG0003023	PF01501; PF02041	Glycosyl transferase family 8; Auxin binding protein		RAL51193	NO	OG0014524	no_Pfam	no_Pfam		Cc014797	NO	OG0002055	PF00646	F-box domain
SHERM_18661	YES	OG0016166	PF14541; PF14543	Xylanase inhibitor C-terminal; Xylanase inhibitor N-terminal		SGA_v2.0_scaffold444T51711	NO	OG0004077	PF16186; PF00514; PF00514; PF00514; PF00514; PF00514; PF00514; PF00514; PF00514; PF01749; PF04434	Atypical Arm repeat; Armadillo/beta-catenin-like repeat; Armadillo/beta-catenin-like repeat; Armadillo/beta-catenin-like repeat; Armadillo/beta-catenin-like repeat; Armadillo/beta-catenin-like repeat; Armadillo/beta-catenin-like repeat; Armadillo/beta-catenin-like repeat; Armadillo/beta-catenin-like repeat; Importin beta binding domain; SWIM zinc finger		SHERM_20816	NO	OG0000043	no_Pfam	no_Pfam		Cc004259	YES	OG0000967	PF07250; PF09118	Glyoxal oxidase N-terminus; Domain of unknown function (DUF1929)		RAL51478	NO	OG0005216	no_Pfam	no_Pfam		Cc015786	NO	OG0009205	PF00646	F-box domain
SHERM_22856	YES	OG0016168	PF14543	Xylanase inhibitor N-terminal		SGA_v2.0_scaffold36T14327	NO	OG0000270	PF16186; PF01749; PF00514; PF00514; PF00514; PF00514; PF00514; PF00514; PF00514; PF00514	Atypical Arm repeat; Importin beta binding domain; Armadillo/beta-catenin-like repeat; Armadillo/beta-catenin-like repeat; Armadillo/beta-catenin-like repeat; Armadillo/beta-catenin-like repeat; Armadillo/beta-catenin-like repeat; Armadillo/beta-catenin-like repeat; Armadillo/beta-catenin-like repeat; Armadillo/beta-catenin-like repeat		SHERM_16516	NO	OG0000065	no_Pfam	no_Pfam		Cc002596	YES	OG0012101	PF05199; PF00732	GMC oxidoreductase; GMC oxidoreductase		RAL51490	NO	OG0015240	no_Pfam	no_Pfam		Cc015802	NO	OG0009205	PF00646	F-box domain
SHERM_22855	YES	OG0016168	PF14543; PF14541	Xylanase inhibitor N-terminal; Xylanase inhibitor C-terminal		SGA_v2.0_scaffold65T22125	NO	OG0000270	PF16186; PF01749; PF00514; PF00514; PF00514; PF00514; PF00514; PF00514	Atypical Arm repeat; Importin beta binding domain; Armadillo/beta-catenin-like repeat; Armadillo/beta-catenin-like repeat; Armadillo/beta-catenin-like repeat; Armadillo/beta-catenin-like repeat; Armadillo/beta-catenin-like repeat; Armadillo/beta-catenin-like repeat		SHERM_20789	NO	OG0000005	no_Pfam	no_Pfam		Cc003943	YES	OG0003724	PF00732; PF05199	GMC oxidoreductase; GMC oxidoreductase		RAL51614	NO	OG0000000	no_Pfam	no_Pfam		Cc017137	NO	OG0001281	PF00646	F-box domain
SHERM_26724	YES	OG0001624	PF14543; PF14541	Xylanase inhibitor N-terminal; Xylanase inhibitor C-terminal		SGA_v2.0_scaffold5T02557	NO	OG0008375	PF05512	AWPM-19-like family		SHERM_11831	NO	OG0001224	PF01504; PF02493; PF02493; PF02493; PF02493; PF02493; PF02493; PF02493	Phosphatidylinositol-4-phosphate 5-Kinase; MORN repeat; MORN repeat; MORN repeat; MORN repeat; MORN repeat; MORN repeat; MORN repeat		Cc008525	YES	OG0000964	PF05199; PF00732	GMC oxidoreductase; GMC oxidoreductase		RAL51616	NO	OG0015238	no_Pfam	no_Pfam		Cc021527	NO	OG0000905	PF00646	F-box domain
SHERM_26730	YES	OG0001624	PF14543; PF14541	Xylanase inhibitor N-terminal; Xylanase inhibitor C-terminal		SGA_v2.0_scaffold31T12621	NO	OG0008375	PF05512	AWPM-19-like family		SHERM_11821	NO	OG0008273	no_Pfam	no_Pfam		Cc014635	YES	OG0003724	PF00732; PF05199	GMC oxidoreductase; GMC oxidoreductase		RAL51838	NO	OG0015325	no_Pfam	no_Pfam		Cc024688	NO	OG0009205	PF00646	F-box domain
SHERM_26735	YES	OG0001624	PF14543; PF14541	Xylanase inhibitor N-terminal; Xylanase inhibitor C-terminal		SGA_v2.0_scaffold56T20005	NO	OG0012877	PF00643; PF04640	B-box zinc finger; PLATZ transcription factor		SHERM_03449	NO	OG0000046	PF14111; PF13456; PF14392	Domain of unknown function (DUF4283); Reverse transcriptase-like; Zinc knuckle		Cc031859	YES	OG0000964	PF05199; PF00732	GMC oxidoreductase; GMC oxidoreductase		RAL51978	NO	OG0006888	no_Pfam	no_Pfam		Cc026700	NO	OG0012137	PF00646	F-box domain
SHERM_18659	YES	OG0016166	PF14543; PF14541	Xylanase inhibitor N-terminal; Xylanase inhibitor C-terminal		SGA_v2.0_scaffold16T07703	NO	OG0001501	PF02362	B3 DNA binding domain		SHERM_03446	NO	OG0000065	PF00254; PF00254; PF13966	FKBP-type peptidyl-prolyl cis-trans isomerase; FKBP-type peptidyl-prolyl cis-trans isomerase; zinc-binding in reverse transcriptase		Cc008647	YES	OG0000964	PF05199; PF00732; PF00732	GMC oxidoreductase; GMC oxidoreductase; GMC oxidoreductase		RAL52145	NO	OG0015555	no_Pfam	no_Pfam		Cc027227	NO	OG0009159	PF00646	F-box domain
SHERM_18706	YES	OG0016167	PF14543; PF14541	Xylanase inhibitor N-terminal; Xylanase inhibitor C-terminal		SGA_v2.0_scaffold17T08120	NO	OG0001501	PF02362	B3 DNA binding domain		SHERM_27907	NO	OG0000046	PF14392; PF14111	Zinc knuckle; Domain of unknown function (DUF4283)		Cc044013	YES	OG0001219	PF00396; PF08246; PF00112	Granulin; Cathepsin propeptide inhibitor domain (I29); Papain family cysteine protease		RAL52453	NO	OG0015455	no_Pfam	no_Pfam		Cc037752	NO	OG0009205	PF00646	F-box domain
SHERM_19903	YES	OG0001624	PF14543; PF14541	Xylanase inhibitor N-terminal; Xylanase inhibitor C-terminal		SGA_v2.0_scaffold24T10573	NO	OG0012238	PF02362	B3 DNA binding domain		SHERM_22628	NO	OG0000051	no_Pfam	no_Pfam		Cc030657	YES	OG0007248	PF13419	Haloacid dehalogenase-like hydrolase		RAL52702	NO	OG0015555	no_Pfam	no_Pfam		Cc038661	NO	OG0002055	PF00646	F-box domain
SHERM_09225	YES	OG0000008	PF14392; PF14111	Zinc knuckle; Domain of unknown function (DUF4283)		SGA_v2.0_scaffold32T13131	NO	OG0012238	PF02362	B3 DNA binding domain		SHERM_00642	NO	OG0000008	PF14111; PF14392	Domain of unknown function (DUF4283); Zinc knuckle		Cc018082	YES	OG0011191	PF01966; PF03088; PF01966	HD domain; Strictosidine synthase; HD domain		RAL53553	NO	OG0014554	no_Pfam	no_Pfam		Cc038663	NO	OG0002055	PF00646	F-box domain
SHERM_09390	YES	OG0000637	PF00098; PF03732	Zinc knuckle; Retrotransposon gag protein		SGA_v2.0_scaffold82T26145	NO	OG0001501	PF02362	B3 DNA binding domain		SHERM_00641	NO	OG0000008	no_Pfam	no_Pfam		Cc023076	YES	OG0006107	PF00271; PF00270	Helicase conserved C-terminal domain; DEAD/DEAH box helicase		RAL53554	NO	OG0014554	no_Pfam	no_Pfam		Cc038674	NO	OG0002055	PF00646	F-box domain
SHERM_24513	YES	OG0000054	PF00098; PF08284; PF00078; PF00078	Zinc knuckle; Retroviral aspartyl protease; Reverse transcriptase (RNA-dependent DNA polymerase); Reverse transcriptase (RNA-dependent DNA polymerase)		SGA_v2.0_scaffold85T26617	NO	OG0004365	PF02362	B3 DNA binding domain		SHERM_14932	NO	OG0000111	no_Pfam	no_Pfam		Cc010231	YES	OG0006715	PF00328; PF00328	Histidine phosphatase superfamily (branch 2); Histidine phosphatase superfamily (branch 2)		RAL53555	NO	OG0014554	no_Pfam	no_Pfam		Cc038676	NO	OG0002055	PF00646	F-box domain
SHERM_26491	YES	OG0000065	PF13966	zinc-binding in reverse transcriptase		SGA_v2.0_scaffold141T35515	NO	OG0001501	PF02362	B3 DNA binding domain		SHERM_24579	NO	OG0000005	PF06839	GRF zinc finger		Cc007643	YES	OG0006715	PF00328; PF00328; PF00328; PF00328	Histidine phosphatase superfamily (branch 2); Histidine phosphatase superfamily (branch 2); Histidine phosphatase superfamily (branch 2); Histidine phosphatase superfamily (branch 2)		RAL53644	NO	OG0001490	no_Pfam	no_Pfam		Cc039661	NO	OG0012173	PF00646	F-box domain
SHERM_02807	YES	OG0000065	PF13966	zinc-binding in reverse transcriptase		SGA_v2.0_scaffold148T36408	NO	OG0001501	PF02362	B3 DNA binding domain		SHERM_24245	NO	OG0000002	PF17919	RNase H-like domain found in reverse transcriptase		Cc003203	YES	OG0006543	PF00011	Hsp20/alpha crystallin family		RAL53663	NO	OG0015230	no_Pfam	no_Pfam		Cc039666	NO	OG0012173	PF00646	F-box domain
SHERM_26596	NO	OG0001847	PF13292; PF02780; PF02779	1-deoxy-D-xylulose-5-phosphate synthase; Transketolase: C-terminal domain; Transketolase: pyrimidine binding domain		SGA_v2.0_scaffold167T38424	NO	OG0001501	PF02362	B3 DNA binding domain		SHERM_24247	NO	OG0000065	no_Pfam	no_Pfam		Cc027235	YES	OG0006543	PF00011	Hsp20/alpha crystallin family		RAL53777	NO	OG0014297	no_Pfam	no_Pfam		Cc041792	NO	OG0001281	PF00646	F-box domain
SHERM_11611	NO	OG0001847	PF13292; PF02780; PF02779	1-deoxy-D-xylulose-5-phosphate synthase; Transketolase: C-terminal domain; Transketolase: pyrimidine binding domain		SGA_v2.0_scaffold252T45099	NO	OG0001501	PF02362	B3 DNA binding domain		SHERM_24136	NO	OG0000017	PF03478	Protein of unknown function (DUF295)		Cc003175	YES	OG0012141	PF14547	Hydrophobic seed protein		RAL54108	NO	OG0000868	no_Pfam	no_Pfam		Cc047221	NO	OG0000905	PF00646	F-box domain
SHERM_17868	NO	OG0001847	PF13292; PF02780; PF02779	1-deoxy-D-xylulose-5-phosphate synthase; Transketolase: C-terminal domain; Transketolase: pyrimidine binding domain		SGA_v2.0_scaffold279T46804	NO	OG0001501	PF02362	B3 DNA binding domain		SHERM_24159	NO	OG0007561	PF12937	F-box-like		Cc016342	YES	OG0001544	PF14547	Hydrophobic seed protein		RAL54252	NO	OG0015460	no_Pfam	no_Pfam		Cc002315	NO	OG0000905	PF00646; PF08268	F-box domain; F-box associated domain
SHERM_10714	NO	OG0007151	PF02364	1:3-beta-glucan synthase component		SGA_v2.0_scaffold303T47885	NO	OG0001501	PF02362	B3 DNA binding domain		SHERM_24165	NO	OG0007561	PF00646	F-box domain		Cc027193	YES	OG0012141	PF14547	Hydrophobic seed protein		RAL54797	NO	OG0015480	no_Pfam	no_Pfam		Cc044663	NO	OG0000905	PF00646; PF08268	F-box domain; F-box associated domain
SHERM_10726	NO	OG0007151	PF14288; PF01061	1:3-beta-glucan synthase subunit FKS1: domain-1; ABC-2 type transporter		SGA_v2.0_scaffold407T51074	NO	OG0001501	PF02362	B3 DNA binding domain		SHERM_24166	NO	OG0007561	PF00646	F-box domain		Cc031991	YES	OG0001544	PF14547	Hydrophobic seed protein		RAL55040	NO	OG0016890	no_Pfam	no_Pfam		Cc025248	NO	OG0000905	PF00646; PF08268; PF08284	F-box domain; F-box associated domain; Retroviral aspartyl protease
SHERM_06281	NO	OG0008003	PF13563	2'-5' RNA ligase superfamily		SGA_v2.0_scaffold490T52418	NO	OG0001501	PF02362	B3 DNA binding domain		SHERM_24186	NO	OG0000998	PF02365	No apical meristem (NAM) protein		Cc010840	YES	OG0000000	PF17921; PF13456; PF00665	Integrase zinc binding domain; Reverse transcriptase-like; Integrase core domain		RAL46459	NO	OG0004401	PF14226; PF03171	non-haem dioxygenase in morphine synthesis N-terminal; 2OG-Fe(II) oxygenase superfamily		Cc015811	NO	OG0009205	PF00646; PF00646	F-box domain; F-box domain
SHERM_26856	NO	OG0011534	PF03171	2OG-Fe(II) oxygenase superfamily		SGA_v2.0_scaffold656T53378	NO	OG0001501	PF02362	B3 DNA binding domain		SHERM_24211	NO	OG0000626	PF07816	Protein of unknown function (DUF1645)		Cc030296	YES	OG0002743	PF14008; PF16656; PF00149	Iron/zinc purple acid phosphatase-like protein C; Purple acid Phosphatase: N-terminal domain; Calcineurin-like phosphoesterase		RAL38330	NO	OG0012678	PF10215	Oligosaccaryltransferase		Cc026699	NO	OG0012137	PF00646; PF00646	F-box domain; F-box domain
SHERM_12172	NO	OG0007961	PF03171	2OG-Fe(II) oxygenase superfamily		SGA_v2.0_scaffold95T28822	NO	OG0013128	PF03118	Bacterial RNA polymerase: alpha chain C terminal domain		SHERM_06632	NO	OG0000449	PF12776	Myb/SANT-like DNA-binding domain		Cc016927	YES	OG0000239	PF02373; PF02373	JmjC domain: hydroxylase; JmjC domain: hydroxylase		RAL50644	NO	OG0012678	PF10215	Oligosaccaryltransferase		Cc027229	NO	OG0009159	PF00646; PF00646	F-box domain; F-box domain
SHERM_23575	NO	OG0003277	PF03171; PF14226	2OG-Fe(II) oxygenase superfamily; non-haem dioxygenase in morphine synthesis N-terminal		SGA_v2.0_scaffold22T09903	NO	OG0009107	PF06859; PF06325	Bicoid-interacting protein 3 (Bin3); Ribosomal protein L11 methyltransferase (PrmA)		SHERM_27103	NO	OG0000008	no_Pfam	no_Pfam		Cc025896	YES	OG0001636	PF01344; PF13418	Kelch motif; Galactose oxidase: central domain		RAL38052	NO	OG0014315	PF02089	Palmitoyl protein thioesterase		Cc026698	NO	OG0012137	PF00646; PF00646; PF08387	F-box domain; F-box domain; FBD
SHERM_17746	NO	OG0000021	PF03171; PF07727	2OG-Fe(II) oxygenase superfamily; Reverse transcriptase (RNA-dependent DNA polymerase)		SGA_v2.0_scaffold12T06187	NO	OG0007634	PF06968; PF04055	Biotin and Thiamin Synthesis associated domain; Radical SAM superfamily		SHERM_00179	NO	OG0000065	PF13966	zinc-binding in reverse transcriptase		Cc033744	YES	OG0001636	PF01344; PF13418	Kelch motif; Galactose oxidase: central domain		RAL44818	NO	OG0007288	PF00112	Papain family cysteine protease		Cc002456	NO	OG0000905	PF12937	F-box-like
SHERM_05926	NO	OG0006242	PF01073; PF02453	3-beta hydroxysteroid dehydrogenase/isomerase family; Reticulon		SGA_v2.0_scaffold1T00368	NO	OG0007196	PF04427	Brix domain		SHERM_08096	NO	OG0000872	PF00892	EamA-like transporter family		Cc023031	YES	OG0006735	PF13855	Leucine rich repeat		RAL50267	NO	OG0007288	PF00112	Papain family cysteine protease		Cc028727	NO	OG0000300	PF12937	F-box-like
SHERM_11630	NO	OG0008427	PF08541; PF08545	3-Oxoacyl-[acyl-carrier-protein (ACP)] synthase III C terminal; 3-Oxoacyl-[acyl-carrier-protein (ACP)] synthase III		SGA_v2.0_scaffold2T01394	NO	OG0007196	PF04427	Brix domain		SHERM_08095	NO	OG0000872	PF00892; PF00892	EamA-like transporter family; EamA-like transporter family		Cc029714	YES	OG0000216	PF00560	Leucine Rich Repeat		RAL38727	NO	OG0014323	PF14299; PF00646	Phloem protein 2; F-box domain		RAL42284	NO	OG0000300	PF12937; PF08268	F-box-like; F-box associated domain
SHERM_04289	NO	OG0008427	PF08545; PF08541	3-Oxoacyl-[acyl-carrier-protein (ACP)] synthase III; 3-Oxoacyl-[acyl-carrier-protein (ACP)] synthase III C terminal		SGA_v2.0_scaffold16T07544	NO	OG0007973	PF04427	Brix domain		SHERM_00180	NO	OG0000449	PF12776	Myb/SANT-like DNA-binding domain		Cc045069	YES	OG0006735	PF13855	Leucine rich repeat		RAL40412	NO	OG0014352	PF01357; PF03330	Pollen allergen; Lytic transglycolase		RAL42295	NO	OG0000300	PF12937; PF08268	F-box-like; F-box associated domain
SHERM_12736	NO	OG0011983	PF00926	3:4-dihydroxy-2-butanone 4-phosphate synthase		SGA_v2.0_scaffold82T26257	NO	OG0007973	PF04427	Brix domain		SHERM_09261	NO	OG0000008	no_Pfam	no_Pfam		Cc025225	YES	OG0014500	PF08263	Leucine rich repeat N-terminal domain		RAL36896	NO	OG0015184	PF03641	Possible lysine decarboxylase		Cc005352	NO	OG0000300	PF12937; PF08268	F-box-like; F-box associated domain
SHERM_12738	NO	OG0011983	PF00926; PF00925	3:4-dihydroxy-2-butanone 4-phosphate synthase; GTP cyclohydrolase II		SGA_v2.0_scaffold25T10751	NO	OG0016106	PF00651	BTB/POZ domain		SHERM_00278	NO	OG0001273	PF13456	Reverse transcriptase-like		Cc025358	YES	OG0014500	PF08263	Leucine rich repeat N-terminal domain		RAL36897	NO	OG0000026	PF03641	Possible lysine decarboxylase		Cc014973	NO	OG0000300	PF12937; PF08268	F-box-like; F-box associated domain
SHERM_01242	NO	OG0003192	PF01367; PF02739	5'-3' exonuclease: C-terminal SAM fold; 5'-3' exonuclease: N-terminal resolvase-like domain		SGA_v2.0_scaffold384T50440	NO	OG0016106	PF00651	BTB/POZ domain		SHERM_10038	NO	OG0002061	PF03732	Retrotransposon gag protein		Cc001611	YES	OG0013077	PF08263; PF00560	Leucine rich repeat N-terminal domain; Leucine Rich Repeat		RAL36909	NO	OG0000026	PF03641	Possible lysine decarboxylase		Cc014975	NO	OG0000300	PF12937; PF08268	F-box-like; F-box associated domain
SHERM_09834	NO	OG0003192	PF02739; PF01367	5'-3' exonuclease: N-terminal resolvase-like domain; 5'-3' exonuclease: C-terminal SAM fold		SGA_v2.0_scaffold535T52767	NO	OG0001066	PF00651; PF12796; PF12313	BTB/POZ domain; Ankyrin repeats (3 copies); NPR1/NIM1 like defence protein C terminal		SHERM_08917	NO	OG0000183	PF11443	Domain of unknown function (DUF2828)		Cc001686	YES	OG0007779	PF08263; PF13855	Leucine rich repeat N-terminal domain; Leucine rich repeat		RAL37532	NO	OG0000026	PF03641	Possible lysine decarboxylase		Cc014978	NO	OG0000300	PF12937; PF08268	F-box-like; F-box associated domain
SHERM_27522	NO	OG0008507	PF01926; PF07650	50S ribosome-binding GTPase; KH domain		SGA_v2.0_scaffold11T05886	NO	OG0011295	PF00170	bZIP transcription factor		SHERM_08918	NO	OG0000046	PF14392; PF14111	Zinc knuckle; Domain of unknown function (DUF4283)		Cc016587	YES	OG0001747	PF08263; PF00560; PF13855	Leucine rich repeat N-terminal domain; Leucine Rich Repeat; Leucine rich repeat		RAL38223	NO	OG0000026	PF03641	Possible lysine decarboxylase		Cc014984	NO	OG0000300	PF12937; PF08268	F-box-like; F-box associated domain
SHERM_18327	NO	OG0008507	PF01926; PF07650; PF00749; PF14492	50S ribosome-binding GTPase; KH domain; tRNA synthetases class I (E and Q): catalytic domain; Elongation Factor G: domain II		SGA_v2.0_scaffold169T38721	NO	OG0002360	PF00170	bZIP transcription factor		SHERM_08919	NO	OG0009290	no_Pfam	no_Pfam		Cc025624	YES	OG0003575	PF08263; PF13516; PF00560	Leucine rich repeat N-terminal domain; Leucine Rich repeat; Leucine Rich Repeat		RAL38804	NO	OG0000026	PF03641	Possible lysine decarboxylase		Cc015086	NO	OG0000300	PF12937; PF08268	F-box-like; F-box associated domain
SHERM_06311	NO	OG0005005	PF17862; PF17862; PF00004; PF00004	AAA+ lid domain; AAA+ lid domain; ATPase family associated with various cellular activities (AAA); ATPase family associated with various cellular activities (AAA)		SGA_v2.0_scaffold92T28268	NO	OG0011295	PF00170; PF00415; PF00415; PF00415; PF00415; PF00415	bZIP transcription factor; Regulator of chromosome condensation (RCC1) repeat; Regulator of chromosome condensation (RCC1) repeat; Regulator of chromosome condensation (RCC1) repeat; Regulator of chromosome condensation (RCC1) repeat; Regulator of chromosome condensation (RCC1) repeat		SHERM_11459	NO	OG0000008	no_Pfam	no_Pfam		Cc016584	YES	OG0015566	PF08263; PF13855; PF13855; PF13855	Leucine rich repeat N-terminal domain; Leucine rich repeat; Leucine rich repeat; Leucine rich repeat		RAL38999	NO	OG0000026	PF03641	Possible lysine decarboxylase		Cc028729	NO	OG0000300	PF12937; PF08268	F-box-like; F-box associated domain
SHERM_17074	NO	OG0014942	PF17862; PF00004	AAA+ lid domain; ATPase family associated with various cellular activities (AAA)		SGA_v2.0_scaffold44T16764	NO	OG0016129	PF03107	C1 domain		SHERM_11430	NO	OG0000065	PF13966	zinc-binding in reverse transcriptase		Cc032294	YES	OG0001685	PF08263; PF13855; PF13855; PF13855	Leucine rich repeat N-terminal domain; Leucine rich repeat; Leucine rich repeat; Leucine rich repeat		RAL39000	NO	OG0000026	PF03641	Possible lysine decarboxylase		Cc028730	NO	OG0000300	PF12937; PF08268	F-box-like; F-box associated domain
SHERM_03245	NO	OG0014942	PF17862; PF00004	AAA+ lid domain; ATPase family associated with various cellular activities (AAA)		SGA_v2.0_scaffold91T28025	NO	OG0016129	PF03107	C1 domain		SHERM_11424	NO	OG0001125	no_Pfam	no_Pfam		Cc009192	YES	OG0001747	PF08263; PF00560; PF13855; PF13855; PF13855; PF13855	Leucine rich repeat N-terminal domain; Leucine Rich Repeat; Leucine rich repeat; Leucine rich repeat; Leucine rich repeat; Leucine rich repeat		RAL39023	NO	OG0000026	PF03641	Possible lysine decarboxylase		Cc028732	NO	OG0000300	PF12937; PF08268	F-box-like; F-box associated domain
SHERM_21380	NO	OG0002761	PF17862; PF16450; PF00004	AAA+ lid domain; Proteasomal ATPase OB C-terminal domain; ATPase family associated with various cellular activities (AAA)		SGA_v2.0_scaffold33T13433	NO	OG0000841	PF00168; PF00168	C2 domain; C2 domain		SHERM_11458	NO	OG0000049	no_Pfam	no_Pfam		Cc033876	YES	OG0000588	PF08263; PF13855; PF00069	Leucine rich repeat N-terminal domain; Leucine rich repeat; Protein kinase domain		RAL39043	NO	OG0000026	PF03641	Possible lysine decarboxylase		Cc028735	NO	OG0000300	PF12937; PF08268	F-box-like; F-box associated domain
SHERM_05948	NO	OG0016087	PF01061; PF01061; PF00005; PF08370	ABC-2 type transporter; ABC-2 type transporter; ABC transporter; Plant PDR ABC transporter associated		SGA_v2.0_scaffold33T13437	NO	OG0000841	PF00168; PF00168	C2 domain; C2 domain		SHERM_27831	NO	OG0001001	PF14392; PF14111	Zinc knuckle; Domain of unknown function (DUF4283)		Cc043971	YES	OG0002673	PF08263; PF00069; PF00560; PF00560	Leucine rich repeat N-terminal domain; Protein kinase domain; Leucine Rich Repeat; Leucine Rich Repeat		RAL39157	NO	OG0000026	PF03641	Possible lysine decarboxylase		Cc035428	NO	OG0000905	PF12937; PF08268; PF00646	F-box-like; F-box associated domain; F-box domain
SHERM_05692	NO	OG0016087	PF14510; PF00005; PF08370; PF00005; PF01061; PF01061	ABC-transporter N-terminal; ABC transporter; Plant PDR ABC transporter associated; ABC transporter; ABC-2 type transporter; ABC-2 type transporter		SGA_v2.0_scaffold163T37963	NO	OG0000841	PF00168; PF00168	C2 domain; C2 domain		SHERM_12719	NO	OG0000032	no_Pfam	no_Pfam		Cc030865	YES	OG0013662	PF00560; PF00560	Leucine Rich Repeat; Leucine Rich Repeat		RAL39158	NO	OG0000026	PF03641	Possible lysine decarboxylase		Cc028720	NO	OG0000300	PF12937; PF08268; PF12937	F-box-like; F-box associated domain; F-box-like
SHERM_04875	NO	OG0011746	PF00887	Acyl CoA binding protein		SGA_v2.0_scaffold927T53732	NO	OG0000841	PF00168; PF00168	C2 domain; C2 domain		SHERM_12720	NO	OG0000032	no_Pfam	no_Pfam		Cc016882	YES	OG0001685	PF13855; PF08263	Leucine rich repeat; Leucine rich repeat N-terminal domain		RAL39160	NO	OG0000026	PF03641	Possible lysine decarboxylase		RAL47682	NO	OG0000905	PF12937; PF12937; PF08268	F-box-like; F-box-like; F-box associated domain
SHERM_05407	NO	OG0011746	PF00887	Acyl CoA binding protein		SGA_v2.0_scaffold7T03548	NO	OG0012334	PF13912; PF13912	C2H2-type zinc finger; C2H2-type zinc finger		SHERM_00040	NO	OG0004083	no_Pfam	no_Pfam		Cc016954	YES	OG0001685	PF13855; PF08263	Leucine rich repeat; Leucine rich repeat N-terminal domain		RAL39166	NO	OG0000026	PF03641	Possible lysine decarboxylase		Cc005622	NO	OG0007469	PF14679; PF14678; PF14675; PF14675; PF14676; PF14676; PF14680; PF14675; PF14675; PF14679; PF14678; PF14676; PF14676; PF14680; PF14680	FANCI helical domain 1; FANCI solenoid 4; FANCI solenoid 1; FANCI solenoid 1; FANCI solenoid 2; FANCI solenoid 2; FANCI helical domain 2; FANCI solenoid 1; FANCI solenoid 1; FANCI helical domain 1; FANCI solenoid 4; FANCI solenoid 2; FANCI solenoid 2; FANCI helical domain 2; FANCI helical domain 2
SHERM_27209	NO	OG0006804	PF01602	Adaptin N terminal region		SGA_v2.0_scaffold11T05961	NO	OG0012334	PF13912; PF13912	C2H2-type zinc finger; C2H2-type zinc finger		SHERM_20289	NO	OG0001291	PF08646	Replication factor-A C terminal domain		Cc018242	YES	OG0003575	PF13855; PF08263	Leucine rich repeat; Leucine rich repeat N-terminal domain		RAL39809	NO	OG0015184	PF03641	Possible lysine decarboxylase		RAL40625	NO	OG0007469	PF14680; PF14675; PF14678; PF14676; PF14679	FANCI helical domain 2; FANCI solenoid 1; FANCI solenoid 4; FANCI solenoid 2; FANCI helical domain 1
SHERM_12846	NO	OG0006804	PF01602	Adaptin N terminal region		SGA_v2.0_scaffold5T02882	NO	OG0000022	PF00262; PF00262; PF13966	Calreticulin family; Calreticulin family; zinc-binding in reverse transcriptase		SHERM_28631	NO	OG0000066	no_Pfam	no_Pfam		Cc023801	YES	OG0007779	PF13855; PF08263	Leucine rich repeat; Leucine rich repeat N-terminal domain		RAL39856	NO	OG0000026	PF03641	Possible lysine decarboxylase		RAL40626	NO	OG0007469	PF14680; PF14678; PF14675; PF14676; PF14679	FANCI helical domain 2; FANCI solenoid 4; FANCI solenoid 1; FANCI solenoid 2; FANCI helical domain 1
SHERM_02593	NO	OG0005906	PF01536	Adenosylmethionine decarboxylase		SGA_v2.0_scaffold3T01501	NO	OG0001112	PF02045	CCAAT-binding transcription factor (CBF-B/NF-YA) subunit B		SHERM_08391	NO	OG0006093	PF00010	Helix-loop-helix DNA-binding domain		Cc007716	YES	OG0000216	PF13855; PF08263; PF00560; PF13516	Leucine rich repeat; Leucine rich repeat N-terminal domain; Leucine Rich Repeat; Leucine Rich repeat		RAL39862	NO	OG0000026	PF03641	Possible lysine decarboxylase		Cc043941	NO	OG0007469	PF14675; PF14678; PF14679; PF14680; PF14676; PF14676	FANCI solenoid 1; FANCI solenoid 4; FANCI helical domain 1; FANCI helical domain 2; FANCI solenoid 2; FANCI solenoid 2
SHERM_21823	NO	OG0005906	PF01536; PF01536	Adenosylmethionine decarboxylase; Adenosylmethionine decarboxylase		SGA_v2.0_scaffold3T01499	NO	OG0001112	PF02045	CCAAT-binding transcription factor (CBF-B/NF-YA) subunit B		SHERM_08545	NO	OG0000005	PF06839	GRF zinc finger		Cc010321	YES	OG0000216	PF13855; PF08263; PF00560; PF13516	Leucine rich repeat; Leucine rich repeat N-terminal domain; Leucine Rich Repeat; Leucine Rich repeat		RAL41596	NO	OG0000026	PF03641	Possible lysine decarboxylase		Cc032047	NO	OG0007469	PF14676	FANCI solenoid 2
SHERM_25442	NO	OG0001134	PF01583	Adenylylsulphate kinase		SGA_v2.0_scaffold95T28806	NO	OG0001112	PF02045	CCAAT-binding transcription factor (CBF-B/NF-YA) subunit B		SHERM_02936	NO	OG0000002	PF17917; PF17921; PF00665	RNase H-like domain found in reverse transcriptase; Integrase zinc binding domain; Integrase core domain		Cc026296	YES	OG0011161	PF13516; PF08263; PF13855; PF00560	Leucine Rich repeat; Leucine rich repeat N-terminal domain; Leucine rich repeat; Leucine Rich Repeat		RAL41624	NO	OG0000026	PF03641	Possible lysine decarboxylase		Cc005625	NO	OG0007469	PF14676; PF14679; PF14680; PF14680; PF14676	FANCI solenoid 2; FANCI helical domain 1; FANCI helical domain 2; FANCI helical domain 2; FANCI solenoid 2
SHERM_14273	NO	OG0001134	PF01583	Adenylylsulphate kinase		SGA_v2.0_scaffold247T44882	NO	OG0001112	PF02045	CCAAT-binding transcription factor (CBF-B/NF-YA) subunit B		SHERM_02935	NO	OG0000002	PF00078	Reverse transcriptase (RNA-dependent DNA polymerase)		Cc032751	YES	OG0003575	PF00560; PF13516; PF08263	Leucine Rich Repeat; Leucine Rich repeat; Leucine rich repeat N-terminal domain		RAL41969	NO	OG0000026	PF03641	Possible lysine decarboxylase		RAL40623	NO	OG0007469	PF14676; PF14680; PF14675	FANCI solenoid 2; FANCI helical domain 2; FANCI solenoid 1
SHERM_14653	NO	OG0001134	PF01583	Adenylylsulphate kinase		SGA_v2.0_scaffold540T52807	NO	OG0016161	PF02045	CCAAT-binding transcription factor (CBF-B/NF-YA) subunit B		SHERM_17177	NO	OG0000051	PF13976; PF07727; PF00665	GAG-pre-integrase domain; Reverse transcriptase (RNA-dependent DNA polymerase); Integrase core domain		Cc013068	YES	OG0015326	PF13855; PF13855; PF08263; PF13855	Leucine rich repeat; Leucine rich repeat; Leucine rich repeat N-terminal domain; Leucine rich repeat		RAL42044	NO	OG0000026	PF03641	Possible lysine decarboxylase		Cc005621	NO	OG0007469	PF14678	FANCI solenoid 4
SHERM_07104	NO	OG0001134	PF01583	Adenylylsulphate kinase		SGA_v2.0_scaffold69T23285	NO	OG0009146	PF06203	CCT motif		SHERM_20142	NO	OG0000482	PF14303	No apical meristem-associated C-terminal domain		Cc014580	YES	OG0001685	PF13855; PF13855; PF08263; PF13516	Leucine rich repeat; Leucine rich repeat; Leucine rich repeat N-terminal domain; Leucine Rich repeat		RAL42045	NO	OG0000026	PF03641	Possible lysine decarboxylase		Cc043940	NO	OG0007469	PF14678	FANCI solenoid 4
SHERM_11769	NO	OG0016105	PF04548	AIG1 family		SGA_v2.0_scaffold540T52798	NO	OG0016203	PF06203	CCT motif		SHERM_10483	NO	OG0000051	no_Pfam	no_Pfam		Cc016588	YES	OG0001747	PF13855; PF13855; PF13855; PF08263	Leucine rich repeat; Leucine rich repeat; Leucine rich repeat; Leucine rich repeat N-terminal domain		RAL42429	NO	OG0000026	PF03641	Possible lysine decarboxylase		RAL38797	NO	OG0000089	PF03101	FAR1 DNA-binding domain
SHERM_11770	NO	OG0016105	PF04548	AIG1 family		SGA_v2.0_scaffold66T22484	NO	OG0009146	PF06203; PF00643	CCT motif; B-box zinc finger		SHERM_07376	NO	OG0000043	no_Pfam	no_Pfam		Cc045351	YES	OG0015326	PF13855; PF13516; PF13516; PF08263	Leucine rich repeat; Leucine Rich repeat; Leucine Rich repeat; Leucine rich repeat N-terminal domain		RAL42465	NO	OG0000026	PF03641	Possible lysine decarboxylase		RAL41577	NO	OG0004045	PF03101	FAR1 DNA-binding domain
SHERM_00858	NO	OG0001773	PF01315; PF01799; PF02738; PF00941; PF03450	Aldehyde oxidase and xanthine dehydrogenase: a/b hammerhead domain; [2Fe-2S] binding domain; Molybdopterin-binding domain of aldehyde dehydrogenase; FAD binding domain in molybdopterin dehydrogenase; CO dehydrogenase flavoprotein C-terminal domain		SGA_v2.0_scaffold18T08434	NO	OG0007894	PF08045	Cell division control protein 14: SIN component		SHERM_10488	NO	OG0000253	no_Pfam	no_Pfam		Cc009187	YES	OG0001747	PF13855; PF00560; PF00560; PF00560; PF00560; PF08263	Leucine rich repeat; Leucine Rich Repeat; Leucine Rich Repeat; Leucine Rich Repeat; Leucine Rich Repeat; Leucine rich repeat N-terminal domain		RAL42537	NO	OG0000026	PF03641	Possible lysine decarboxylase		RAL47741	NO	OG0000089	PF03101	FAR1 DNA-binding domain
SHERM_00865	NO	OG0001773	PF01315; PF03450; PF02738; PF02738; PF01799; PF00941	Aldehyde oxidase and xanthine dehydrogenase: a/b hammerhead domain; CO dehydrogenase flavoprotein C-terminal domain; Molybdopterin-binding domain of aldehyde dehydrogenase; Molybdopterin-binding domain of aldehyde dehydrogenase; [2Fe-2S] binding domain; FAD binding domain in molybdopterin dehydrogenase		SGA_v2.0_scaffold44T16825	NO	OG0007894	PF08045	Cell division control protein 14: SIN component		SHERM_10490	NO	OG0000051	no_Pfam	no_Pfam		Cc024709	YES	OG0007274	PF13855; PF00560; PF00069; PF08263	Leucine rich repeat; Leucine Rich Repeat; Protein kinase domain; Leucine rich repeat N-terminal domain		RAL42541	NO	OG0000026	PF03641	Possible lysine decarboxylase		RAL47811	NO	OG0004045	PF03101	FAR1 DNA-binding domain
SHERM_10128	NO	OG0007886	PF00248	Aldo/keto reductase family		SGA_v2.0_scaffold12T06307	NO	OG0001988	PF00150; PF01535; PF01535; PF12854; PF13041; PF13041; PF13041; PF13041	Cellulase (glycosyl hydrolase family 5); PPR repeat; PPR repeat; PPR repeat; PPR repeat family; PPR repeat family; PPR repeat family; PPR repeat family		SHERM_24714	NO	OG0000111	no_Pfam	no_Pfam		Cc006278	YES	OG0002587	PF13855; PF11721; PF13855	Leucine rich repeat; Malectin domain; Leucine rich repeat		RAL42554	NO	OG0000026	PF03641	Possible lysine decarboxylase		RAL52596	NO	OG0000089	PF03101	FAR1 DNA-binding domain
SHERM_10135	NO	OG0007886	PF00248	Aldo/keto reductase family		SGA_v2.0_scaffold249T44952	NO	OG0008899	PF06747	CHCH domain		SHERM_00541	NO	OG0000008	no_Pfam	no_Pfam		Cc000292	YES	OG0000190	PF03330; PF01357	Lytic transglycolase; Pollen allergen		RAL42572	NO	OG0000026	PF03641	Possible lysine decarboxylase		RAL52597	NO	OG0000089	PF03101	FAR1 DNA-binding domain
SHERM_25188	NO	OG0001148	PF12697	Alpha/beta hydrolase family		SGA_v2.0_scaffold36T14447	NO	OG0008252	PF08433	Chromatin associated protein KTI12		SHERM_21163	NO	OG0000022	PF13966	zinc-binding in reverse transcriptase		Cc002493	YES	OG0000190	PF03330; PF01357	Lytic transglycolase; Pollen allergen		RAL42629	NO	OG0000026	PF03641	Possible lysine decarboxylase		Cc013488	NO	OG0000194	PF03101	FAR1 DNA-binding domain
SHERM_11261	NO	OG0001148	PF12697	Alpha/beta hydrolase family		SGA_v2.0_scaffold308T48068	NO	OG0008252	PF08433	Chromatin associated protein KTI12		SHERM_29360	NO	OG0000002	PF17919; PF00078	RNase H-like domain found in reverse transcriptase; Reverse transcriptase (RNA-dependent DNA polymerase)		Cc004992	YES	OG0012266	PF03330; PF01357	Lytic transglycolase; Pollen allergen		RAL42853	NO	OG0000026	PF03641	Possible lysine decarboxylase		Cc035018	NO	OG0004045	PF03101	FAR1 DNA-binding domain
SHERM_16529	NO	OG0016201	PF12697	Alpha/beta hydrolase family		SGA_v2.0_scaffold310T48220	NO	OG0011344	PF05627	Cleavage site for pathogenic type III effector avirulence factor Avr		SHERM_10495	NO	OG0001119	no_Pfam	no_Pfam		Cc006880	YES	OG0000708	PF03330; PF01357	Lytic transglycolase; Pollen allergen		RAL42938	NO	OG0000026	PF03641	Possible lysine decarboxylase		Cc040315	NO	OG0000089	PF03101	FAR1 DNA-binding domain
SHERM_16532	NO	OG0016201	PF12697	Alpha/beta hydrolase family		SGA_v2.0_scaffold166T38306	NO	OG0008189	PF11152	Cofactor assembly of complex C subunit B: CCB2/CCB4		SHERM_26305	NO	OG0000111	no_Pfam	no_Pfam		Cc007799	YES	OG0000708	PF03330; PF01357	Lytic transglycolase; Pollen allergen		RAL43222	NO	OG0000026	PF03641	Possible lysine decarboxylase		Cc013474	NO	OG0000050	PF03101; PF14223; PF14223; PF00098	FAR1 DNA-binding domain; gag-polypeptide of LTR copia-type; gag-polypeptide of LTR copia-type; Zinc knuckle
SHERM_00244	NO	OG0001148	PF12697	Alpha/beta hydrolase family		SGA_v2.0_scaffold71T24027	NO	OG0015743	PF00125; PF00125	Core histone H2A/H2B/H3/H4; Core histone H2A/H2B/H3/H4		SHERM_10981	NO	OG0000008	no_Pfam	no_Pfam		Cc014343	YES	OG0000708	PF03330; PF01357	Lytic transglycolase; Pollen allergen		RAL43278	NO	OG0000026	PF03641	Possible lysine decarboxylase		RAL49231	NO	OG0000089	PF03101; PF04434	FAR1 DNA-binding domain; SWIM zinc finger
SHERM_00245	NO	OG0001148	PF12697	Alpha/beta hydrolase family		SGA_v2.0_scaffold122T33254	NO	OG0015743	PF00125; PF00125	Core histone H2A/H2B/H3/H4; Core histone H2A/H2B/H3/H4		SHERM_10982	NO	OG0000046	PF14111; PF14392	Domain of unknown function (DUF4283); Zinc knuckle		Cc014444	YES	OG0000190	PF03330; PF01357	Lytic transglycolase; Pollen allergen		RAL43908	NO	OG0000026	PF03641	Possible lysine decarboxylase		RAL49827	NO	OG0000089	PF03101; PF04434	FAR1 DNA-binding domain; SWIM zinc finger
SHERM_13588	NO	OG0009136	PF00561	alpha/beta hydrolase fold		SGA_v2.0_scaffold224T42981	NO	OG0007309	PF02485	Core-2/I-Branching enzyme		SHERM_09860	NO	OG0000732	PF00368	Hydroxymethylglutaryl-coenzyme A reductase		Cc030840	YES	OG0003032	PF03330; PF01357	Lytic transglycolase; Pollen allergen		RAL44040	NO	OG0000026	PF03641	Possible lysine decarboxylase		RAL37555	NO	OG0012137	PF08387	FBD
SHERM_28773	NO	OG0009151	PF01979; PF01979	Amidohydrolase family; Amidohydrolase family		SGA_v2.0_scaffold481T52320	NO	OG0007309	PF02485	Core-2/I-Branching enzyme		SHERM_00750	NO	OG0003354	PF03936; PF03936; PF01397	Terpene synthase family: metal binding domain; Terpene synthase family: metal binding domain; Terpene synthase: N-terminal domain		Cc001825	YES	OG0003032	PF03330; PF01357; PF03330; PF01357	Lytic transglycolase; Pollen allergen; Lytic transglycolase; Pollen allergen		RAL45111	NO	OG0000026	PF03641	Possible lysine decarboxylase		Cc041791	NO	OG0001281	PF08387	FBD
SHERM_18521	NO	OG0000137	PF13520	Amino acid permease		SGA_v2.0_scaffold1T00191	NO	OG0011373	PF05553	Cotton fibre expressed protein		SHERM_09886	NO	OG0000035	PF13650; PF03732	Aspartyl protease; Retrotransposon gag protein		Cc001756	YES	OG0002950	PF12819; PF07714	Malectin-like domain; Protein tyrosine kinase		RAL45128	NO	OG0000026	PF03641	Possible lysine decarboxylase		Cc017598	NO	OG0012137	PF08387; PF08387	FBD; FBD
SHERM_22978	NO	OG0008886	PF02127	Aminopeptidase I zinc metalloprotease (M18)		SGA_v2.0_scaffold153T36916	NO	OG0014201	PF05553	Cotton fibre expressed protein		SHERM_09893	NO	OG0000162	no_Pfam	no_Pfam		Cc023870	YES	OG0002950	PF12819; PF07714	Malectin-like domain; Protein tyrosine kinase		RAL45129	NO	OG0000026	PF03641	Possible lysine decarboxylase		RAL37773	NO	OG0000050	PF14223	gag-polypeptide of LTR copia-type
SHERM_16411	NO	OG0008886	PF02127	Aminopeptidase I zinc metalloprotease (M18)		SGA_v2.0_scaffold198T41126	NO	OG0006584	PF05553	Cotton fibre expressed protein		SHERM_00752	NO	OG0000022	PF13966	zinc-binding in reverse transcriptase		Cc032702	YES	OG0002719	PF12819; PF07714	Malectin-like domain; Protein tyrosine kinase		RAL45144	NO	OG0000026	PF03641	Possible lysine decarboxylase		RAL37997	NO	OG0000050	PF14223	gag-polypeptide of LTR copia-type
SHERM_25573	NO	OG0004586	PF00501	AMP-binding enzyme		SGA_v2.0_scaffold1478T53958	NO	OG0011373	PF05553	Cotton fibre expressed protein		SHERM_29495	NO	OG0000053	PF02902	Ulp1 protease family: C-terminal catalytic domain		Cc025015	YES	OG0001721	PF02891	MIZ/SP-RING zinc finger		RAL45145	NO	OG0000026	PF03641	Possible lysine decarboxylase		RAL39180	NO	OG0000127	PF14223	gag-polypeptide of LTR copia-type
SHERM_23273	NO	OG0004586	PF00501; PF00501	AMP-binding enzyme; AMP-binding enzyme		SGA_v2.0_scaffold2T01173	NO	OG0008791	PF01985	CRS1 / YhbY (CRM) domain		SHERM_29496	NO	OG0000017	PF03478	Protein of unknown function (DUF295)		Cc017845	YES	OG0002730	PF02221	ML domain		RAL45147	NO	OG0000026	PF03641	Possible lysine decarboxylase		RAL42463	NO	OG0000050	PF14223	gag-polypeptide of LTR copia-type
SHERM_11152	NO	OG0004989	PF00191; PF00191; PF00191	Annexin; Annexin; Annexin		SGA_v2.0_scaffold42T16007	NO	OG0008791	PF01985	CRS1 / YhbY (CRM) domain		SHERM_23713	NO	OG0000369	PF02225; PF00082; PF17766	PA domain; Subtilase family; Fibronectin type-III domain		Cc037239	YES	OG0002730	PF02221	ML domain		RAL45387	NO	OG0000026	PF03641	Possible lysine decarboxylase		RAL44373	NO	OG0000050	PF14223	gag-polypeptide of LTR copia-type
SHERM_11158	NO	OG0004989	PF00191; PF00191; PF00191	Annexin; Annexin; Annexin		SGA_v2.0_scaffold333T48991	NO	OG0008152	PF04969; PF09032	CS domain; Siah interacting protein: N terminal		SHERM_23718	NO	OG0000183	PF11443	Domain of unknown function (DUF2828)		Cc037249	YES	OG0002730	PF02221	ML domain		RAL45484	NO	OG0000026	PF03641	Possible lysine decarboxylase		RAL45127	NO	OG0000050	PF14223	gag-polypeptide of LTR copia-type
SHERM_22118	NO	OG0002617	PF08264; PF00133; PF00133	Anticodon-binding domain of tRNA; tRNA synthetases class I (I: L: M and V); tRNA synthetases class I (I: L: M and V)		SGA_v2.0_scaffold4T02314	NO	OG0016067	PF00190	Cupin		SHERM_23725	NO	OG0001000	PF13952	Domain of unknown function (DUF4216)		Cc044284	YES	OG0002730	PF02221	ML domain		RAL47917	NO	OG0000026	PF03641	Possible lysine decarboxylase		RAL45463	NO	OG0000050	PF14223	gag-polypeptide of LTR copia-type
SHERM_11751	NO	OG0004458	PF00847	AP2 domain		SGA_v2.0_scaffold771T53579	NO	OG0016067	PF00190	Cupin		SHERM_23732	NO	OG0000112	PF12776	Myb/SANT-like DNA-binding domain		Cc031256	YES	OG0000108	PF10551	MULE transposase domain		RAL47922	NO	OG0000026	PF03641	Possible lysine decarboxylase		RAL45772	NO	OG0000050	PF14223	gag-polypeptide of LTR copia-type
SHERM_11754	NO	OG0004458	PF00847	AP2 domain		SGA_v2.0_scaffold85T26623	NO	OG0004365	PF07496; PF02362	CW-type Zinc Finger; B3 DNA binding domain		SHERM_23733	NO	OG0001744	PF07762	Protein of unknown function (DUF1618)		Cc010256	YES	OG0011888	PF07731; PF00332; PF07732; PF00394; PF07732; PF00394; PF07731	Multicopper oxidase; Glycosyl hydrolases family 17; Multicopper oxidase; Multicopper oxidase; Multicopper oxidase; Multicopper oxidase; Multicopper oxidase		RAL48013	NO	OG0000026	PF03641	Possible lysine decarboxylase		RAL47390	NO	OG0000050	PF14223	gag-polypeptide of LTR copia-type
SHERM_22674	NO	OG0004458	PF00847	AP2 domain		SGA_v2.0_scaffold44T16586	NO	OG0001800	PF08613	Cyclin		SHERM_23735	NO	OG0001744	PF00646	F-box domain		Cc024992	YES	OG0002791	PF16863; PF01055; PF13802	N-terminal barrel of NtMGAM and CtMGAM: maltase-glucoamylase; Glycosyl hydrolases family 31; Galactose mutarotase-like		RAL49108	NO	OG0000026	PF03641	Possible lysine decarboxylase		RAL48677	NO	OG0000127	PF14223	gag-polypeptide of LTR copia-type
SHERM_16596	NO	OG0009147	PF00847	AP2 domain		SGA_v2.0_scaffold52T19254	NO	OG0001800	PF08613	Cyclin		SHERM_23749	NO	OG0004344	PF01257	Thioredoxin-like [2Fe-2S] ferredoxin		Cc000836	YES	OG0000622	PF14365; PF03080	Neprosin activation peptide; Neprosin		RAL49113	NO	OG0000026	PF03641	Possible lysine decarboxylase		RAL48741	NO	OG0000127	PF14223	gag-polypeptide of LTR copia-type
SHERM_03988	NO	OG0009147	PF00847	AP2 domain		SGA_v2.0_scaffold60T20843	NO	OG0001800	PF08613	Cyclin		SHERM_23752	NO	OG0004344	PF01257	Thioredoxin-like [2Fe-2S] ferredoxin		Cc016536	YES	OG0000622	PF03080; PF14365	Neprosin; Neprosin activation peptide		RAL49230	NO	OG0000026	PF03641	Possible lysine decarboxylase		RAL49090	NO	OG0000127	PF14223	gag-polypeptide of LTR copia-type
SHERM_04490	NO	OG0004458	PF00847	AP2 domain		SGA_v2.0_scaffold340T49336	NO	OG0001800	PF08613	Cyclin		SHERM_11692	NO	OG0000070	PF04504	Protein of unknown function: DUF573		Cc031525	YES	OG0000622	PF03080; PF14365	Neprosin; Neprosin activation peptide		RAL49232	NO	OG0000026	PF03641	Possible lysine decarboxylase		RAL51622	NO	OG0000050	PF14223	gag-polypeptide of LTR copia-type
SHERM_07247	NO	OG0008544	PF04111; PF17675	Apg6 BARA domain; Apg6 coiled-coil region		SGA_v2.0_scaffold1284T53896	NO	OG0001800	PF08613	Cyclin		SHERM_11686	NO	OG0000070	PF04504	Protein of unknown function: DUF573		Cc039507	YES	OG0000622	PF03080; PF14365	Neprosin; Neprosin activation peptide		RAL49282	NO	OG0000026	PF03641	Possible lysine decarboxylase		RAL53735	NO	OG0000127	PF14223	gag-polypeptide of LTR copia-type
SHERM_16495	NO	OG0008544	PF17675; PF04111	Apg6 coiled-coil region; Apg6 BARA domain		SGA_v2.0_scaffold27T11486	NO	OG0000851	PF02984; PF00134	Cyclin: C-terminal domain; Cyclin: N-terminal domain		SHERM_10503	NO	OG0004082	PF02902	Ulp1 protease family: C-terminal catalytic domain		Cc014598	YES	OG0000622	PF03080; PF14365; PF03080; PF14365	Neprosin; Neprosin activation peptide; Neprosin; Neprosin activation peptide		RAL49571	NO	OG0000026	PF03641	Possible lysine decarboxylase		RAL54086	NO	OG0000050	PF14223	gag-polypeptide of LTR copia-type
SHERM_00793	NO	OG0001509	PF03087	Arabidopsis protein of unknown function		SGA_v2.0_scaffold135T34950	NO	OG0000851	PF02984; PF00134	Cyclin: C-terminal domain; Cyclin: N-terminal domain		SHERM_16982	NO	OG0000046	PF14111; PF14392	Domain of unknown function (DUF4283); Zinc knuckle		Cc005984	YES	OG0002287	PF01436; PF01436	NHL repeat; NHL repeat		RAL49588	NO	OG0000026	PF03641	Possible lysine decarboxylase		Cc000275	NO	OG0000050	PF14223	gag-polypeptide of LTR copia-type
SHERM_24398	NO	OG0001509	PF03087	Arabidopsis protein of unknown function		SGA_v2.0_scaffold169T38629	NO	OG0000851	PF02984; PF00134	Cyclin: C-terminal domain; Cyclin: N-terminal domain		SHERM_10504	NO	OG0001133	PF05919	Mitovirus RNA-dependent RNA polymerase		Cc029640	YES	OG0014466	PF01436; PF01436	NHL repeat; NHL repeat		RAL49924	NO	OG0000026	PF03641	Possible lysine decarboxylase		Cc000916	NO	OG0000050	PF14223	gag-polypeptide of LTR copia-type
SHERM_24400	NO	OG0001509	PF03087	Arabidopsis protein of unknown function		SGA_v2.0_scaffold163T38102	NO	OG0000851	PF00134; PF02984	Cyclin: N-terminal domain; Cyclin: C-terminal domain		SHERM_02921	NO	OG0000302	PF10551	MULE transposase domain		Cc002750	YES	OG0000724	no_Pfam	no_Pfam		RAL49941	NO	OG0000026	PF03641	Possible lysine decarboxylase		Cc001145	NO	OG0000036	PF14244	gag-polypeptide of LTR copia-type
SHERM_24402	NO	OG0001509	PF03087	Arabidopsis protein of unknown function		SGA_v2.0_scaffold187T40269	NO	OG0000851	PF00134; PF02984	Cyclin: N-terminal domain; Cyclin: C-terminal domain		SHERM_01012	NO	OG0000053	PF02902	Ulp1 protease family: C-terminal catalytic domain		Cc002751	YES	OG0000724	no_Pfam	no_Pfam		RAL49948	NO	OG0000026	PF03641	Possible lysine decarboxylase		Cc001281	NO	OG0000050	PF14223	gag-polypeptide of LTR copia-type
SHERM_24403	NO	OG0001509	PF03087	Arabidopsis protein of unknown function		SGA_v2.0_scaffold448T51782	NO	OG0000851	PF00134; PF02984	Cyclin: N-terminal domain; Cyclin: C-terminal domain		SHERM_24523	NO	OG0000035	PF00098	Zinc knuckle		Cc002862	YES	OG0006920	no_Pfam	no_Pfam		RAL49949	NO	OG0000026	PF03641	Possible lysine decarboxylase		Cc001869	NO	OG0000050	PF14223	gag-polypeptide of LTR copia-type
SHERM_04915	NO	OG0001509	PF03087	Arabidopsis protein of unknown function		SGA_v2.0_scaffold7T03961	NO	OG0004079	PF00160	Cyclophilin type peptidyl-prolyl cis-trans isomerase/CLD		SHERM_24521	NO	OG0000053	PF09331	Domain of unknown function (DUF1985)		Cc004213	YES	OG0001256	no_Pfam	no_Pfam		RAL49984	NO	OG0000026	PF03641	Possible lysine decarboxylase		Cc001899	NO	OG0000050	PF14223	gag-polypeptide of LTR copia-type
SHERM_04916	NO	OG0001509	PF03087	Arabidopsis protein of unknown function		SGA_v2.0_scaffold36T14424	NO	OG0004079	PF00160	Cyclophilin type peptidyl-prolyl cis-trans isomerase/CLD		SHERM_24532	NO	OG0000049	PF03732	Retrotransposon gag protein		Cc005201	YES	OG0013679	no_Pfam	no_Pfam		RAL49987	NO	OG0000026	PF03641	Possible lysine decarboxylase		Cc005395	NO	OG0000127	PF14223	gag-polypeptide of LTR copia-type
SHERM_04917	NO	OG0001509	PF03087	Arabidopsis protein of unknown function		SGA_v2.0_scaffold37T14896	NO	OG0004079	PF00160	Cyclophilin type peptidyl-prolyl cis-trans isomerase/CLD		SHERM_24531	NO	OG0000016	PF00078	Reverse transcriptase (RNA-dependent DNA polymerase)		Cc006282	YES	OG0000724	no_Pfam	no_Pfam		RAL50062	NO	OG0000026	PF03641	Possible lysine decarboxylase		Cc006793	NO	OG0000050	PF14223	gag-polypeptide of LTR copia-type
SHERM_04918	NO	OG0001509	PF03087	Arabidopsis protein of unknown function		SGA_v2.0_scaffold40T15683	NO	OG0004079	PF00160	Cyclophilin type peptidyl-prolyl cis-trans isomerase/CLD		SHERM_24525	NO	OG0000111	no_Pfam	no_Pfam		Cc006407	YES	OG0006920	no_Pfam	no_Pfam		RAL50165	NO	OG0000026	PF03641	Possible lysine decarboxylase		Cc007237	NO	OG0000050	PF14223	gag-polypeptide of LTR copia-type
SHERM_04919	NO	OG0001509	PF03087	Arabidopsis protein of unknown function		SGA_v2.0_scaffold92T28220	NO	OG0004079	PF00160	Cyclophilin type peptidyl-prolyl cis-trans isomerase/CLD		SHERM_10506	NO	OG0002830	PF17917	RNase H-like domain found in reverse transcriptase		Cc006556	YES	OG0002254	no_Pfam	no_Pfam		RAL50360	NO	OG0000026	PF03641	Possible lysine decarboxylase		Cc007941	NO	OG0000050	PF14223	gag-polypeptide of LTR copia-type
SHERM_04920	NO	OG0001509	PF03087	Arabidopsis protein of unknown function		SGA_v2.0_scaffold98T29287	NO	OG0004080	PF00160	Cyclophilin type peptidyl-prolyl cis-trans isomerase/CLD		SHERM_10509	NO	OG0001133	PF05919	Mitovirus RNA-dependent RNA polymerase		Cc006654	YES	OG0002881	no_Pfam	no_Pfam		RAL50378	NO	OG0000026	PF03641	Possible lysine decarboxylase		Cc008648	NO	OG0000050	PF14223	gag-polypeptide of LTR copia-type
SHERM_04921	NO	OG0001509	PF03087	Arabidopsis protein of unknown function		SGA_v2.0_scaffold114T31859	NO	OG0004080	PF00160	Cyclophilin type peptidyl-prolyl cis-trans isomerase/CLD		SHERM_27881	NO	OG0000441	PF04434	SWIM zinc finger		Cc006707	YES	OG0013074	no_Pfam	no_Pfam		RAL50379	NO	OG0000026	PF03641	Possible lysine decarboxylase		Cc010362	NO	OG0000050	PF14223	gag-polypeptide of LTR copia-type
SHERM_04922	NO	OG0001509	PF03087	Arabidopsis protein of unknown function		SGA_v2.0_scaffold123T33475	NO	OG0004079	PF00160	Cyclophilin type peptidyl-prolyl cis-trans isomerase/CLD		SHERM_06766	NO	OG0000005	no_Pfam	no_Pfam		Cc006752	YES	OG0013527	no_Pfam	no_Pfam		RAL50856	NO	OG0000026	PF03641	Possible lysine decarboxylase		Cc010747	NO	OG0000165	PF14223	gag-polypeptide of LTR copia-type
SHERM_02731	NO	OG0012379	PF01388	ARID/BRIGHT DNA binding domain		SGA_v2.0_scaffold181T39789	NO	OG0004080	PF00160	Cyclophilin type peptidyl-prolyl cis-trans isomerase/CLD		SHERM_06811	NO	OG0000046	PF14392; PF14111	Zinc knuckle; Domain of unknown function (DUF4283)		Cc006979	YES	OG0013074	no_Pfam	no_Pfam		RAL52091	NO	OG0000026	PF03641	Possible lysine decarboxylase		Cc011525	NO	OG0000050	PF14223	gag-polypeptide of LTR copia-type
SHERM_00824	NO	OG0012379	PF01388; PF00011	ARID/BRIGHT DNA binding domain; Hsp20/alpha crystallin family		SGA_v2.0_scaffold207T41900	NO	OG0004080	PF00160	Cyclophilin type peptidyl-prolyl cis-trans isomerase/CLD		SHERM_11311	NO	OG0000066	no_Pfam	no_Pfam		Cc007022	YES	OG0002881	no_Pfam	no_Pfam		RAL52093	NO	OG0000026	PF03641	Possible lysine decarboxylase		Cc011777	NO	OG0000050	PF14223	gag-polypeptide of LTR copia-type
SHERM_02706	NO	OG0012379	PF01388; PF00011	ARID/BRIGHT DNA binding domain; Hsp20/alpha crystallin family		SGA_v2.0_scaffold240T44135	NO	OG0004080	PF00160	Cyclophilin type peptidyl-prolyl cis-trans isomerase/CLD		SHERM_06594	NO	OG0000022	PF13966	zinc-binding in reverse transcriptase		Cc008098	YES	OG0013197	no_Pfam	no_Pfam		RAL52407	NO	OG0000026	PF03641	Possible lysine decarboxylase		Cc011789	NO	OG0000050	PF14223	gag-polypeptide of LTR copia-type
SHERM_02709	NO	OG0012379	PF01388; PF00011	ARID/BRIGHT DNA binding domain; Hsp20/alpha crystallin family		SGA_v2.0_scaffold257T45719	NO	OG0004079	PF00160	Cyclophilin type peptidyl-prolyl cis-trans isomerase/CLD		SHERM_07380	NO	OG0000017	PF03478	Protein of unknown function (DUF295)		Cc008472	YES	OG0013147	no_Pfam	no_Pfam		RAL53588	NO	OG0000026	PF03641	Possible lysine decarboxylase		Cc012854	NO	OG0000127	PF14223	gag-polypeptide of LTR copia-type
SHERM_11212	NO	OG0011531	PF00514	Armadillo/beta-catenin-like repeat		SGA_v2.0_scaffold292T47382	NO	OG0004079	PF00160	Cyclophilin type peptidyl-prolyl cis-trans isomerase/CLD		SHERM_16111	NO	OG0000016	no_Pfam	no_Pfam		Cc008728	YES	OG0011681	no_Pfam	no_Pfam		RAL53832	NO	OG0000026	PF03641	Possible lysine decarboxylase		Cc013618	NO	OG0000050	PF14223	gag-polypeptide of LTR copia-type
SHERM_20582	NO	OG0012741	PF00514	Armadillo/beta-catenin-like repeat		SGA_v2.0_scaffold1064T53822	NO	OG0004080	PF00160	Cyclophilin type peptidyl-prolyl cis-trans isomerase/CLD		SHERM_16148	NO	OG0000017	no_Pfam	no_Pfam		Cc008994	YES	OG0002287	no_Pfam	no_Pfam		RAL54798	NO	OG0000026	PF03641	Possible lysine decarboxylase		Cc014150	NO	OG0000318	PF14223	gag-polypeptide of LTR copia-type
SHERM_21474	NO	OG0012741	PF00514	Armadillo/beta-catenin-like repeat		SGA_v2.0_scaffold1180T53859	NO	OG0004080	PF00160	Cyclophilin type peptidyl-prolyl cis-trans isomerase/CLD		SHERM_16149	NO	OG0000017	PF03478	Protein of unknown function (DUF295)		Cc009955	YES	OG0013147	no_Pfam	no_Pfam		RAL42639	NO	OG0004905	PF01535	PPR repeat		Cc014720	NO	OG0000050	PF14223	gag-polypeptide of LTR copia-type
SHERM_03972	NO	OG0011531	PF00514	Armadillo/beta-catenin-like repeat		SGA_v2.0_scaffold2T01143	NO	OG0004079	PF00160; PF00160	Cyclophilin type peptidyl-prolyl cis-trans isomerase/CLD; Cyclophilin type peptidyl-prolyl cis-trans isomerase/CLD		SHERM_16150	NO	OG0000017	PF03478	Protein of unknown function (DUF295)		Cc010004	YES	OG0012655	no_Pfam	no_Pfam		RAL42790	NO	OG0004905	PF01535	PPR repeat		Cc016059	NO	OG0000050	PF14223	gag-polypeptide of LTR copia-type
SHERM_08749	NO	OG0011531	PF00514	Armadillo/beta-catenin-like repeat		SGA_v2.0_scaffold7T03685	NO	OG0004080	PF00160; PF00160	Cyclophilin type peptidyl-prolyl cis-trans isomerase/CLD; Cyclophilin type peptidyl-prolyl cis-trans isomerase/CLD		SHERM_16151	NO	OG0000017	PF03478	Protein of unknown function (DUF295)		Cc010728	YES	OG0015414	no_Pfam	no_Pfam		RAL49526	NO	OG0004905	PF01535	PPR repeat		Cc016119	NO	OG0000318	PF14223	gag-polypeptide of LTR copia-type
SHERM_00836	NO	OG0002116	PF16845	Aspartic acid proteinase inhibitor		SGA_v2.0_scaffold147T36306	NO	OG0004079	PF00160; PF00160	Cyclophilin type peptidyl-prolyl cis-trans isomerase/CLD; Cyclophilin type peptidyl-prolyl cis-trans isomerase/CLD		SHERM_16031	NO	OG0000065	PF13966; PF13456	zinc-binding in reverse transcriptase; Reverse transcriptase-like		Cc010761	YES	OG0012933	no_Pfam	no_Pfam		RAL49038	NO	OG0004905	PF01535; PF13812	PPR repeat; Pentatricopeptide repeat domain		Cc016178	NO	OG0000050	PF14223	gag-polypeptide of LTR copia-type
SHERM_00841	NO	OG0009265	PF16845	Aspartic acid proteinase inhibitor		SGA_v2.0_scaffold165T38232	NO	OG0004080	PF00160; PF00160	Cyclophilin type peptidyl-prolyl cis-trans isomerase/CLD; Cyclophilin type peptidyl-prolyl cis-trans isomerase/CLD		SHERM_16073	NO	OG0000114	PF00069; PF08263	Protein kinase domain; Leucine rich repeat N-terminal domain		Cc011012	YES	OG0001256	no_Pfam	no_Pfam		RAL49039	NO	OG0004905	PF01535; PF01535; PF01535	PPR repeat; PPR repeat; PPR repeat		Cc016368	NO	OG0000050	PF14223	gag-polypeptide of LTR copia-type
SHERM_22779	NO	OG0002116	PF16845	Aspartic acid proteinase inhibitor		SGA_v2.0_scaffold187T40290	NO	OG0004079	PF00160; PF00160	Cyclophilin type peptidyl-prolyl cis-trans isomerase/CLD; Cyclophilin type peptidyl-prolyl cis-trans isomerase/CLD		SHERM_16103	NO	OG0000046	PF14392; PF14111	Zinc knuckle; Domain of unknown function (DUF4283)		Cc011082	YES	OG0001256	no_Pfam	no_Pfam		RAL41028	NO	OG0015283	PF00227	Proteasome subunit		Cc017161	NO	OG0000050	PF14223	gag-polypeptide of LTR copia-type
SHERM_24242	NO	OG0009265	PF16845	Aspartic acid proteinase inhibitor		SGA_v2.0_scaffold254T45231	NO	OG0004080	PF00160; PF00160	Cyclophilin type peptidyl-prolyl cis-trans isomerase/CLD; Cyclophilin type peptidyl-prolyl cis-trans isomerase/CLD		SHERM_02950	NO	OG0000008	PF14392; PF14111	Zinc knuckle; Domain of unknown function (DUF4283)		Cc011390	YES	OG0014445	no_Pfam	no_Pfam		RAL41631	NO	OG0015283	PF00227	Proteasome subunit		Cc017273	NO	OG0000127	PF14223	gag-polypeptide of LTR copia-type
SHERM_13426	NO	OG0002116	PF16845	Aspartic acid proteinase inhibitor		SGA_v2.0_scaffold305T47996	NO	OG0004079	PF00160; PF00160	Cyclophilin type peptidyl-prolyl cis-trans isomerase/CLD; Cyclophilin type peptidyl-prolyl cis-trans isomerase/CLD		SHERM_10605	NO	OG0000002	PF03732; PF08284	Retrotransposon gag protein; Retroviral aspartyl protease		Cc013272	YES	OG0013197	no_Pfam	no_Pfam		RAL45540	NO	OG0015401	PF07893	Protein of unknown function (DUF1668)		Cc017997	NO	OG0000050	PF14223	gag-polypeptide of LTR copia-type
SHERM_16712	NO	OG0009265	PF16845	Aspartic acid proteinase inhibitor		SGA_v2.0_scaffold770T53578	NO	OG0004080	PF00160; PF00160	Cyclophilin type peptidyl-prolyl cis-trans isomerase/CLD; Cyclophilin type peptidyl-prolyl cis-trans isomerase/CLD		SHERM_05572	NO	OG0000005	PF06839	GRF zinc finger		Cc013405	YES	OG0013036	no_Pfam	no_Pfam		RAL51257	NO	OG0015401	PF07893	Protein of unknown function (DUF1668)		Cc018411	NO	OG0000127	PF14223	gag-polypeptide of LTR copia-type
SHERM_16713	NO	OG0009265	PF16845	Aspartic acid proteinase inhibitor		SGA_v2.0_scaffold231T43408	NO	OG0004430	PF00383	Cytidine and deoxycytidylate deaminase zinc-binding region		SHERM_10553	NO	OG0000051	PF00098; PF14223	Zinc knuckle; gag-polypeptide of LTR copia-type		Cc013406	YES	OG0013036	no_Pfam	no_Pfam		RAL38237	NO	OG0015220	PF07714	Protein tyrosine kinase		Cc018432	NO	OG0000318	PF14223	gag-polypeptide of LTR copia-type
SHERM_16717	NO	OG0009265	PF16845	Aspartic acid proteinase inhibitor		SGA_v2.0_scaffold4T02161	NO	OG0007677	PF00173	Cytochrome b5-like Heme/Steroid binding domain		SHERM_04570	NO	OG0000051	PF13976; PF00665; PF00098	GAG-pre-integrase domain; Integrase core domain; Zinc knuckle		Cc014029	YES	OG0003042	no_Pfam	no_Pfam		RAL38243	NO	OG0015220	PF07714	Protein tyrosine kinase		Cc018681	NO	OG0000050	PF14223	gag-polypeptide of LTR copia-type
SHERM_12605	NO	OG0000049	PF13650	Aspartyl protease		SGA_v2.0_scaffold169T38598	NO	OG0007677	PF00173	Cytochrome b5-like Heme/Steroid binding domain		SHERM_10612	NO	OG0000065	PF13966	zinc-binding in reverse transcriptase		Cc014955	YES	OG0005949	no_Pfam	no_Pfam		RAL37716	NO	OG0000799	PF01679	Proteolipid membrane potential modulator		Cc018876	NO	OG0000036	PF14244	gag-polypeptide of LTR copia-type
SHERM_21815	NO	OG0000066	PF13650	Aspartyl protease		SGA_v2.0_scaffold5T02550	NO	OG0006891	PF03918	Cytochrome C biogenesis protein		SHERM_10613	NO	OG0000693	no_Pfam	no_Pfam		Cc015200	YES	OG0015340	no_Pfam	no_Pfam		RAL43697	NO	OG0000799	PF01679	Proteolipid membrane potential modulator		Cc018881	NO	OG0000050	PF14223	gag-polypeptide of LTR copia-type
SHERM_06095	NO	OG0000066	PF13650	Aspartyl protease		SGA_v2.0_scaffold80T25854	NO	OG0006891	PF03918	Cytochrome C biogenesis protein		SHERM_10614	NO	OG0000693	PF08268	F-box associated domain		Cc016935	YES	OG0000610	no_Pfam	no_Pfam		RAL50090	NO	OG0000799	PF01679	Proteolipid membrane potential modulator		Cc020216	NO	OG0000050	PF14223	gag-polypeptide of LTR copia-type
SHERM_23168	NO	OG0000002	PF13650; PF03732	Aspartyl protease; Retrotransposon gag protein		SGA_v2.0_scaffold420T51405	NO	OG0005065	PF00116	Cytochrome C oxidase subunit II: periplasmic domain		SHERM_10622	NO	OG0000053	PF09331	Domain of unknown function (DUF1985)		Cc018145	YES	OG0000724	no_Pfam	no_Pfam		RAL49957	NO	OG0013765	PF16913	Purine nucleobase transmembrane transport		Cc021078	NO	OG0000050	PF14223	gag-polypeptide of LTR copia-type
SHERM_25673	NO	OG0000066	PF13650; PF03732	Aspartyl protease; Retrotransposon gag protein		SGA_v2.0_scaffold245T44781	NO	OG0005065	PF00116; PF02790	Cytochrome C oxidase subunit II: periplasmic domain; Cytochrome C oxidase subunit II: transmembrane domain		SHERM_23131	NO	OG0000002	PF08284	Retroviral aspartyl protease		Cc018260	YES	OG0013679	no_Pfam	no_Pfam		RAL49959	NO	OG0013765	PF16913	Purine nucleobase transmembrane transport		Cc021441	NO	OG0000050	PF14223	gag-polypeptide of LTR copia-type
SHERM_17732	NO	OG0000049	PF13650; PF03732	Aspartyl protease; Retrotransposon gag protein		SGA_v2.0_scaffold245T44667	NO	OG0012468	PF16327	Cytochrome c-type biogenesis protein CcmF C-terminal		SHERM_12091	NO	OG0002829	PF12776	Myb/SANT-like DNA-binding domain		Cc018531	YES	OG0013036	no_Pfam	no_Pfam		RAL51977	NO	OG0013765	PF16913	Purine nucleobase transmembrane transport		Cc021843	NO	OG0000050	PF14223	gag-polypeptide of LTR copia-type
SHERM_17849	NO	OG0000268	PF13650; PF03732	Aspartyl protease; Retrotransposon gag protein		SGA_v2.0_scaffold6T03213	NO	OG0002051	PF00067	Cytochrome P450		SHERM_24610	NO	OG0000017	PF03478	Protein of unknown function (DUF295)		Cc018534	YES	OG0013036	no_Pfam	no_Pfam		RAL44356	NO	OG0014415	PF04199	Putative cyclase		Cc022834	NO	OG0000050	PF14223	gag-polypeptide of LTR copia-type
SHERM_11209	NO	OG0000000	PF13650; PF17919; PF00078	Aspartyl protease; RNase H-like domain found in reverse transcriptase; Reverse transcriptase (RNA-dependent DNA polymerase)		SGA_v2.0_scaffold71T24040	NO	OG0010628	PF00067	Cytochrome P450		SHERM_04033	NO	OG0003483	PF08801	Nup133 N terminal like		Cc018791	YES	OG0003048	no_Pfam	no_Pfam		RAL37241	NO	OG0000000	PF03732	Retrotransposon gag protein		Cc023442	NO	OG0000050	PF14223	gag-polypeptide of LTR copia-type
SHERM_10905	NO	OG0004541	PF02178; PF02178; PF02178	AT hook motif; AT hook motif; AT hook motif		SGA_v2.0_scaffold6T03210	NO	OG0002051	PF00067; PF00067	Cytochrome P450; Cytochrome P450		SHERM_04045	NO	OG0000080	PF09331	Domain of unknown function (DUF1985)		Cc018821	YES	OG0003151	no_Pfam	no_Pfam		RAL37756	NO	OG0000000	PF03732	Retrotransposon gag protein		Cc023802	NO	OG0000050	PF14223	gag-polypeptide of LTR copia-type
SHERM_22000	NO	OG0004541	PF02178; PF02178; PF02178	AT hook motif; AT hook motif; AT hook motif		SGA_v2.0_scaffold221T42661	NO	OG0010628	PF00067; PF00067	Cytochrome P450; Cytochrome P450		SHERM_12245	NO	OG0001713	PF09180; PF03129; PF00587	Prolyl-tRNA synthetase: C-terminal; Anticodon binding domain; tRNA synthetase class II core domain (G: H: P: S and T)		Cc019253	YES	OG0008410	no_Pfam	no_Pfam		RAL38389	NO	OG0000000	PF03732	Retrotransposon gag protein		Cc024610	NO	OG0000050	PF14223	gag-polypeptide of LTR copia-type
SHERM_27454	NO	OG0002541	PF01990	ATP synthase (F/14-kDa) subunit		SGA_v2.0_scaffold56T20007	NO	OG0004506	PF00389; PF02826	D-isomer specific 2-hydroxyacid dehydrogenase: catalytic domain; D-isomer specific 2-hydroxyacid dehydrogenase: NAD binding domain		SHERM_10627	NO	OG0000002	PF08284; PF00078	Retroviral aspartyl protease; Reverse transcriptase (RNA-dependent DNA polymerase)		Cc020150	YES	OG0015228	no_Pfam	no_Pfam		RAL38837	NO	OG0000000	PF03732	Retrotransposon gag protein		Cc027620	NO	OG0000050	PF14223	gag-polypeptide of LTR copia-type
SHERM_07227	NO	OG0002541	PF01990	ATP synthase (F/14-kDa) subunit		SGA_v2.0_scaffold25T11066	NO	OG0004506	PF00389; PF17830; PF02826	D-isomer specific 2-hydroxyacid dehydrogenase: catalytic domain; STI1 domain; D-isomer specific 2-hydroxyacid dehydrogenase: NAD binding domain		SHERM_10628	NO	OG0000002	PF08284; PF03732	Retroviral aspartyl protease; Retrotransposon gag protein		Cc021144	YES	OG0015306	no_Pfam	no_Pfam		RAL39835	NO	OG0000000	PF03732	Retrotransposon gag protein		Cc027691	NO	OG0000050	PF14223	gag-polypeptide of LTR copia-type
SHERM_27099	NO	OG0001108	PF00006	ATP synthase alpha/beta family: nucleotide-binding domain		SGA_v2.0_scaffold71T23963	NO	OG0000027	PF02826; PF00931	D-isomer specific 2-hydroxyacid dehydrogenase: NAD binding domain; NB-ARC domain		SHERM_28656	NO	OG0000304	no_Pfam	no_Pfam		Cc023064	YES	OG0009256	no_Pfam	no_Pfam		RAL39908	NO	OG0000000	PF03732	Retrotransposon gag protein		Cc028111	NO	OG0000050	PF14223	gag-polypeptide of LTR copia-type
SHERM_16865	NO	OG0001108	PF00006; PF11421; PF02874	ATP synthase alpha/beta family: nucleotide-binding domain; ATP synthase F1 beta subunit; ATP synthase alpha/beta family: beta-barrel domain		SGA_v2.0_scaffold163T37974	NO	OG0012738	PF01453	D-mannose binding lectin		SHERM_29182	NO	OG0000043	PF00646; PF03552; PF07723	F-box domain; Cellulose synthase; Leucine Rich Repeat		Cc023682	YES	OG0003042	no_Pfam	no_Pfam		RAL40305	NO	OG0000000	PF03732	Retrotransposon gag protein		Cc028289	NO	OG0000050	PF14223	gag-polypeptide of LTR copia-type
SHERM_16866	NO	OG0001108	PF00006; PF11421; PF02874	ATP synthase alpha/beta family: nucleotide-binding domain; ATP synthase F1 beta subunit; ATP synthase alpha/beta family: beta-barrel domain		SGA_v2.0_scaffold6T03404	NO	OG0007834	PF01453; PF00954; PF07714	D-mannose binding lectin; S-locus glycoprotein domain; Protein tyrosine kinase		SHERM_29181	NO	OG0000043	PF00646	F-box domain		Cc024229	YES	OG0001932	no_Pfam	no_Pfam		RAL40751	NO	OG0000000	PF03732	Retrotransposon gag protein		Cc028980	NO	OG0000318	PF14223	gag-polypeptide of LTR copia-type
SHERM_21427	NO	OG0001108	PF11421; PF02874; PF00006	ATP synthase F1 beta subunit; ATP synthase alpha/beta family: beta-barrel domain; ATP synthase alpha/beta family: nucleotide-binding domain		SGA_v2.0_scaffold309T48148	NO	OG0006490	PF02580	D-Tyr-tRNA(Tyr) deacylase		SHERM_29180	NO	OG0000043	no_Pfam	no_Pfam		Cc025523	YES	OG0015718	no_Pfam	no_Pfam		RAL41841	NO	OG0000000	PF03732	Retrotransposon gag protein		Cc029058	NO	OG0000050	PF14223	gag-polypeptide of LTR copia-type
SHERM_21426	NO	OG0001108	PF11421; PF00006; PF02874	ATP synthase F1 beta subunit; ATP synthase alpha/beta family: nucleotide-binding domain; ATP synthase alpha/beta family: beta-barrel domain		SGA_v2.0_scaffold309T48130	NO	OG0006490	PF02580; PF13456	D-Tyr-tRNA(Tyr) deacylase; Reverse transcriptase-like		SHERM_29179	NO	OG0000043	PF00646	F-box domain		Cc026661	YES	OG0000784	no_Pfam	no_Pfam		RAL42546	NO	OG0000000	PF03732	Retrotransposon gag protein		Cc029095	NO	OG0000127	PF14223	gag-polypeptide of LTR copia-type
SHERM_28504	NO	OG0009669	PF00137	ATP synthase subunit C		SGA_v2.0_scaffold54T19585	NO	OG0002778	PF02791; PF10537; PF15613	DDT domain; ATP-utilising chromatin assembly and remodelling N-terminal; Williams-Beuren syndrome DDT (WSD): D-TOX E motif		SHERM_29177	NO	OG0000043	PF00646	F-box domain		Cc028479	YES	OG0013748	no_Pfam	no_Pfam		RAL42675	NO	OG0000000	PF03732	Retrotransposon gag protein		Cc029367	NO	OG0000050	PF14223	gag-polypeptide of LTR copia-type
SHERM_09364	NO	OG0008349	PF02617	ATP-dependent Clp protease adaptor protein ClpS		SGA_v2.0_scaffold40T15446	NO	OG0008793	PF00270; PF00271	DEAD/DEAH box helicase; Helicase conserved C-terminal domain		SHERM_29176	NO	OG0000043	PF00646	F-box domain		Cc028653	YES	OG0006865	no_Pfam	no_Pfam		RAL43255	NO	OG0000000	PF03732	Retrotransposon gag protein		Cc029407	NO	OG0000050	PF14223	gag-polypeptide of LTR copia-type
SHERM_21381	NO	OG0002761	PF00004; PF17862	ATPase family associated with various cellular activities (AAA); AAA+ lid domain		SGA_v2.0_scaffold64T22051	NO	OG0006107	PF00270; PF00397; PF00271	DEAD/DEAH box helicase; WW domain; Helicase conserved C-terminal domain		SHERM_00013	NO	OG0000008	PF14111; PF14392	Domain of unknown function (DUF4283); Zinc knuckle		Cc028750	YES	OG0005949	no_Pfam	no_Pfam		RAL44047	NO	OG0000000	PF03732	Retrotransposon gag protein		Cc029474	NO	OG0000050	PF14223	gag-polypeptide of LTR copia-type
SHERM_03246	NO	OG0014942	PF00004; PF17862	ATPase family associated with various cellular activities (AAA); AAA+ lid domain		SGA_v2.0_scaffold51T18804	NO	OG0016054	PF00257	Dehydrin		SHERM_00008	NO	OG0001754	no_Pfam	no_Pfam		Cc029737	YES	OG0000988	no_Pfam	no_Pfam		RAL44119	NO	OG0000000	PF03732	Retrotransposon gag protein		Cc029509	NO	OG0000318	PF14223	gag-polypeptide of LTR copia-type
SHERM_06542	NO	OG0002761	PF00004; PF17862	ATPase family associated with various cellular activities (AAA); AAA+ lid domain		SGA_v2.0_scaffold102T29913	NO	OG0016054	PF00257	Dehydrin		SHERM_27575	NO	OG0000022	PF14111; PF14392; PF13966	Domain of unknown function (DUF4283); Zinc knuckle; zinc-binding in reverse transcriptase		Cc029898	YES	OG0003151	no_Pfam	no_Pfam		RAL45297	NO	OG0000000	PF03732	Retrotransposon gag protein		Cc029574	NO	OG0000127	PF14223	gag-polypeptide of LTR copia-type
SHERM_06158	NO	OG0005005	PF00004; PF00004; PF17862; PF17862	ATPase family associated with various cellular activities (AAA); ATPase family associated with various cellular activities (AAA); AAA+ lid domain; AAA+ lid domain		SGA_v2.0_scaffold215T42324	NO	OG0007253	PF10172	Det1 complexing ubiquitin ligase		SHERM_26723	NO	OG0000046	PF14392; PF14111	Zinc knuckle; Domain of unknown function (DUF4283)		Cc029920	YES	OG0000724	no_Pfam	no_Pfam		RAL45934	NO	OG0000000	PF03732	Retrotransposon gag protein		Cc029709	NO	OG0000050	PF14223	gag-polypeptide of LTR copia-type
SHERM_10353	NO	OG0016117	PF00004; PF14363	ATPase family associated with various cellular activities (AAA); Domain associated at C-terminal with AAA		SGA_v2.0_scaffold161T37795	NO	OG0007253	PF10172; PF02037	Det1 complexing ubiquitin ligase; SAP domain		SHERM_14080	NO	OG0000008	no_Pfam	no_Pfam		Cc032560	YES	OG0011820	no_Pfam	no_Pfam		RAL46746	NO	OG0000000	PF03732	Retrotransposon gag protein		Cc029888	NO	OG0000050	PF14223	gag-polypeptide of LTR copia-type
SHERM_23358	NO	OG0016117	PF00004; PF14363	ATPase family associated with various cellular activities (AAA); Domain associated at C-terminal with AAA		SGA_v2.0_scaffold44T16912	NO	OG0006933	PF10539	Development and cell death domain		SHERM_12217	NO	OG0000002	PF03732	Retrotransposon gag protein		Cc032595	YES	OG0002881	no_Pfam	no_Pfam		RAL47496	NO	OG0000000	PF03732	Retrotransposon gag protein		Cc030160	NO	OG0000050	PF14223	gag-polypeptide of LTR copia-type
SHERM_18640	NO	OG0007213	PF00004; PF16450	ATPase family associated with various cellular activities (AAA); Proteasomal ATPase OB C-terminal domain		SGA_v2.0_scaffold47T17595	NO	OG0006933	PF10539	Development and cell death domain		SHERM_28875	NO	OG0000166	PF00076; PF00076	RNA recognition motif. (a.k.a. RRM: RBD: or RNP domain); RNA recognition motif. (a.k.a. RRM: RBD: or RNP domain)		Cc032876	YES	OG0012198	no_Pfam	no_Pfam		RAL47535	NO	OG0000000	PF03732	Retrotransposon gag protein		Cc030867	NO	OG0000050	PF14223	gag-polypeptide of LTR copia-type
SHERM_03418	NO	OG0009118	PF08614; PF05340; PF00400; PF00400; PF00400	Autophagy protein 16 (ATG16); Protein of unknown function (DUF740); WD domain: G-beta repeat; WD domain: G-beta repeat; WD domain: G-beta repeat		SGA_v2.0_scaffold253T45196	NO	OG0006933	PF10539	Development and cell death domain		SHERM_28897	NO	OG0011345	PF03478	Protein of unknown function (DUF295)		Cc033321	YES	OG0013748	no_Pfam	no_Pfam		RAL47841	NO	OG0000000	PF03732	Retrotransposon gag protein		Cc031000	NO	OG0000127	PF14223	gag-polypeptide of LTR copia-type
SHERM_03273	NO	OG0009118	PF08614; PF00400; PF00400; PF00400	Autophagy protein 16 (ATG16); WD domain: G-beta repeat; WD domain: G-beta repeat; WD domain: G-beta repeat		SGA_v2.0_scaffold95T28903	NO	OG0003850	PF01529	DHHC palmitoyltransferase		SHERM_01646	NO	OG0000412	PF00083	Sugar (and other) transporter		Cc033516	YES	OG0015718	no_Pfam	no_Pfam		RAL47975	NO	OG0000000	PF03732	Retrotransposon gag protein		Cc031127	NO	OG0000318	PF14223	gag-polypeptide of LTR copia-type
SHERM_04846	NO	OG0003011	PF02309; PF02309; PF02362; PF06507	AUX/IAA family; AUX/IAA family; B3 DNA binding domain; Auxin response factor		SGA_v2.0_scaffold153T37003	NO	OG0003850	PF01529	DHHC palmitoyltransferase		SHERM_20657	NO	OG0001753	no_Pfam	no_Pfam		Cc034506	YES	OG0000169	no_Pfam	no_Pfam		RAL48309	NO	OG0000000	PF03732	Retrotransposon gag protein		Cc031161	NO	OG0000127	PF14223	gag-polypeptide of LTR copia-type
SHERM_10675	NO	OG0001207	PF02309; PF06507; PF02362	AUX/IAA family; Auxin response factor; B3 DNA binding domain		SGA_v2.0_scaffold132T34570	NO	OG0003249	PF03982	Diacylglycerol acyltransferase		SHERM_02015	NO	OG0000046	PF14392; PF14111	Zinc knuckle; Domain of unknown function (DUF4283)		Cc034640	YES	OG0015430	no_Pfam	no_Pfam		RAL48732	NO	OG0000000	PF03732	Retrotransposon gag protein		Cc031823	NO	OG0000050	PF14223	gag-polypeptide of LTR copia-type
SHERM_27600	NO	OG0001207	PF02309; PF02362; PF06507	AUX/IAA family; B3 DNA binding domain; Auxin response factor		SGA_v2.0_scaffold132T34569	NO	OG0003249	PF03982; PF03982	Diacylglycerol acyltransferase; Diacylglycerol acyltransferase		SHERM_02020	NO	OG0000206	no_Pfam	no_Pfam		Cc034717	YES	OG0012198	no_Pfam	no_Pfam		RAL49092	NO	OG0000000	PF03732	Retrotransposon gag protein		Cc032446	NO	OG0000127	PF14223	gag-polypeptide of LTR copia-type
SHERM_13989	NO	OG0007323	PF06507; PF02362	Auxin response factor; B3 DNA binding domain		SGA_v2.0_scaffold4T02290	NO	OG0006220	PF00781	Diacylglycerol kinase catalytic domain		SHERM_02021	NO	OG0000584	no_Pfam	no_Pfam		Cc036092	YES	OG0003048	no_Pfam	no_Pfam		RAL50857	NO	OG0000000	PF03732	Retrotransposon gag protein		Cc032782	NO	OG0000318	PF14223	gag-polypeptide of LTR copia-type
SHERM_04849	NO	OG0003011	PF06507; PF02362	Auxin response factor; B3 DNA binding domain		SGA_v2.0_scaffold95T28815	NO	OG0006220	PF00781	Diacylglycerol kinase catalytic domain		SHERM_02042	NO	OG0000206	no_Pfam	no_Pfam		Cc036964	YES	OG0000988	no_Pfam	no_Pfam		RAL51388	NO	OG0000000	PF03732	Retrotransposon gag protein		Cc032783	NO	OG0000127	PF14223	gag-polypeptide of LTR copia-type
SHERM_04002	NO	OG0001207	PF06507; PF02362; PF02309	Auxin response factor; B3 DNA binding domain; AUX/IAA family		SGA_v2.0_scaffold75T24948	NO	OG0007302	PF04922	DIE2/ALG10 family		SHERM_22618	NO	OG0000066	PF03732	Retrotransposon gag protein		Cc037240	YES	OG0005720	no_Pfam	no_Pfam		RAL51999	NO	OG0000000	PF03732	Retrotransposon gag protein		Cc033574	NO	OG0000318	PF14223	gag-polypeptide of LTR copia-type
SHERM_02592	NO	OG0008965	PF05512	AWPM-19-like family		SGA_v2.0_scaffold75T24944	NO	OG0007302	PF04922	DIE2/ALG10 family		SHERM_22614	NO	OG0001816	PF16486; PF02171; PF16488; PF02170; PF08699	N-terminal domain of argonaute; Piwi domain; Argonaute linker 2 domain; PAZ domain; Argonaute linker 1 domain		Cc037248	YES	OG0005720	no_Pfam	no_Pfam		RAL52096	NO	OG0000000	PF03732	Retrotransposon gag protein		Cc034021	NO	OG0000127	PF14223	gag-polypeptide of LTR copia-type
SHERM_06355	NO	OG0008965	PF05512	AWPM-19-like family		SGA_v2.0_scaffold15T07321	NO	OG0007341	PF08996; PF12254; PF03104; PF00136	DNA Polymerase alpha zinc finger; DNA polymerase alpha subunit p180 N terminal; DNA polymerase family B: exonuclease domain; DNA polymerase family B		SHERM_11370	NO	OG0001133	PF05919	Mitovirus RNA-dependent RNA polymerase		Cc037336	YES	OG0003151	no_Pfam	no_Pfam		RAL52148	NO	OG0000000	PF03732	Retrotransposon gag protein		Cc034071	NO	OG0000127	PF14223	gag-polypeptide of LTR copia-type
SHERM_19682	NO	OG0005840	PF02362	B3 DNA binding domain		SGA_v2.0_scaffold46T17397	NO	OG0007341	PF00136; PF12254; PF03104; PF08996	DNA polymerase family B; DNA polymerase alpha subunit p180 N terminal; DNA polymerase family B: exonuclease domain; DNA Polymerase alpha zinc finger		SHERM_11375	NO	OG0001753	no_Pfam	no_Pfam		Cc038700	YES	OG0000341	no_Pfam	no_Pfam		RAL52293	NO	OG0000000	PF03732	Retrotransposon gag protein		Cc034994	NO	OG0000127	PF14223	gag-polypeptide of LTR copia-type
SHERM_19683	NO	OG0005840	PF02362	B3 DNA binding domain		SGA_v2.0_scaffold196T40989	NO	OG0009037	PF14966	DNA repair REX1-B		SHERM_07320	NO	OG0001713	PF09180; PF00587; PF03129	Prolyl-tRNA synthetase: C-terminal; tRNA synthetase class II core domain (G: H: P: S and T); Anticodon binding domain		Cc041461	YES	OG0002881	no_Pfam	no_Pfam		RAL52665	NO	OG0000000	PF03732	Retrotransposon gag protein		Cc035184	NO	OG0000318	PF14223	gag-polypeptide of LTR copia-type
SHERM_12888	NO	OG0003011	PF02362; PF02309; PF06507	B3 DNA binding domain; AUX/IAA family; Auxin response factor		SGA_v2.0_scaffold196T40996	NO	OG0009037	PF14966	DNA repair REX1-B		SHERM_09108	NO	OG0000112	no_Pfam	no_Pfam		Cc041815	YES	OG0012933	no_Pfam	no_Pfam		RAL52882	NO	OG0000000	PF03732	Retrotransposon gag protein		Cc035686	NO	OG0000318	PF14223	gag-polypeptide of LTR copia-type
SHERM_19062	NO	OG0007323	PF02362; PF02309; PF06507	B3 DNA binding domain; AUX/IAA family; Auxin response factor		SGA_v2.0_scaffold138T35250	NO	OG0005155	PF16679; PF08839	DNA replication factor Cdt1 C-terminal domain; DNA replication factor CDT1 like		SHERM_09107	NO	OG0000118	PF02536; PF02536; PF02536	mTERF; mTERF; mTERF		Cc042022	YES	OG0015306	no_Pfam	no_Pfam		RAL53677	NO	OG0000000	PF03732	Retrotransposon gag protein		Cc035912	NO	OG0000318	PF14223	gag-polypeptide of LTR copia-type
SHERM_23617	NO	OG0003011	PF02362; PF06507	B3 DNA binding domain; Auxin response factor		SGA_v2.0_scaffold1T00602	NO	OG0005155	PF16679; PF02405; PF08839	DNA replication factor Cdt1 C-terminal domain; Permease MlaE; DNA replication factor CDT1 like		SHERM_00300	NO	OG0011330	PF00665; PF00083	Integrase core domain; Sugar (and other) transporter		Cc042100	YES	OG0011681	no_Pfam	no_Pfam		RAL53758	NO	OG0000000	PF03732	Retrotransposon gag protein		Cc036334	NO	OG0000127	PF14223	gag-polypeptide of LTR copia-type
SHERM_23097	NO	OG0000019	PF02892	BED zinc finger		SGA_v2.0_scaffold2T01368	NO	OG0003182	PF05180	DNL zinc finger		SHERM_00301	NO	OG0001351	PF02365	No apical meristem (NAM) protein		Cc042520	YES	OG0000186	no_Pfam	no_Pfam		RAL53818	NO	OG0000000	PF03732	Retrotransposon gag protein		Cc036406	NO	OG0000318	PF14223	gag-polypeptide of LTR copia-type
SHERM_24657	NO	OG0000019	PF02892	BED zinc finger		SGA_v2.0_scaffold51T18702	NO	OG0003182	PF05180	DNL zinc finger		SHERM_00297	NO	OG0002829	no_Pfam	no_Pfam		Cc043020	YES	OG0000087	no_Pfam	no_Pfam		RAL53837	NO	OG0000000	PF03732	Retrotransposon gag protein		Cc036539	NO	OG0000127	PF14223	gag-polypeptide of LTR copia-type
SHERM_25688	NO	OG0000019	PF02892	BED zinc finger		SGA_v2.0_scaffold134T34742	NO	OG0003182	PF05180	DNL zinc finger		SHERM_00298	NO	OG0011330	no_Pfam	no_Pfam		Cc043718	YES	OG0000186	no_Pfam	no_Pfam		RAL54341	NO	OG0000000	PF03732	Retrotransposon gag protein		Cc036543	NO	OG0000127	PF14223	gag-polypeptide of LTR copia-type
SHERM_26800	NO	OG0000019	PF02892	BED zinc finger		SGA_v2.0_scaffold211T42109	NO	OG0003182	PF05180	DNL zinc finger		SHERM_28640	NO	OG0004083	no_Pfam	no_Pfam		Cc044283	YES	OG0005720	no_Pfam	no_Pfam		RAL49952	NO	OG0000026	PF03732; PF03641	Retrotransposon gag protein; Possible lysine decarboxylase		Cc036739	NO	OG0000050	PF14223	gag-polypeptide of LTR copia-type
SHERM_27371	NO	OG0011203	PF02892	BED zinc finger		SGA_v2.0_scaffold223T42811	NO	OG0003182	PF05180	DNL zinc finger		SHERM_16581	NO	OG0001734	PF00514; PF00514; PF00514; PF00651	Armadillo/beta-catenin-like repeat; Armadillo/beta-catenin-like repeat; Armadillo/beta-catenin-like repeat; BTB/POZ domain		Cc044678	YES	OG0015228	no_Pfam	no_Pfam		RAL48893	NO	OG0000000	PF00078; PF00665; PF17921; PF03732; PF17919; PF13456	Reverse transcriptase (RNA-dependent DNA polymerase); Integrase core domain; Integrase zinc binding domain; Retrotransposon gag protein; RNase H-like domain found in reverse transcriptase; Reverse transcriptase-like		Cc036833	NO	OG0000127	PF14223	gag-polypeptide of LTR copia-type
SHERM_00995	NO	OG0016060	PF02892	BED zinc finger		SGA_v2.0_scaffold3T01660	NO	OG0000080	PF09331	Domain of unknown function (DUF1985)		SHERM_16585	NO	OG0000930	PF11250	Fantastic Four meristem regulator		Cc045333	YES	OG0001367	no_Pfam	no_Pfam		RAL52065	NO	OG0006888	PF00327; PF08079	Ribosomal protein L30p/L7e; Ribosomal L30 N-terminal domain		Cc037016	NO	OG0000127	PF14223	gag-polypeptide of LTR copia-type
SHERM_15123	NO	OG0016060	PF02892	BED zinc finger		SGA_v2.0_scaffold5T03055	NO	OG0000080	PF09331	Domain of unknown function (DUF1985)		SHERM_16567	NO	OG0000049	no_Pfam	no_Pfam		Cc046197	YES	OG0009030	no_Pfam	no_Pfam		RAL37376	NO	OG0006937	PF00471	Ribosomal protein L33		Cc037091	NO	OG0000318	PF14223	gag-polypeptide of LTR copia-type
SHERM_20622	NO	OG0000019	PF02892	BED zinc finger		SGA_v2.0_scaffold9T04779	NO	OG0000080	PF09331	Domain of unknown function (DUF1985)		SHERM_16570	NO	OG0000046	PF14392; PF14111	Zinc knuckle; Domain of unknown function (DUF4283)		Cc046398	YES	OG0000593	no_Pfam	no_Pfam		RAL42662	NO	OG0006937	PF00471	Ribosomal protein L33		Cc037229	NO	OG0000127	PF14223	gag-polypeptide of LTR copia-type
SHERM_20850	NO	OG0001749	PF02892	BED zinc finger		SGA_v2.0_scaffold41T15715	NO	OG0000080	PF09331	Domain of unknown function (DUF1985)		SHERM_16573	NO	OG0000002	PF03732; PF08284	Retrotransposon gag protein; Retroviral aspartyl protease		Cc047141	YES	OG0014445	no_Pfam	no_Pfam		RAL46023	NO	OG0003363	PF00164; PF00177	Ribosomal protein S12/S23; Ribosomal protein S7p/S5e		Cc037661	NO	OG0000127	PF14223	gag-polypeptide of LTR copia-type
SHERM_05123	NO	OG0011203	PF02892	BED zinc finger		SGA_v2.0_scaffold63T21779	NO	OG0000080	PF09331	Domain of unknown function (DUF1985)		SHERM_11577	NO	OG0000002	PF03732	Retrotransposon gag protein		Cc047383	YES	OG0015430	no_Pfam	no_Pfam		RAL54099	NO	OG0012973	PF00318	Ribosomal protein S2		Cc038041	NO	OG0000050	PF14223	gag-polypeptide of LTR copia-type
SHERM_28757	NO	OG0000085	PF02892; PF05699; PF14372	BED zinc finger; hAT family C-terminal dimerisation region; Domain of unknown function (DUF4413)		SGA_v2.0_scaffold65T22152	NO	OG0000080	PF09331	Domain of unknown function (DUF1985)		SHERM_11578	NO	OG0000008	no_Pfam	no_Pfam		Cc047516	YES	OG0000169	no_Pfam	no_Pfam		RAL54103	NO	OG0012973	PF00318	Ribosomal protein S2		Cc038921	NO	OG0000127	PF14223	gag-polypeptide of LTR copia-type
SHERM_10952	NO	OG0000224	PF02892; PF05699; PF14372	BED zinc finger; hAT family C-terminal dimerisation region; Domain of unknown function (DUF4413)		SGA_v2.0_scaffold91T28036	NO	OG0000080	PF09331	Domain of unknown function (DUF1985)		SHERM_07858	NO	OG0000051	PF07727; PF00665; PF13976	Reverse transcriptase (RNA-dependent DNA polymerase); Integrase core domain; GAG-pre-integrase domain		Cc047599	YES	OG0012655	no_Pfam	no_Pfam		RAL54115	NO	OG0012973	PF00318	Ribosomal protein S2		Cc039122	NO	OG0000127	PF14223	gag-polypeptide of LTR copia-type
SHERM_18120	NO	OG0000060	PF02892; PF04937	BED zinc finger; Protein of unknown function (DUF 659)		SGA_v2.0_scaffold137T35092	NO	OG0000080	PF09331	Domain of unknown function (DUF1985)		SHERM_00269	NO	OG0002422	no_Pfam	no_Pfam		Cc034648	YES	OG0001461	PF02225; PF05922; PF00082; PF17766	PA domain; Peptidase inhibitor I9; Subtilase family; Fibronectin type-III domain		RAL54139	NO	OG0012973	PF00318	Ribosomal protein S2		Cc039556	NO	OG0000127	PF14223	gag-polypeptide of LTR copia-type
SHERM_06018	NO	OG0004071	PF02892; PF04937	BED zinc finger; Protein of unknown function (DUF 659)		SGA_v2.0_scaffold152T36821	NO	OG0000080	PF09331	Domain of unknown function (DUF1985)		SHERM_00270	NO	OG0002422	no_Pfam	no_Pfam		Cc035649	YES	OG0013797	PF02225; PF05922; PF00082; PF17766	PA domain; Peptidase inhibitor I9; Subtilase family; Fibronectin type-III domain		RAL45453	NO	OG0003363	PF00177	Ribosomal protein S7p/S5e		Cc040257	NO	OG0000318	PF14223	gag-polypeptide of LTR copia-type
SHERM_15779	NO	OG0006767	PF12706	Beta-lactamase superfamily domain		SGA_v2.0_scaffold449T51795	NO	OG0000080	PF09331	Domain of unknown function (DUF1985)		SHERM_25709	NO	OG0000002	PF08284; PF00078; PF17919	Retroviral aspartyl protease; Reverse transcriptase (RNA-dependent DNA polymerase); RNase H-like domain found in reverse transcriptase		Cc038573	YES	OG0013797	PF02225; PF00082; PF17766; PF05922	PA domain; Subtilase family; Fibronectin type-III domain; Peptidase inhibitor I9		RAL48784	NO	OG0003363	PF00177	Ribosomal protein S7p/S5e		Cc040335	NO	OG0000318	PF14223	gag-polypeptide of LTR copia-type
SHERM_18837	NO	OG0006767	PF12706	Beta-lactamase superfamily domain		SGA_v2.0_scaffold500T52498	NO	OG0000080	PF09331	Domain of unknown function (DUF1985)		SHERM_11582	NO	OG0001127	PF00646	F-box domain		Cc000137	YES	OG0001461	PF02225; PF00082; PF05922; PF17766	PA domain; Subtilase family; Peptidase inhibitor I9; Fibronectin type-III domain		RAL45251	NO	OG0014432	PF00161	Ribosome inactivating protein		Cc040363	NO	OG0000050	PF14223	gag-polypeptide of LTR copia-type
SHERM_29311	NO	OG0006266	PF14215; PF00010	bHLH-MYC and R2R3-MYB transcription factors N-terminal; Helix-loop-helix DNA-binding domain		SGA_v2.0_scaffold5241T54611	NO	OG0000080	PF09331	Domain of unknown function (DUF1985)		SHERM_11590	NO	OG0000046	PF14111; PF14392	Domain of unknown function (DUF4283); Zinc knuckle		Cc030663	YES	OG0000132	PF08276; PF01453; PF00954	PAN-like domain; D-mannose binding lectin; S-locus glycoprotein domain		RAL45284	NO	OG0014432	PF00161	Ribosome inactivating protein		Cc040365	NO	OG0000318	PF14223	gag-polypeptide of LTR copia-type
SHERM_11600	NO	OG0002774	PF13088	BNR repeat-like domain		SGA_v2.0_scaffold16T07582	NO	OG0000080	PF09331; PF02902	Domain of unknown function (DUF1985); Ulp1 protease family: C-terminal catalytic domain		SHERM_00251	NO	OG0000016	PF00078	Reverse transcriptase (RNA-dependent DNA polymerase)		Cc002836	YES	OG0000132	PF08276; PF01453; PF00954; PF07714; PF07714; PF01453; PF00954; PF08276	PAN-like domain; D-mannose binding lectin; S-locus glycoprotein domain; Protein tyrosine kinase; Protein tyrosine kinase; D-mannose binding lectin; S-locus glycoprotein domain; PAN-like domain		RAL43611	NO	OG0015345	PF13639	Ring finger domain		Cc040488	NO	OG0000127	PF14223	gag-polypeptide of LTR copia-type
SHERM_11601	NO	OG0002774	PF13088	BNR repeat-like domain		SGA_v2.0_scaffold18T08386	NO	OG0000080	PF09331; PF02902	Domain of unknown function (DUF1985); Ulp1 protease family: C-terminal catalytic domain		SHERM_16539	NO	OG0000065	no_Pfam	no_Pfam		Cc005908	YES	OG0012284	PF00112; PF08246	Papain family cysteine protease; Cathepsin propeptide inhibitor domain (I29)		RAL49720	NO	OG0009236	PF13639	Ring finger domain		Cc040595	NO	OG0000127	PF14223	gag-polypeptide of LTR copia-type
SHERM_03029	NO	OG0002774	PF13088	BNR repeat-like domain		SGA_v2.0_scaffold304T47894	NO	OG0000080	PF09331; PF02902	Domain of unknown function (DUF1985); Ulp1 protease family: C-terminal catalytic domain		SHERM_22352	NO	OG0013108	PF02362; PF00847	B3 DNA binding domain; AP2 domain		Cc009065	YES	OG0012284	PF00112; PF08246	Papain family cysteine protease; Cathepsin propeptide inhibitor domain (I29)		RAL49721	NO	OG0009236	PF13639	Ring finger domain		Cc040732	NO	OG0000127	PF14223	gag-polypeptide of LTR copia-type
SHERM_15173	NO	OG0002928	PF00651	BTB/POZ domain		SGA_v2.0_scaffold448T51779	NO	OG0000080	PF09331; PF02902	Domain of unknown function (DUF1985); Ulp1 protease family: C-terminal catalytic domain		SHERM_11935	NO	OG0002830	PF17919	RNase H-like domain found in reverse transcriptase		Cc030684	YES	OG0004759	PF00112; PF08246	Papain family cysteine protease; Cathepsin propeptide inhibitor domain (I29)		RAL49722	NO	OG0009236	PF13639	Ring finger domain		Cc041087	NO	OG0000318	PF14223	gag-polypeptide of LTR copia-type
SHERM_21807	NO	OG0002928	PF00651	BTB/POZ domain		SGA_v2.0_scaffold519T52682	NO	OG0006838	PF11865; PF00454; PF08771; PF02259	Domain of unknown function (DUF3385); Phosphatidylinositol 3- and 4-kinase; FKBP12-rapamycin binding domain; FAT domain		SHERM_23039	NO	OG0004577	PF05903	PPPDE putative peptidase domain		Cc036231	YES	OG0004759	PF00112; PF08246	Papain family cysteine protease; Cathepsin propeptide inhibitor domain (I29)		RAL49723	NO	OG0009236	PF13639	Ring finger domain		Cc042245	NO	OG0000318	PF14223	gag-polypeptide of LTR copia-type
SHERM_02273	NO	OG0002928	PF00651	BTB/POZ domain		SGA_v2.0_scaffold181T39716	NO	OG0001066	PF11900; PF12313; PF00651	Domain of unknown function (DUF3420); NPR1/NIM1 like defence protein C terminal; BTB/POZ domain		SHERM_23074	NO	OG0000362	PF03478	Protein of unknown function (DUF295)		Cc044121	YES	OG0001323	PF00112; PF08246	Papain family cysteine protease; Cathepsin propeptide inhibitor domain (I29)		RAL49724	NO	OG0009236	PF13639	Ring finger domain		Cc042391	NO	OG0000050	PF14223	gag-polypeptide of LTR copia-type
SHERM_02275	NO	OG0002928	PF00651	BTB/POZ domain		SGA_v2.0_scaffold797T53612	NO	OG0001066	PF11900; PF12313; PF12313	Domain of unknown function (DUF3420); NPR1/NIM1 like defence protein C terminal; NPR1/NIM1 like defence protein C terminal		SHERM_22992	NO	OG0000482	PF14303	No apical meristem-associated C-terminal domain		Cc037665	YES	OG0001219	PF00112; PF08246; PF00396	Papain family cysteine protease; Cathepsin propeptide inhibitor domain (I29); Granulin		RAL49725	NO	OG0009236	PF13639	Ring finger domain		Cc043091	NO	OG0000050	PF14223	gag-polypeptide of LTR copia-type
SHERM_04087	NO	OG0016134	PF00651; PF13637; PF12313	BTB/POZ domain; Ankyrin repeats (many copies); NPR1/NIM1 like defence protein C terminal		SGA_v2.0_scaffold9T04812	NO	OG0002392	PF11961	Domain of unknown function (DUF3475)		SHERM_23022	NO	OG0000583	no_Pfam	no_Pfam		Cc003881	YES	OG0002031	PF00544	Pectate lyase		RAL49726	NO	OG0009236	PF13639	Ring finger domain		Cc043150	NO	OG0000318	PF14223	gag-polypeptide of LTR copia-type
SHERM_04086	NO	OG0016134	PF00651; PF12313	BTB/POZ domain; NPR1/NIM1 like defence protein C terminal		SGA_v2.0_scaffold10T05244	NO	OG0002392	PF11961	Domain of unknown function (DUF3475)		SHERM_23031	NO	OG0007560	PF09331	Domain of unknown function (DUF1985)		Cc008434	YES	OG0000355	PF00544	Pectate lyase		RAL51008	NO	OG0015345	PF13639	Ring finger domain		Cc043254	NO	OG0000318	PF14223	gag-polypeptide of LTR copia-type
SHERM_17451	NO	OG0002928	PF00651; PF00098	BTB/POZ domain; Zinc knuckle		SGA_v2.0_scaffold4T02051	NO	OG0014754	PF12023	Domain of unknown function (DUF3511)		SHERM_29249	NO	OG0000043	no_Pfam	no_Pfam		Cc008534	YES	OG0002031	PF00544	Pectate lyase		RAL39078	NO	OG0001214	PF02042	RWP-RK domain		Cc043343	NO	OG0000318	PF14223	gag-polypeptide of LTR copia-type
SHERM_20312	NO	OG0004019	PF13865; PF00076	C-terminal duplication domain of Friend of PRMT1; RNA recognition motif. (a.k.a. RRM: RBD: or RNP domain)		SGA_v2.0_scaffold68T22898	NO	OG0014754	PF12023	Domain of unknown function (DUF3511)		SHERM_29251	NO	OG0000043	no_Pfam	no_Pfam		Cc008644	YES	OG0002031	PF00544	Pectate lyase		RAL41162	NO	OG0001214	PF02042	RWP-RK domain		Cc044581	NO	OG0000301	PF14223	gag-polypeptide of LTR copia-type
SHERM_21696	NO	OG0007280	PF10431; PF07724	C-terminal: D2-small domain: of ClpB protein; AAA domain (Cdc48 subfamily)		SGA_v2.0_scaffold22T09894	NO	OG0011343	PF14111	Domain of unknown function (DUF4283)		SHERM_29254	NO	OG0000043	no_Pfam	no_Pfam		Cc009923	YES	OG0000355	PF00544	Pectate lyase		RAL41278	NO	OG0001214	PF02042	RWP-RK domain		Cc045296	NO	OG0000050	PF14223	gag-polypeptide of LTR copia-type
SHERM_21707	NO	OG0007280	PF10431; PF07724	C-terminal: D2-small domain: of ClpB protein; AAA domain (Cdc48 subfamily)		SGA_v2.0_scaffold52T19192	NO	OG0011343	PF14111	Domain of unknown function (DUF4283)		SHERM_29255	NO	OG0000043	no_Pfam	no_Pfam		Cc015036	YES	OG0000355	PF00544	Pectate lyase		RAL46450	NO	OG0001214	PF02042	RWP-RK domain		Cc015962	NO	OG0000050	PF14223; PF00128; PF07821	gag-polypeptide of LTR copia-type; Alpha amylase: catalytic domain; Alpha-amylase C-terminal beta-sheet domain
SHERM_21334	NO	OG0012598	PF03107	C1 domain		SGA_v2.0_scaffold7T04073	NO	OG0008370	PF14290	Domain of unknown function (DUF4370)		SHERM_29257	NO	OG0000043	no_Pfam	no_Pfam		Cc015096	YES	OG0000355	PF00544	Pectate lyase		RAL50929	NO	OG0015524	PF01657	Salt stress response/antifungal		Cc013320	NO	OG0000036	PF14244; PF01678; PF03732	gag-polypeptide of LTR copia-type; Diaminopimelate epimerase; Retrotransposon gag protein
SHERM_22833	NO	OG0002831	PF13912	C2H2-type zinc finger		SGA_v2.0_scaffold114T31897	NO	OG0008370	PF14290	Domain of unknown function (DUF4370)		SHERM_29261	NO	OG0000043	PF00646	F-box domain		Cc021944	YES	OG0015347	PF00544	Pectate lyase		RAL50931	NO	OG0015524	PF01657	Salt stress response/antifungal		Cc032370	NO	OG0000029	PF14223; PF14111; PF14111	gag-polypeptide of LTR copia-type; Domain of unknown function (DUF4283); Domain of unknown function (DUF4283)
SHERM_23117	NO	OG0002831	PF13912	C2H2-type zinc finger		SGA_v2.0_scaffold1677T54010	NO	OG0015822	PF14309	Domain of unknown function (DUF4378)		SHERM_29262	NO	OG0000043	PF00646	F-box domain		Cc044360	YES	OG0015347	PF00544	Pectate lyase		RAL42726	NO	OG0008781	PF00995	Sec1 family		RAL41341	NO	OG0000036	PF14244; PF14223	gag-polypeptide of LTR copia-type; gag-polypeptide of LTR copia-type
SHERM_27889	NO	OG0002831	PF13912	C2H2-type zinc finger		SGA_v2.0_scaffold3T01594	NO	OG0015822	PF14309; PF14309; PF14383; PF12552	Domain of unknown function (DUF4378); Domain of unknown function (DUF4378); DUF761-associated sequence motif; Protein of unknown function (DUF3741)		SHERM_29263	NO	OG0000043	PF00646	F-box domain		Cc005296	YES	OG0000355	PF00544; PF00544	Pectate lyase; Pectate lyase		RAL45771	NO	OG0008781	PF00995	Sec1 family		RAL47329	NO	OG0000036	PF14244; PF14223	gag-polypeptide of LTR copia-type; gag-polypeptide of LTR copia-type
SHERM_27945	NO	OG0002831	PF13912	C2H2-type zinc finger		SGA_v2.0_scaffold107T30799	NO	OG0011179	PF14309; PF14383	Domain of unknown function (DUF4378); DUF761-associated sequence motif		SHERM_29264	NO	OG0000080	PF09331	Domain of unknown function (DUF1985)		Cc008940	YES	OG0011278	PF00544; PF04431	Pectate lyase; Pectate lyase: N terminus		RAL50278	NO	OG0008781	PF00995	Sec1 family		Cc015632	NO	OG0000036	PF14223; PF14244	gag-polypeptide of LTR copia-type; gag-polypeptide of LTR copia-type
SHERM_03003	NO	OG0002831	PF13912	C2H2-type zinc finger		SGA_v2.0_scaffold119T32677	NO	OG0011179	PF14309; PF14383	Domain of unknown function (DUF4378); DUF761-associated sequence motif		SHERM_00648	NO	OG0000448	PF06839	GRF zinc finger		Cc021642	YES	OG0011278	PF00544; PF04431	Pectate lyase; Pectate lyase: N terminus		RAL37403	NO	OG0015204	PF00083	Sugar (and other) transporter		Cc018328	NO	OG0000127	PF14223; PF14223	gag-polypeptide of LTR copia-type; gag-polypeptide of LTR copia-type
SHERM_26351	NO	OG0016210	PF13912; PF13912	C2H2-type zinc finger; C2H2-type zinc finger		SGA_v2.0_scaffold3T01649	NO	OG0000491	PF02721	Domain of unknown function DUF223		SHERM_11285	NO	OG0000046	PF14392; PF14111	Zinc knuckle; Domain of unknown function (DUF4283)		Cc001028	YES	OG0013221	PF03283	Pectinacetylesterase		RAL38874	NO	OG0015232	PF00083	Sugar (and other) transporter		Cc019120	NO	OG0000036	PF14223; PF14244	gag-polypeptide of LTR copia-type; gag-polypeptide of LTR copia-type
SHERM_26353	NO	OG0016210	PF13912; PF13912	C2H2-type zinc finger; C2H2-type zinc finger		SGA_v2.0_scaffold9T04715	NO	OG0000042	PF02721	Domain of unknown function DUF223		SHERM_23147	NO	OG0002830	PF17917	RNase H-like domain found in reverse transcriptase		Cc005002	YES	OG0004042	PF03283	Pectinacetylesterase		RAL52138	NO	OG0015204	PF00083	Sugar (and other) transporter		Cc019926	NO	OG0000036	PF14244; PF14223	gag-polypeptide of LTR copia-type; gag-polypeptide of LTR copia-type
SHERM_11469	NO	OG0002831	PF13912; PF13912	C2H2-type zinc finger; C2H2-type zinc finger		SGA_v2.0_scaffold21T09448	NO	OG0000491	PF02721	Domain of unknown function DUF223		SHERM_14552	NO	OG0000080	PF09331; PF00481	Domain of unknown function (DUF1985); Protein phosphatase 2C		Cc015555	YES	OG0011289	PF03283	Pectinacetylesterase		RAL54034	NO	OG0015232	PF00083	Sugar (and other) transporter		Cc020099	NO	OG0000036	PF14223; PF14244	gag-polypeptide of LTR copia-type; gag-polypeptide of LTR copia-type
SHERM_12778	NO	OG0002831	PF13912; PF13912	C2H2-type zinc finger; C2H2-type zinc finger		SGA_v2.0_scaffold29T12295	NO	OG0000491	PF02721	Domain of unknown function DUF223		SHERM_14584	NO	OG0000636	PF00069	Protein kinase domain		Cc017960	YES	OG0004042	PF03283	Pectinacetylesterase		RAL37422	NO	OG0000089	PF04434	SWIM zinc finger		Cc020651	NO	OG0000050	PF14223; PF14223	gag-polypeptide of LTR copia-type; gag-polypeptide of LTR copia-type
SHERM_16271	NO	OG0002831	PF13912; PF13912	C2H2-type zinc finger; C2H2-type zinc finger		SGA_v2.0_scaffold30T12418	NO	OG0004081	PF02721	Domain of unknown function DUF223		SHERM_14585	NO	OG0000636	PF00069	Protein kinase domain		Cc022743	YES	OG0011317	PF03283	Pectinacetylesterase		RAL42413	NO	OG0000089	PF04434	SWIM zinc finger		Cc034992	NO	OG0000127	PF14223; PF14223	gag-polypeptide of LTR copia-type; gag-polypeptide of LTR copia-type
SHERM_06423	NO	OG0002831	PF13912; PF13912	C2H2-type zinc finger; C2H2-type zinc finger		SGA_v2.0_scaffold45T17295	NO	OG0012249	PF02721	Domain of unknown function DUF223		SHERM_14586	NO	OG0000636	PF00226; PF00069; PF00069	DnaJ domain; Protein kinase domain; Protein kinase domain		Cc027010	YES	OG0011317	PF03283	Pectinacetylesterase		RAL42538	NO	OG0000089	PF04434	SWIM zinc finger		Cc035316	NO	OG0000036	PF14244; PF14223	gag-polypeptide of LTR copia-type; gag-polypeptide of LTR copia-type
SHERM_08761	NO	OG0002831	PF13912; PF13912	C2H2-type zinc finger; C2H2-type zinc finger		SGA_v2.0_scaffold53T19301	NO	OG0012249	PF02721	Domain of unknown function DUF223		SHERM_14587	NO	OG0000636	PF00069	Protein kinase domain		Cc027016	YES	OG0011317	PF03283	Pectinacetylesterase		RAL47888	NO	OG0000089	PF04434	SWIM zinc finger		Cc036363	NO	OG0000036	PF14244; PF14223	gag-polypeptide of LTR copia-type; gag-polypeptide of LTR copia-type
SHERM_13661	NO	OG0002831	PF13912; PF05071	C2H2-type zinc finger; NADH ubiquinone oxidoreductase subunit NDUFA12		SGA_v2.0_scaffold53T19357	NO	OG0004081	PF02721	Domain of unknown function DUF223		SHERM_14588	NO	OG0000636	PF00069	Protein kinase domain		Cc033810	YES	OG0013221	PF03283	Pectinacetylesterase		RAL52507	NO	OG0000089	PF04434	SWIM zinc finger		Cc037871	NO	OG0000036	PF14244; PF14223	gag-polypeptide of LTR copia-type; gag-polypeptide of LTR copia-type
SHERM_06490	NO	OG0003793	PF09732; PF10312	Cactus-binding C-terminus of cactin protein; Conserved mid region of cactin		SGA_v2.0_scaffold53T19356	NO	OG0004081	PF02721	Domain of unknown function DUF223		SHERM_14589	NO	OG0000636	PF00069	Protein kinase domain		Cc002562	YES	OG0013907	PF01095	Pectinesterase		RAL49244	NO	OG0000089	PF04434; PF03101	SWIM zinc finger; FAR1 DNA-binding domain		Cc022892	NO	OG0000036	PF14223; PF14244; PF03732	gag-polypeptide of LTR copia-type; gag-polypeptide of LTR copia-type; Retrotransposon gag protein
SHERM_06491	NO	OG0003793	PF09732; PF10312	Cactus-binding C-terminus of cactin protein; Conserved mid region of cactin		SGA_v2.0_scaffold58T20511	NO	OG0000491	PF02721	Domain of unknown function DUF223		SHERM_14591	NO	OG0000636	PF00069	Protein kinase domain		Cc002564	YES	OG0013907	PF01095	Pectinesterase		RAL51586	NO	OG0006720	PF02458	Transferase family		Cc025841	NO	OG0000036	PF14244; PF14223; PF03732	gag-polypeptide of LTR copia-type; gag-polypeptide of LTR copia-type; Retrotransposon gag protein
SHERM_12269	NO	OG0004482	PF04857	CAF1 family ribonuclease		SGA_v2.0_scaffold69T23109	NO	OG0004081	PF02721	Domain of unknown function DUF223		SHERM_14593	NO	OG0000636	PF00069	Protein kinase domain		Cc014518	YES	OG0013907	PF01095	Pectinesterase		RAL51587	NO	OG0006720	PF02458	Transferase family		Cc010548	NO	OG0000127	PF14223; PF14223; PF00098	gag-polypeptide of LTR copia-type; gag-polypeptide of LTR copia-type; Zinc knuckle
SHERM_12270	NO	OG0004482	PF04857	CAF1 family ribonuclease		SGA_v2.0_scaffold72T24053	NO	OG0012249	PF02721	Domain of unknown function DUF223		SHERM_14626	NO	OG0000412	PF00083	Sugar (and other) transporter		Cc008574	YES	OG0003550	PF01095; PF04043	Pectinesterase; Plant invertase/pectin methylesterase inhibitor		RAL54292	NO	OG0006720	PF02458	Transferase family		Cc019636	NO	OG0000127	PF14223; PF14223; PF00098	gag-polypeptide of LTR copia-type; gag-polypeptide of LTR copia-type; Zinc knuckle
SHERM_24264	NO	OG0006481	PF00149; PF13418	Calcineurin-like phosphoesterase; Galactose oxidase: central domain		SGA_v2.0_scaffold142T35618	NO	OG0000491	PF02721	Domain of unknown function DUF223		SHERM_12312	NO	OG0001000	PF13952; PF13960	Domain of unknown function (DUF4216); Domain of unknown function (DUF4218)		Cc032170	YES	OG0012860	PF01095; PF04043	Pectinesterase; Plant invertase/pectin methylesterase inhibitor		RAL54294	NO	OG0006720	PF02458	Transferase family		Cc039466	NO	OG0000318	PF14223; PF14223; PF00098	gag-polypeptide of LTR copia-type; gag-polypeptide of LTR copia-type; Zinc knuckle
SHERM_22277	NO	OG0006481	PF00149; PF13418	Calcineurin-like phosphoesterase; Galactose oxidase: central domain		SGA_v2.0_scaffold143T35813	NO	OG0012249	PF02721	Domain of unknown function DUF223		SHERM_12311	NO	OG0002063	PF03004	Plant transposase (Ptta/En/Spm family)		Cc044534	YES	OG0013646	PF01095; PF04043	Pectinesterase; Plant invertase/pectin methylesterase inhibitor		RAL39246	NO	OG0015244	PF01490	Transmembrane amino acid transporter protein		Cc037784	NO	OG0000318	PF14223; PF13976	gag-polypeptide of LTR copia-type; GAG-pre-integrase domain
SHERM_20459	NO	OG0000105	PF00149; PF00665; PF13976	Calcineurin-like phosphoesterase; Integrase core domain; GAG-pre-integrase domain		SGA_v2.0_scaffold167T38409	NO	OG0000069	PF02721	Domain of unknown function DUF223		SHERM_11937	NO	OG0002830	PF00078; PF17917	Reverse transcriptase (RNA-dependent DNA polymerase); RNase H-like domain found in reverse transcriptase		Cc000407	YES	OG0014363	PF01095; PF04043; PF01095; PF04043	Pectinesterase; Plant invertase/pectin methylesterase inhibitor; Pectinesterase; Plant invertase/pectin methylesterase inhibitor		RAL53425	NO	OG0015244	PF01490	Transmembrane amino acid transporter protein		Cc022348	NO	OG0000036	PF14244; PF17921; PF03732	gag-polypeptide of LTR copia-type; Integrase zinc binding domain; Retrotransposon gag protein
SHERM_17735	NO	OG0011840	PF00149; PF14008	Calcineurin-like phosphoesterase; Iron/zinc purple acid phosphatase-like protein C		SGA_v2.0_scaffold311T48246	NO	OG0000491	PF02721	Domain of unknown function DUF223		SHERM_03918	NO	OG0000005	no_Pfam	no_Pfam		Cc011344	YES	OG0002582	PF07687; PF01546	Peptidase dimerisation domain; Peptidase family M20/M25/M40		RAL45757	NO	OG0015408	PF13365	Trypsin-like peptidase domain		Cc009646	NO	OG0000108	PF14223; PF03108; PF00450; PF10551	gag-polypeptide of LTR copia-type; MuDR family transposase; Serine carboxypeptidase; MULE transposase domain
SHERM_00739	NO	OG0000378	PF07645; PF00069	Calcium-binding EGF domain; Protein kinase domain		SGA_v2.0_scaffold335T49122	NO	OG0004081	PF02721	Domain of unknown function DUF223		SHERM_11939	NO	OG0000051	PF00665	Integrase core domain		Cc047180	YES	OG0002582	PF07687; PF01546	Peptidase dimerisation domain; Peptidase family M20/M25/M40		RAL45758	NO	OG0015409	PF13365	Trypsin-like peptidase domain		Cc020831	NO	OG0000036	PF14223; PF03641	gag-polypeptide of LTR copia-type; Possible lysine decarboxylase
SHERM_01314	NO	OG0000378	PF07645; PF00069; PF13947; PF13947	Calcium-binding EGF domain; Protein kinase domain; Wall-associated receptor kinase galacturonan-binding; Wall-associated receptor kinase galacturonan-binding		SGA_v2.0_scaffold335T49121	NO	OG0004081	PF02721	Domain of unknown function DUF223		SHERM_28027	NO	OG0000065	PF13966	zinc-binding in reverse transcriptase		Cc023477	YES	OG0002582	PF01546; PF07687	Peptidase family M20/M25/M40; Peptidase dimerisation domain		RAL45759	NO	OG0015408	PF13365	Trypsin-like peptidase domain		Cc036414	NO	OG0000127	PF14223; PF04195	gag-polypeptide of LTR copia-type; Putative gypsy type transposon
SHERM_25112	NO	OG0008470	PF01545; PF00327; PF08079	Cation efflux family; Ribosomal protein L30p/L7e; Ribosomal L30 N-terminal domain		SGA_v2.0_scaffold53T19410	NO	OG0000491	PF02721; PF08646	Domain of unknown function DUF223; Replication factor-A C terminal domain		SHERM_28003	NO	OG0000017	PF03478	Protein of unknown function (DUF295)		Cc039607	YES	OG0002582	PF01546; PF07687	Peptidase family M20/M25/M40; Peptidase dimerisation domain		RAL55034	NO	OG0015409	PF13365	Trypsin-like peptidase domain		RAL37503	NO	OG0000036	PF14244; PF03732	gag-polypeptide of LTR copia-type; Retrotransposon gag protein
SHERM_10434	NO	OG0007917	PF06203; PF00320	CCT motif; GATA zinc finger		SGA_v2.0_scaffold59T20735	NO	OG0000069	PF02721; PF08646	Domain of unknown function DUF223; Replication factor-A C terminal domain		SHERM_27988	NO	OG0000016	PF00078	Reverse transcriptase (RNA-dependent DNA polymerase)		Cc025144	YES	OG0007861	PF05922; PF17766; PF02225; PF00082	Peptidase inhibitor I9; Fibronectin type-III domain; PA domain; Subtilase family		RAL47957	NO	OG0015458	PF14624	VWA / Hh protein intein-like		RAL41574	NO	OG0000036	PF14244; PF03732	gag-polypeptide of LTR copia-type; Retrotransposon gag protein
SHERM_18858	NO	OG0009073	PF06203; PF00072	CCT motif; Response regulator receiver domain		SGA_v2.0_scaffold106T30698	NO	OG0000491	PF02721; PF08646	Domain of unknown function DUF223; Replication factor-A C terminal domain		SHERM_07439	NO	OG0003350	no_Pfam	no_Pfam		Cc035801	YES	OG0007861	PF05922; PF17766; PF02225; PF00082	Peptidase inhibitor I9; Fibronectin type-III domain; PA domain; Subtilase family		RAL47763	NO	OG0014236	PF08186	Wound-inducible basic protein family		RAL44778	NO	OG0000036	PF14244; PF03732	gag-polypeptide of LTR copia-type; Retrotransposon gag protein
SHERM_24634	NO	OG0000169	PF00150	Cellulase (glycosyl hydrolase family 5)		SGA_v2.0_scaffold250T44995	NO	OG0000069	PF02721; PF08646	Domain of unknown function DUF223; Replication factor-A C terminal domain		SHERM_12757	NO	OG0000581	PF08646	Replication factor-A C terminal domain		Cc014669	YES	OG0008714	PF05922; PF02225; PF00082; PF17766	Peptidase inhibitor I9; PA domain; Subtilase family; Fibronectin type-III domain		RAL53511	NO	OG0014236	PF08186	Wound-inducible basic protein family		RAL47197	NO	OG0000036	PF14244; PF03732	gag-polypeptide of LTR copia-type; Retrotransposon gag protein
SHERM_26017	NO	OG0000169	PF00150	Cellulase (glycosyl hydrolase family 5)		SGA_v2.0_scaffold413T51158	NO	OG0012814	PF00782	Dual specificity phosphatase: catalytic domain		SHERM_24698	NO	OG0000065	PF13966	zinc-binding in reverse transcriptase		Cc039886	YES	OG0015191	PF05922; PF00082; PF17766; PF02225	Peptidase inhibitor I9; Subtilase family; Fibronectin type-III domain; PA domain		RAL47076	NO	OG0015443	PF14543	Xylanase inhibitor N-terminal		RAL49064	NO	OG0000036	PF14244; PF03732	gag-polypeptide of LTR copia-type; Retrotransposon gag protein
SHERM_04511	NO	OG0000169	PF00150	Cellulase (glycosyl hydrolase family 5)		SGA_v2.0_scaffold413T51159	NO	OG0012814	PF00782; PF10409	Dual specificity phosphatase: catalytic domain; C2 domain of PTEN tumour-suppressor protein		SHERM_00998	NO	OG0000046	PF14392; PF14111	Zinc knuckle; Domain of unknown function (DUF4283)		Cc001996	YES	OG0003263	PF12222	Peptide N-acetyl-beta-D-glucosaminyl asparaginase amidase A		RAL44867	NO	OG0015381	PF14543; PF14541	Xylanase inhibitor N-terminal; Xylanase inhibitor C-terminal		RAL49811	NO	OG0000036	PF14244; PF03732	gag-polypeptide of LTR copia-type; Retrotransposon gag protein
SHERM_05835	NO	OG0000169	PF00150	Cellulase (glycosyl hydrolase family 5)		SGA_v2.0_scaffold1969T54061	NO	OG0012589	PF14432	DYW family of nucleic acid deaminases		SHERM_20600	NO	OG0000053	PF09331	Domain of unknown function (DUF1985)		Cc022800	YES	OG0003263	PF12222	Peptide N-acetyl-beta-D-glucosaminyl asparaginase amidase A		RAL47739	NO	OG0015453	PF13966	zinc-binding in reverse transcriptase		RAL52104	NO	OG0000036	PF14244; PF03732	gag-polypeptide of LTR copia-type; Retrotransposon gag protein
SHERM_09177	NO	OG0000169	PF00150	Cellulase (glycosyl hydrolase family 5)		SGA_v2.0_scaffold71T24045	NO	OG0008614	PF14432; PF13041; PF13041; PF13041; PF01535; PF01535; PF01535; PF01535; PF01535; PF01535; PF01535; PF01535	DYW family of nucleic acid deaminases; PPR repeat family; PPR repeat family; PPR repeat family; PPR repeat; PPR repeat; PPR repeat; PPR repeat; PPR repeat; PPR repeat; PPR repeat; PPR repeat		SHERM_20596	NO	OG0000022	PF13966	zinc-binding in reverse transcriptase		Cc022801	YES	OG0003263	PF12222	Peptide N-acetyl-beta-D-glucosaminyl asparaginase amidase A								Cc023512	NO	OG0000036	PF14244; PF03732	gag-polypeptide of LTR copia-type; Retrotransposon gag protein
SHERM_18425	NO	OG0003011	PF03552; PF06507; PF02362	Cellulose synthase; Auxin response factor; B3 DNA binding domain		SGA_v2.0_scaffold24T10281	NO	OG0012589	PF14432; PF01535; PF01535	DYW family of nucleic acid deaminases; PPR repeat; PPR repeat		SHERM_27835	NO	OG0000051	PF00098; PF14223; PF13976; PF00665	Zinc knuckle; gag-polypeptide of LTR copia-type; GAG-pre-integrase domain; Integrase core domain		Cc002829	YES	OG0013864	PF00141	Peroxidase								Cc030600	NO	OG0000036	PF14244; PF03732	gag-polypeptide of LTR copia-type; Retrotransposon gag protein
SHERM_03968	NO	OG0007216	PF09496	Cenp-O kinetochore centromere component		SGA_v2.0_scaffold24T10279	NO	OG0012589	PF14432; PF01535; PF01535	DYW family of nucleic acid deaminases; PPR repeat; PPR repeat		SHERM_06728	NO	OG0000053	PF09331	Domain of unknown function (DUF1985)		Cc006371	YES	OG0013864	PF00141	Peroxidase								Cc031095	NO	OG0000036	PF14244; PF03732	gag-polypeptide of LTR copia-type; Retrotransposon gag protein
SHERM_04078	NO	OG0007216	PF09496	Cenp-O kinetochore centromere component		SGA_v2.0_scaffold71T23853	NO	OG0005565	PF12483; PF13920	E3 Ubiquitin ligase; Zinc finger: C3HC4 type (RING finger)		SHERM_06746	NO	OG0001224	PF02493; PF02493; PF02493; PF02493; PF02493; PF02493; PF02493; PF01504	MORN repeat; MORN repeat; MORN repeat; MORN repeat; MORN repeat; MORN repeat; MORN repeat; Phosphatidylinositol-4-phosphate 5-Kinase		Cc006620	YES	OG0014336	PF00141	Peroxidase								Cc031894	NO	OG0000050	PF14223; PF03732	gag-polypeptide of LTR copia-type; Retrotransposon gag protein
SHERM_26939	NO	OG0003692	PF03859; PF01833; PF12796	CG-1 domain; IPT/TIG domain; Ankyrin repeats (3 copies)		SGA_v2.0_scaffold122T33335	NO	OG0005565	PF12483; PF13920	E3 Ubiquitin ligase; Zinc finger: C3HC4 type (RING finger)		SHERM_06747	NO	OG0000016	PF00078	Reverse transcriptase (RNA-dependent DNA polymerase)		Cc007057	YES	OG0014336	PF00141	Peroxidase								Cc033372	NO	OG0000036	PF14244; PF03732	gag-polypeptide of LTR copia-type; Retrotransposon gag protein
SHERM_04632	NO	OG0006187	PF16035	Chalcone isomerase like		SGA_v2.0_scaffold29T12115	NO	OG0012457	PF00036; PF00069	EF hand; Protein kinase domain		SHERM_28672	NO	OG0011345	PF03478	Protein of unknown function (DUF295)		Cc007289	YES	OG0009199	PF00141	Peroxidase								Cc034093	NO	OG0000036	PF14244; PF03732	gag-polypeptide of LTR copia-type; Retrotransposon gag protein
SHERM_04635	NO	OG0006187	PF16035	Chalcone isomerase like		SGA_v2.0_scaffold66T22326	NO	OG0001127	PF13499; PF13499; PF00646	EF-hand domain pair; EF-hand domain pair; F-box domain		SHERM_28677	NO	OG0000253	no_Pfam	no_Pfam		Cc009248	YES	OG0003492	PF00141	Peroxidase								Cc038366	NO	OG0000127	PF14223; PF03732	gag-polypeptide of LTR copia-type; Retrotransposon gag protein
SHERM_23550	NO	OG0010199	PF16860	CHCH-CHCH-like Cx9C: IMS import disulfide relay-system:		SGA_v2.0_scaffold17T08196	NO	OG0007910	PF09807	Elongation complex protein 6		SHERM_28676	NO	OG0002829	no_Pfam	no_Pfam		Cc016644	YES	OG0003492	PF00141	Peroxidase								Cc038950	NO	OG0000036	PF14244; PF03732	gag-polypeptide of LTR copia-type; Retrotransposon gag protein
SHERM_11822	NO	OG0010199	PF16860	CHCH-CHCH-like Cx9C: IMS import disulfide relay-system:		SGA_v2.0_scaffold62T21443	NO	OG0007910	PF09807	Elongation complex protein 6		SHERM_07876	NO	OG0000005	PF06839	GRF zinc finger		Cc017882	YES	OG0004817	PF00141	Peroxidase								Cc046542	NO	OG0000036	PF14244; PF03732	gag-polypeptide of LTR copia-type; Retrotransposon gag protein
SHERM_18089	NO	OG0016191	PF00182	Chitinase class I		SGA_v2.0_scaffold255T45379	NO	OG0000791	PF03372	Endonuclease/Exonuclease/phosphatase family		SHERM_22106	NO	OG0003182	PF05180	DNL zinc finger		Cc020284	YES	OG0006561	PF00141	Peroxidase								Cc011057	NO	OG0000036	PF14244; PF03732; PF03732; PF14244	gag-polypeptide of LTR copia-type; Retrotransposon gag protein; Retrotransposon gag protein; gag-polypeptide of LTR copia-type
SHERM_18090	NO	OG0016191	PF00182	Chitinase class I		SGA_v2.0_scaffold4T02166	NO	OG0009077	PF01133	Enhancer of rudimentary		SHERM_22103	NO	OG0000005	PF06839	GRF zinc finger		Cc026559	YES	OG0006561	PF00141	Peroxidase								Cc007932	NO	OG0000036	PF14244; PF03732; PF17919	gag-polypeptide of LTR copia-type; Retrotransposon gag protein; RNase H-like domain found in reverse transcriptase
SHERM_10720	NO	OG0012746	PF00504	Chlorophyll A-B binding protein		SGA_v2.0_scaffold169T38605	NO	OG0009077	PF01133	Enhancer of rudimentary		SHERM_22080	NO	OG0001001	PF14392; PF14111	Zinc knuckle; Domain of unknown function (DUF4283)		Cc030165	YES	OG0004817	PF00141	Peroxidase								Cc029588	NO	OG0000029	PF14223; PF08284; PF14111	gag-polypeptide of LTR copia-type; Retroviral aspartyl protease; Domain of unknown function (DUF4283)
SHERM_15801	NO	OG0012746	PF00504	Chlorophyll A-B binding protein		SGA_v2.0_scaffold40T15445	NO	OG0003941	PF07774	ER membrane protein complex subunit 1: C-terminal		SHERM_06934	NO	OG0000053	PF09331	Domain of unknown function (DUF1985)		Cc030200	YES	OG0004817	PF00141	Peroxidase								Cc010520	NO	OG0000050	PF14223; PF07727	gag-polypeptide of LTR copia-type; Reverse transcriptase (RNA-dependent DNA polymerase)
SHERM_14014	NO	OG0004995	PF01633	Choline/ethanolamine kinase		SGA_v2.0_scaffold657T53382	NO	OG0003941	PF07774; PF13360	ER membrane protein complex subunit 1: C-terminal; PQQ-like domain		SHERM_06414	NO	OG0000065	PF13966	zinc-binding in reverse transcriptase		Cc031058	YES	OG0009199	PF00141	Peroxidase								Cc013584	NO	OG0000254	PF14223; PF00078	gag-polypeptide of LTR copia-type; Reverse transcriptase (RNA-dependent DNA polymerase)
SHERM_19073	NO	OG0004995	PF01633	Choline/ethanolamine kinase		SGA_v2.0_scaffold13T06629	NO	OG0005330	PF13880; PF13878	ESCO1/2 acetyl-transferase; zinc-finger of acetyl-transferase ESCO		SHERM_20421	NO	OG0009290	no_Pfam	no_Pfam		Cc038370	YES	OG0003492	PF00141	Peroxidase								Cc032132	NO	OG0000050	PF14223; PF07727	gag-polypeptide of LTR copia-type; Reverse transcriptase (RNA-dependent DNA polymerase)
SHERM_11984	NO	OG0004935	PF00385	Chromo (CHRromatin Organisation MOdifier) domain		SGA_v2.0_scaffold8T04503	NO	OG0016081	PF04873	Ethylene insensitive 3		SHERM_20416	NO	OG0000032	PF08646	Replication factor-A C terminal domain		Cc047067	YES	OG0003492	PF00141	Peroxidase								Cc013644	NO	OG0000318	PF14223; PF17919	gag-polypeptide of LTR copia-type; RNase H-like domain found in reverse transcriptase
SHERM_16763	NO	OG0003360	PF00385	Chromo (CHRromatin Organisation MOdifier) domain		SGA_v2.0_scaffold29T12120	NO	OG0016081	PF04873	Ethylene insensitive 3		SHERM_23153	NO	OG0000051	PF13976; PF00665; PF00098; PF14223	GAG-pre-integrase domain; Integrase core domain; Zinc knuckle; gag-polypeptide of LTR copia-type		Cc002981	YES	OG0003972	PF04674	Phosphate-induced protein 1 conserved region								Cc034989	NO	OG0000127	PF14223; PF00098	gag-polypeptide of LTR copia-type; Zinc knuckle
SHERM_17545	NO	OG0003360	PF00385	Chromo (CHRromatin Organisation MOdifier) domain		SGA_v2.0_scaffold44T16721	NO	OG0007947	PF03188	Eukaryotic cytochrome b561		SHERM_23156	NO	OG0000053	PF02902; PF09331	Ulp1 protease family: C-terminal catalytic domain; Domain of unknown function (DUF1985)		Cc012085	YES	OG0003972	PF04674	Phosphate-induced protein 1 conserved region								Cc038231	NO	OG0000127	PF14223; PF00098	gag-polypeptide of LTR copia-type; Zinc knuckle
SHERM_17876	NO	OG0003360	PF00385	Chromo (CHRromatin Organisation MOdifier) domain		SGA_v2.0_scaffold799T53616	NO	OG0007947	PF03188	Eukaryotic cytochrome b561		SHERM_22591	NO	OG0000051	PF00665; PF07727	Integrase core domain; Reverse transcriptase (RNA-dependent DNA polymerase)		Cc021665	YES	OG0011435	PF04674	Phosphate-induced protein 1 conserved region								Cc038768	NO	OG0000127	PF14223; PF00098	gag-polypeptide of LTR copia-type; Zinc knuckle
SHERM_06434	NO	OG0004935	PF00385	Chromo (CHRromatin Organisation MOdifier) domain		SGA_v2.0_scaffold13T06464	NO	OG0005923	PF03199; PF03917	Eukaryotic glutathione synthase; Eukaryotic glutathione synthase: ATP binding domain		SHERM_11969	NO	OG0001133	PF05919	Mitovirus RNA-dependent RNA polymerase		Cc025439	YES	OG0003972	PF04674	Phosphate-induced protein 1 conserved region								Cc037990	NO	OG0000036	PF16363; PF14244; PF04535; PF03732	GDP-mannose 4:6 dehydratase; gag-polypeptide of LTR copia-type; Domain of unknown function (DUF588); Retrotransposon gag protein
SHERM_27554	NO	OG0006306	PF04733	Coatomer epsilon subunit		SGA_v2.0_scaffold499T52492	NO	OG0005923	PF03917	Eukaryotic glutathione synthase: ATP binding domain		SHERM_00153	NO	OG0000066	no_Pfam	no_Pfam		Cc026202	YES	OG0011435	PF04674	Phosphate-induced protein 1 conserved region								Cc013308	NO	OG0000205	PF00759; PF00759; PF00759; PF00759	Glycosyl hydrolase family 9; Glycosyl hydrolase family 9; Glycosyl hydrolase family 9; Glycosyl hydrolase family 9
SHERM_20929	NO	OG0006306	PF04733	Coatomer epsilon subunit		SGA_v2.0_scaffold236T43759	NO	OG0005735	PF05915	Eukaryotic protein of unknown function (DUF872)		SHERM_26670	NO	OG0000049	no_Pfam	no_Pfam		Cc041637	YES	OG0003972	PF04674	Phosphate-induced protein 1 conserved region								RAL53664	NO	OG0000036	PF00251	Glycosyl hydrolases family 32 N-terminal domain
SHERM_24458	NO	OG0006276	PF05019	Coenzyme Q (ubiquinone) biosynthesis protein Coq4		SGA_v2.0_scaffold1515T53975	NO	OG0005735	PF05915	Eukaryotic protein of unknown function (DUF872)		SHERM_25487	NO	OG0009294	PF07734; PF00646	F-box associated; F-box domain		Cc001058	YES	OG0018414	PF04043	Plant invertase/pectin methylesterase inhibitor								RAL43208	NO	OG0002981	PF01697	Glycosyltransferase family 92
SHERM_22333	NO	OG0006276	PF05019	Coenzyme Q (ubiquinone) biosynthesis protein Coq4		SGA_v2.0_scaffold4T02243	NO	OG0009063	PF06110	Eukaryotic protein of unknown function (DUF953)		SHERM_25485	NO	OG0007560	PF09331	Domain of unknown function (DUF1985)		Cc001164	YES	OG0018414	PF04043	Plant invertase/pectin methylesterase inhibitor								RAL50407	NO	OG0002981	PF01697	Glycosyltransferase family 92
SHERM_25137	NO	OG0008865	PF13233	Complex1_LYR-like		SGA_v2.0_scaffold10T05439	NO	OG0009063	PF06110	Eukaryotic protein of unknown function (DUF953)		SHERM_08950	NO	OG0000002	PF03732; PF08284	Retrotransposon gag protein; Retroviral aspartyl protease		Cc001394	YES	OG0002401	PF04043	Plant invertase/pectin methylesterase inhibitor								RAL50408	NO	OG0002981	PF01697	Glycosyltransferase family 92
SHERM_19214	NO	OG0008865	PF13233	Complex1_LYR-like		SGA_v2.0_scaffold18T08512	NO	OG0009134	PF03016	Exostosin family		SHERM_08955	NO	OG0004083	PF13966	zinc-binding in reverse transcriptase		Cc001799	YES	OG0015256	PF04043	Plant invertase/pectin methylesterase inhibitor								Cc010836	NO	OG0002981	PF01697	Glycosyltransferase family 92
SHERM_00677	NO	OG0000041	PF00125	Core histone H2A/H2B/H3/H4		SGA_v2.0_scaffold44T16894	NO	OG0009134	PF03016	Exostosin family		SHERM_11971	NO	OG0000002	PF08284	Retroviral aspartyl protease		Cc002568	YES	OG0002401	PF04043	Plant invertase/pectin methylesterase inhibitor								Cc010838	NO	OG0002981	PF01697	Glycosyltransferase family 92
SHERM_25127	NO	OG0000145	PF00125	Core histone H2A/H2B/H3/H4		SGA_v2.0_scaffold120T32854	NO	OG0007895	PF03016	Exostosin family		SHERM_20051	NO	OG0001001	PF14392; PF14111	Zinc knuckle; Domain of unknown function (DUF4283)		Cc007284	YES	OG0012883	PF04043	Plant invertase/pectin methylesterase inhibitor								Cc028433	NO	OG0002981	PF01697	Glycosyltransferase family 92
SHERM_25128	NO	OG0000145	PF00125	Core histone H2A/H2B/H3/H4		SGA_v2.0_scaffold1T00259	NO	OG0001292	PF07734	F-box associated		SHERM_20043	NO	OG0004858	PF05739; PF00804	SNARE domain; Syntaxin		Cc018206	YES	OG0003598	PF04043	Plant invertase/pectin methylesterase inhibitor								Cc041891	NO	OG0002981	PF01697	Glycosyltransferase family 92
SHERM_26376	NO	OG0000041	PF00125	Core histone H2A/H2B/H3/H4		SGA_v2.0_scaffold20T09149	NO	OG0001292	PF07734	F-box associated		SHERM_00470	NO	OG0000206	no_Pfam	no_Pfam		Cc020066	YES	OG0003801	PF04043	Plant invertase/pectin methylesterase inhibitor								Cc041892	NO	OG0002981	PF01697	Glycosyltransferase family 92
SHERM_26557	NO	OG0000041	PF00125	Core histone H2A/H2B/H3/H4		SGA_v2.0_scaffold24T10254	NO	OG0001292	PF07734	F-box associated		SHERM_11975	NO	OG0000002	PF08284; PF03732	Retroviral aspartyl protease; Retrotransposon gag protein		Cc023909	YES	OG0015256	PF04043	Plant invertase/pectin methylesterase inhibitor								Cc047006	NO	OG0002981	PF01697	Glycosyltransferase family 92
SHERM_27891	NO	OG0000145	PF00125	Core histone H2A/H2B/H3/H4		SGA_v2.0_scaffold40T15666	NO	OG0001292	PF07734	F-box associated		SHERM_11974	NO	OG0000002	PF03732; PF08284	Retrotransposon gag protein; Retroviral aspartyl protease		Cc027702	YES	OG0003598	PF04043	Plant invertase/pectin methylesterase inhibitor								RAL37392	NO	OG0000004	PF05699	hAT family C-terminal dimerisation region
SHERM_28707	NO	OG0000041	PF00125	Core histone H2A/H2B/H3/H4		SGA_v2.0_scaffold40T15638	NO	OG0001292	PF07734	F-box associated		SHERM_24898	NO	OG0002418	PF12697	Alpha/beta hydrolase family		Cc029983	YES	OG0003598	PF04043	Plant invertase/pectin methylesterase inhibitor								RAL38318	NO	OG0000004	PF05699	hAT family C-terminal dimerisation region
SHERM_13177	NO	OG0000041	PF00125	Core histone H2A/H2B/H3/H4		SGA_v2.0_scaffold84T26560	NO	OG0000700	PF07734	F-box associated		SHERM_24897	NO	OG0002418	PF12697	Alpha/beta hydrolase family		Cc030354	YES	OG0010599	PF04043	Plant invertase/pectin methylesterase inhibitor								RAL39041	NO	OG0000004	PF05699	hAT family C-terminal dimerisation region
SHERM_13805	NO	OG0000041	PF00125	Core histone H2A/H2B/H3/H4		SGA_v2.0_scaffold90T27930	NO	OG0000700	PF07734	F-box associated		SHERM_09510	NO	OG0011340	PF00067	Cytochrome P450		Cc030355	YES	OG0010599	PF04043	Plant invertase/pectin methylesterase inhibitor								RAL39853	NO	OG0000004	PF05699	hAT family C-terminal dimerisation region
SHERM_13907	NO	OG0000041	PF00125	Core histone H2A/H2B/H3/H4		SGA_v2.0_scaffold90T27929	NO	OG0000700	PF07734	F-box associated		SHERM_09511	NO	OG0011340	PF00067	Cytochrome P450		Cc031171	YES	OG0003598	PF04043	Plant invertase/pectin methylesterase inhibitor								RAL40030	NO	OG0000004	PF05699	hAT family C-terminal dimerisation region
SHERM_13911	NO	OG0000041	PF00125	Core histone H2A/H2B/H3/H4		SGA_v2.0_scaffold90T27918	NO	OG0000700	PF07734	F-box associated		SHERM_11978	NO	OG0000008	no_Pfam	no_Pfam		Cc033138	YES	OG0010599	PF04043	Plant invertase/pectin methylesterase inhibitor								RAL40542	NO	OG0000004	PF05699	hAT family C-terminal dimerisation region
SHERM_14088	NO	OG0000145	PF00125	Core histone H2A/H2B/H3/H4		SGA_v2.0_scaffold100T29662	NO	OG0014003	PF07734	F-box associated		SHERM_08910	NO	OG0000183	PF11443	Domain of unknown function (DUF2828)		Cc033139	YES	OG0010599	PF04043	Plant invertase/pectin methylesterase inhibitor								RAL40876	NO	OG0000004	PF05699	hAT family C-terminal dimerisation region
SHERM_15171	NO	OG0000145	PF00125	Core histone H2A/H2B/H3/H4		SGA_v2.0_scaffold100T29617	NO	OG0014003	PF07734	F-box associated		SHERM_08907	NO	OG0000183	PF11443	Domain of unknown function (DUF2828)		Cc039709	YES	OG0012883	PF04043	Plant invertase/pectin methylesterase inhibitor								RAL41385	NO	OG0000004	PF05699	hAT family C-terminal dimerisation region
SHERM_15175	NO	OG0000145	PF00125	Core histone H2A/H2B/H3/H4		SGA_v2.0_scaffold100T29614	NO	OG0014003	PF07734	F-box associated		SHERM_10104	NO	OG0000304	PF10551	MULE transposase domain		Cc044594	YES	OG0003801	PF04043	Plant invertase/pectin methylesterase inhibitor								RAL41717	NO	OG0000004	PF05699	hAT family C-terminal dimerisation region
SHERM_15309	NO	OG0000041	PF00125	Core histone H2A/H2B/H3/H4		SGA_v2.0_scaffold152T36797	NO	OG0001292	PF07734	F-box associated		SHERM_06906	NO	OG0001901	PF02365	No apical meristem (NAM) protein		Cc046851	YES	OG0002401	PF04043	Plant invertase/pectin methylesterase inhibitor								RAL41798	NO	OG0000004	PF05699	hAT family C-terminal dimerisation region
SHERM_18727	NO	OG0000041	PF00125	Core histone H2A/H2B/H3/H4		SGA_v2.0_scaffold181T39784	NO	OG0001292	PF07734	F-box associated		SHERM_21226	NO	OG0000304	PF04434; PF10551; PF13976	SWIM zinc finger; MULE transposase domain; GAG-pre-integrase domain		Cc008606	YES	OG0003550	PF04043; PF01095	Plant invertase/pectin methylesterase inhibitor; Pectinesterase								RAL42610	NO	OG0000004	PF05699	hAT family C-terminal dimerisation region
SHERM_18731	NO	OG0000041	PF00125	Core histone H2A/H2B/H3/H4		SGA_v2.0_scaffold223T42883	NO	OG0016189	PF07734	F-box associated		SHERM_21234	NO	OG0000128	PF08263; PF13855; PF13855; PF13855; PF00560	Leucine rich repeat N-terminal domain; Leucine rich repeat; Leucine rich repeat; Leucine rich repeat; Leucine Rich Repeat		Cc016198	YES	OG0010523	PF04043; PF01095	Plant invertase/pectin methylesterase inhibitor; Pectinesterase								RAL42756	NO	OG0000004	PF05699	hAT family C-terminal dimerisation region
SHERM_19209	NO	OG0000145	PF00125	Core histone H2A/H2B/H3/H4		SGA_v2.0_scaffold366T50043	NO	OG0001292	PF07734	F-box associated		SHERM_21235	NO	OG0001291	PF08646	Replication factor-A C terminal domain		Cc020003	YES	OG0013646	PF04043; PF01095	Plant invertase/pectin methylesterase inhibitor; Pectinesterase								RAL42900	NO	OG0000004	PF05699	hAT family C-terminal dimerisation region
SHERM_19210	NO	OG0000145	PF00125	Core histone H2A/H2B/H3/H4		SGA_v2.0_scaffold7T04010	NO	OG0016075	PF08268	F-box associated domain		SHERM_04330	NO	OG0002547	PF07227	PHD - plant homeodomain finger protein		Cc011873	YES	OG0012860	PF04043; PF01095; PF04043; PF01095; PF01095	Plant invertase/pectin methylesterase inhibitor; Pectinesterase; Plant invertase/pectin methylesterase inhibitor; Pectinesterase; Pectinesterase								RAL42904	NO	OG0000004	PF05699	hAT family C-terminal dimerisation region
SHERM_03519	NO	OG0000145	PF00125	Core histone H2A/H2B/H3/H4		SGA_v2.0_scaffold7T04012	NO	OG0000700	PF08268	F-box associated domain		SHERM_24325	NO	OG0000111	no_Pfam	no_Pfam		Cc014523	YES	OG0002401	PF04043; PF04043	Plant invertase/pectin methylesterase inhibitor; Plant invertase/pectin methylesterase inhibitor								RAL42915	NO	OG0000004	PF05699	hAT family C-terminal dimerisation region
SHERM_04130	NO	OG0000145	PF00125	Core histone H2A/H2B/H3/H4		SGA_v2.0_scaffold7T03555	NO	OG0000700	PF08268	F-box associated domain		SHERM_15809	NO	OG0000073	PF03101; PF10551; PF04434	FAR1 DNA-binding domain; MULE transposase domain; SWIM zinc finger		Cc021771	YES	OG0014901	PF05938	Plant self-incompatibility protein S1								RAL42979	NO	OG0000004	PF05699	hAT family C-terminal dimerisation region
SHERM_05542	NO	OG0000041	PF00125	Core histone H2A/H2B/H3/H4		SGA_v2.0_scaffold7T03729	NO	OG0000700	PF08268	F-box associated domain		SHERM_22008	NO	OG0004909	PF00646	F-box domain		Cc036482	YES	OG0000408	PF03004	Plant transposase (Ptta/En/Spm family)								RAL43387	NO	OG0000004	PF05699	hAT family C-terminal dimerisation region
SHERM_05543	NO	OG0000041	PF00125	Core histone H2A/H2B/H3/H4		SGA_v2.0_scaffold7T03853	NO	OG0000700	PF08268	F-box associated domain		SHERM_22007	NO	OG0004909	PF12937	F-box-like		Cc005393	YES	OG0006731	PF02298	Plastocyanin-like domain								RAL43498	NO	OG0000004	PF05699	hAT family C-terminal dimerisation region
SHERM_08389	NO	OG0000041	PF00125	Core histone H2A/H2B/H3/H4		SGA_v2.0_scaffold7T03938	NO	OG0000700	PF08268	F-box associated domain		SHERM_21987	NO	OG0000267	PF06839	GRF zinc finger		Cc020212	YES	OG0011108	PF02298	Plastocyanin-like domain								RAL43499	NO	OG0000004	PF05699	hAT family C-terminal dimerisation region
SHERM_28844	NO	OG0005511	PF02485	Core-2/I-Branching enzyme		SGA_v2.0_scaffold7T03939	NO	OG0016075	PF08268	F-box associated domain		SHERM_21983	NO	OG0000693	PF07734	F-box associated		Cc021391	YES	OG0009244	PF02298	Plastocyanin-like domain								RAL43575	NO	OG0000004	PF05699	hAT family C-terminal dimerisation region
SHERM_29470	NO	OG0000908	PF02485	Core-2/I-Branching enzyme		SGA_v2.0_scaffold7T03932	NO	OG0000700	PF08268	F-box associated domain		SHERM_21981	NO	OG0000002	PF03732	Retrotransposon gag protein		Cc041542	YES	OG0004041	PF02298	Plastocyanin-like domain								RAL43969	NO	OG0000004	PF05699	hAT family C-terminal dimerisation region
SHERM_14416	NO	OG0005511	PF02485	Core-2/I-Branching enzyme		SGA_v2.0_scaffold84T26553	NO	OG0000700	PF08268	F-box associated domain		SHERM_22006	NO	OG0004909	no_Pfam	no_Pfam		Cc001403	YES	OG0003622	PF14416; PF13839	PMR5 N terminal Domain; GDSL/SGNH-like Acyl-Esterase family found in Pmr5 and Cas1p								RAL44316	NO	OG0000004	PF05699	hAT family C-terminal dimerisation region
SHERM_17624	NO	OG0000908	PF02485	Core-2/I-Branching enzyme		SGA_v2.0_scaffold100T29621	NO	OG0014003	PF08268	F-box associated domain		SHERM_22005	NO	OG0004909	PF00646	F-box domain		Cc008783	YES	OG0011376	PF14416; PF13839	PMR5 N terminal Domain; GDSL/SGNH-like Acyl-Esterase family found in Pmr5 and Cas1p								RAL44343	NO	OG0000004	PF05699	hAT family C-terminal dimerisation region
SHERM_08073	NO	OG0000908	PF02485	Core-2/I-Branching enzyme		SGA_v2.0_scaffold117T32318	NO	OG0001292	PF08268	F-box associated domain		SHERM_22003	NO	OG0004909	no_Pfam	no_Pfam		Cc022881	YES	OG0014374	PF14416; PF13839	PMR5 N terminal Domain; GDSL/SGNH-like Acyl-Esterase family found in Pmr5 and Cas1p								RAL44369	NO	OG0000004	PF05699	hAT family C-terminal dimerisation region
SHERM_08902	NO	OG0000908	PF02485	Core-2/I-Branching enzyme		SGA_v2.0_scaffold130T34213	NO	OG0001292	PF08268	F-box associated domain		SHERM_22001	NO	OG0004909	no_Pfam	no_Pfam		Cc036019	YES	OG0013696	PF09253	Pollen allergen ole e 6								RAL44403	NO	OG0000004	PF05699	hAT family C-terminal dimerisation region
SHERM_27250	NO	OG0008518	PF02672	CP12 domain		SGA_v2.0_scaffold131T34426	NO	OG0001292	PF08268	F-box associated domain		SHERM_00952	NO	OG0000035	PF03732	Retrotransposon gag protein		Cc036124	YES	OG0013696	PF09253	Pollen allergen ole e 6								RAL45074	NO	OG0000004	PF05699	hAT family C-terminal dimerisation region
SHERM_02699	NO	OG0008518	PF02672	CP12 domain		SGA_v2.0_scaffold181T39793	NO	OG0014927	PF08268	F-box associated domain		SHERM_00942	NO	OG0000065	no_Pfam	no_Pfam		Cc002392	YES	OG0000708	PF01357; PF03330	Pollen allergen; Lytic transglycolase								RAL45087	NO	OG0000004	PF05699	hAT family C-terminal dimerisation region
SHERM_11461	NO	OG0004191	PF01985	CRS1 / YhbY (CRM) domain		SGA_v2.0_scaffold181T39796	NO	OG0014927	PF08268	F-box associated domain		SHERM_11985	NO	OG0000080	PF09331	Domain of unknown function (DUF1985)		Cc007621	YES	OG0000190	PF01357; PF03330	Pollen allergen; Lytic transglycolase								RAL45168	NO	OG0000004	PF05699	hAT family C-terminal dimerisation region
SHERM_13114	NO	OG0004284	PF01985	CRS1 / YhbY (CRM) domain		SGA_v2.0_scaffold1T00248	NO	OG0001292	PF08268; PF07498	F-box associated domain; Rho termination factor: N-terminal domain		SHERM_11987	NO	OG0000005	PF06839	GRF zinc finger		Cc008388	YES	OG0000190	PF01357; PF03330	Pollen allergen; Lytic transglycolase								RAL45393	NO	OG0000004	PF05699	hAT family C-terminal dimerisation region
SHERM_03800	NO	OG0004191	PF01985	CRS1 / YhbY (CRM) domain		SGA_v2.0_scaffold89T27503	NO	OG0001126	PF07734; PF00646	F-box associated; F-box domain		SHERM_22460	NO	OG0000002	PF00078	Reverse transcriptase (RNA-dependent DNA polymerase)		Cc009876	YES	OG0000190	PF01357; PF03330	Pollen allergen; Lytic transglycolase								RAL45458	NO	OG0000004	PF05699	hAT family C-terminal dimerisation region
SHERM_06849	NO	OG0004284	PF01985	CRS1 / YhbY (CRM) domain		SGA_v2.0_scaffold4T01870	NO	OG0001126	PF00646	F-box domain		SHERM_22474	NO	OG0004190	PF12348; PF12348; PF12348; PF12755	CLASP N terminal; CLASP N terminal; CLASP N terminal; Vacuolar 14 Fab1-binding region		Cc010211	YES	OG0000190	PF01357; PF03330	Pollen allergen; Lytic transglycolase								RAL45816	NO	OG0000004	PF05699	hAT family C-terminal dimerisation region
SHERM_07529	NO	OG0009056	PF04969	CS domain		SGA_v2.0_scaffold5T02619	NO	OG0001127	PF00646	F-box domain		SHERM_22462	NO	OG0001281	PF00646	F-box domain		Cc013807	YES	OG0000708	PF01357; PF03330	Pollen allergen; Lytic transglycolase								RAL45972	NO	OG0000004	PF05699	hAT family C-terminal dimerisation region
SHERM_12724	NO	OG0002550	PF15491	CST: telomere maintenance: complex subunit CTC1		SGA_v2.0_scaffold5T02617	NO	OG0001127	PF00646	F-box domain		SHERM_12083	NO	OG0000053	no_Pfam	no_Pfam		Cc016665	YES	OG0005731	PF01357; PF03330	Pollen allergen; Lytic transglycolase								RAL46165	NO	OG0000004	PF05699	hAT family C-terminal dimerisation region
SHERM_12726	NO	OG0002550	PF15491	CST: telomere maintenance: complex subunit CTC1		SGA_v2.0_scaffold5T02615	NO	OG0001127	PF00646	F-box domain		SHERM_22237	NO	OG0000017	PF03478	Protein of unknown function (DUF295)		Cc017406	YES	OG0000708	PF01357; PF03330	Pollen allergen; Lytic transglycolase								RAL46665	NO	OG0000004	PF05699	hAT family C-terminal dimerisation region
SHERM_25339	NO	OG0013001	PF04145	Ctr copper transporter family		SGA_v2.0_scaffold5T02612	NO	OG0001127	PF00646	F-box domain		SHERM_22236	NO	OG0000017	PF03478	Protein of unknown function (DUF295)		Cc019202	YES	OG0000190	PF01357; PF03330	Pollen allergen; Lytic transglycolase								RAL47008	NO	OG0000004	PF05699	hAT family C-terminal dimerisation region
SHERM_12344	NO	OG0013001	PF04145	Ctr copper transporter family		SGA_v2.0_scaffold5T02624	NO	OG0001127	PF00646	F-box domain		SHERM_22245	NO	OG0000584	no_Pfam	no_Pfam		Cc034323	YES	OG0005731	PF01357; PF03330	Pollen allergen; Lytic transglycolase								RAL47520	NO	OG0000004	PF05699	hAT family C-terminal dimerisation region
SHERM_06459	NO	OG0006980	PF00190	Cupin		SGA_v2.0_scaffold5T02622	NO	OG0001127	PF00646	F-box domain		SHERM_22225	NO	OG0000022	PF13966	zinc-binding in reverse transcriptase		Cc039082	YES	OG0003032	PF01357; PF03330	Pollen allergen; Lytic transglycolase								RAL47716	NO	OG0000004	PF05699	hAT family C-terminal dimerisation region
SHERM_24908	NO	OG0006976	PF04889	Cwf15/Cwc15 cell cycle control protein		SGA_v2.0_scaffold5T02644	NO	OG0001127	PF00646	F-box domain		SHERM_22200	NO	OG0000356	PF09598; PF04774	Stm1; Hyaluronan / mRNA binding family		Cc000240	YES	OG0005929	PF01190	Pollen proteins Ole e I like								RAL47838	NO	OG0000004	PF05699	hAT family C-terminal dimerisation region
SHERM_28865	NO	OG0006976	PF04889	Cwf15/Cwc15 cell cycle control protein		SGA_v2.0_scaffold7T03764	NO	OG0001126	PF00646	F-box domain		SHERM_22187	NO	OG0000584	no_Pfam	no_Pfam		Cc001788	YES	OG0002076	PF01190	Pollen proteins Ole e I like								RAL47985	NO	OG0000004	PF05699	hAT family C-terminal dimerisation region
SHERM_20827	NO	OG0008003	PF07823	Cyclic phosphodiesterase-like protein		SGA_v2.0_scaffold7T03763	NO	OG0001126	PF00646	F-box domain		SHERM_22239	NO	OG0000017	PF03478	Protein of unknown function (DUF295)		Cc019257	YES	OG0005929	PF01190	Pollen proteins Ole e I like								RAL48758	NO	OG0000004	PF05699	hAT family C-terminal dimerisation region
SHERM_10264	NO	OG0001227	PF02234	Cyclin-dependent kinase inhibitor		SGA_v2.0_scaffold7T03755	NO	OG0001126	PF00646	F-box domain		SHERM_12607	NO	OG0002830	PF17919	RNase H-like domain found in reverse transcriptase		Cc025155	YES	OG0002076	PF01190	Pollen proteins Ole e I like								RAL48914	NO	OG0000004	PF05699	hAT family C-terminal dimerisation region
SHERM_23330	NO	OG0001227	PF02234	Cyclin-dependent kinase inhibitor		SGA_v2.0_scaffold10T05087	NO	OG0014875	PF00646	F-box domain		SHERM_12605	NO	OG0000049	PF13650	Aspartyl protease		Cc035790	YES	OG0002076	PF01190	Pollen proteins Ole e I like								RAL49171	NO	OG0000004	PF05699	hAT family C-terminal dimerisation region
SHERM_21425	NO	OG0001227	PF02234	Cyclin-dependent kinase inhibitor		SGA_v2.0_scaffold10T05093	NO	OG0014875	PF00646	F-box domain		SHERM_22861	NO	OG0004774	PF02042	RWP-RK domain		Cc037534	YES	OG0007117	PF01190	Pollen proteins Ole e I like								RAL49226	NO	OG0000004	PF05699	hAT family C-terminal dimerisation region
SHERM_23626	NO	OG0006896	PF00134; PF02984	Cyclin: N-terminal domain; Cyclin: C-terminal domain		SGA_v2.0_scaffold24T10329	NO	OG0000579	PF00646	F-box domain		SHERM_12084	NO	OG0000022	PF13966	zinc-binding in reverse transcriptase		Cc015517	YES	OG0001122	PF03641; PF14223	Possible lysine decarboxylase; gag-polypeptide of LTR copia-type								RAL49314	NO	OG0000004	PF05699	hAT family C-terminal dimerisation region
SHERM_11874	NO	OG0006896	PF00134; PF02984	Cyclin: N-terminal domain; Cyclin: C-terminal domain		SGA_v2.0_scaffold24T10323	NO	OG0000579	PF00646	F-box domain		SHERM_22801	NO	OG0000066	no_Pfam	no_Pfam		Cc019130	YES	OG0011559	PF01535; PF13041	PPR repeat; PPR repeat family								RAL49619	NO	OG0000004	PF05699	hAT family C-terminal dimerisation region
SHERM_21754	NO	OG0006302	PF00160	Cyclophilin type peptidyl-prolyl cis-trans isomerase/CLD		SGA_v2.0_scaffold43T16493	NO	OG0002695	PF00646	F-box domain		SHERM_12587	NO	OG0009300	no_Pfam	no_Pfam		Cc008732	YES	OG0006471	PF01535; PF01535; PF12854; PF13812; PF13041; PF13041; PF13041; PF13041	PPR repeat; PPR repeat; PPR repeat; Pentatricopeptide repeat domain; PPR repeat family; PPR repeat family; PPR repeat family; PPR repeat family								RAL49927	NO	OG0000004	PF05699	hAT family C-terminal dimerisation region
SHERM_07457	NO	OG0008443	PF00160	Cyclophilin type peptidyl-prolyl cis-trans isomerase/CLD		SGA_v2.0_scaffold52T18942	NO	OG0000579	PF00646	F-box domain		SHERM_12588	NO	OG0000032	no_Pfam	no_Pfam		Cc001615	YES	OG0001533	PF14368	Probable lipid transfer								RAL49980	NO	OG0000004	PF05699	hAT family C-terminal dimerisation region
SHERM_08515	NO	OG0008443	PF00160	Cyclophilin type peptidyl-prolyl cis-trans isomerase/CLD		SGA_v2.0_scaffold60T20808	NO	OG0000782	PF00646	F-box domain		SHERM_12589	NO	OG0000253	no_Pfam	no_Pfam		Cc006476	YES	OG0001533	PF14368	Probable lipid transfer								RAL49993	NO	OG0000004	PF05699	hAT family C-terminal dimerisation region
SHERM_19554	NO	OG0016142	PF01053	Cys/Met metabolism PLP-dependent enzyme		SGA_v2.0_scaffold66T22388	NO	OG0001127	PF00646	F-box domain		SHERM_12590	NO	OG0000032	PF08646	Replication factor-A C terminal domain		Cc003071	YES	OG0000562	PF05617	Prolamin-like								RAL50246	NO	OG0000004	PF05699	hAT family C-terminal dimerisation region
SHERM_06393	NO	OG0016142	PF01053	Cys/Met metabolism PLP-dependent enzyme		SGA_v2.0_scaffold94T28544	NO	OG0014875	PF00646	F-box domain		SHERM_12592	NO	OG0000032	PF05970	PIF1-like helicase		Cc027099	YES	OG0000562	PF05617	Prolamin-like								RAL50851	NO	OG0000004	PF05699	hAT family C-terminal dimerisation region
SHERM_00834	NO	OG0002116	PF00031	Cystatin domain		SGA_v2.0_scaffold126T33898	NO	OG0001126	PF00646	F-box domain		SHERM_29022	NO	OG0000936	no_Pfam	no_Pfam		Cc027410	YES	OG0003727	PF05617	Prolamin-like								RAL52181	NO	OG0000004	PF05699	hAT family C-terminal dimerisation region
SHERM_12684	NO	OG0002116	PF00031	Cystatin domain		SGA_v2.0_scaffold126T33902	NO	OG0001126	PF00646	F-box domain		SHERM_07487	NO	OG0000112	no_Pfam	no_Pfam		Cc036306	YES	OG0003727	PF05617	Prolamin-like								RAL52296	NO	OG0000004	PF05699	hAT family C-terminal dimerisation region
SHERM_10759	NO	OG0008225	PF02348	Cytidylyltransferase		SGA_v2.0_scaffold136T35021	NO	OG0000782	PF00646	F-box domain		SHERM_07486	NO	OG0004946	no_Pfam	no_Pfam		Cc046484	YES	OG0015551	PF00234	Protease inhibitor/seed storage/LTP family								RAL52694	NO	OG0000004	PF05699	hAT family C-terminal dimerisation region
SHERM_15843	NO	OG0008225	PF02348	Cytidylyltransferase		SGA_v2.0_scaffold136T35012	NO	OG0000782	PF00646	F-box domain		SHERM_02582	NO	OG0004068	PF03108	MuDR family transposase		Cc020681	YES	OG0015551	PF00234; PF00234	Protease inhibitor/seed storage/LTP family; Protease inhibitor/seed storage/LTP family								RAL53480	NO	OG0000004	PF05699	hAT family C-terminal dimerisation region
SHERM_29119	NO	OG0004248	PF01467	Cytidylyltransferase-like		SGA_v2.0_scaffold136T35030	NO	OG0000782	PF00646	F-box domain		SHERM_02583	NO	OG0000065	no_Pfam	no_Pfam		Cc016711	YES	OG0009158	PF00069; PF00704	Protein kinase domain; Glycosyl hydrolases family 18								RAL53807	NO	OG0000004	PF05699	hAT family C-terminal dimerisation region
SHERM_13579	NO	OG0007318	PF01467	Cytidylyltransferase-like		SGA_v2.0_scaffold239T44021	NO	OG0016190	PF00646	F-box domain		SHERM_02653	NO	OG0000423	PF00025	ADP-ribosylation factor family		Cc020357	YES	OG0009158	PF00069; PF00704; PF00704; PF00069	Protein kinase domain; Glycosyl hydrolases family 18; Glycosyl hydrolases family 18; Protein kinase domain								RAL53902	NO	OG0000004	PF05699	hAT family C-terminal dimerisation region
SHERM_15539	NO	OG0004248	PF01467	Cytidylyltransferase-like		SGA_v2.0_scaffold429T51541	NO	OG0001126	PF00646	F-box domain		SHERM_01084	NO	OG0001001	PF14111; PF14392	Domain of unknown function (DUF4283); Zinc knuckle		Cc028578	YES	OG0001938	PF00069; PF08263	Protein kinase domain; Leucine rich repeat N-terminal domain								RAL54508	NO	OG0000004	PF05699	hAT family C-terminal dimerisation region
SHERM_21594	NO	OG0007318	PF01467	Cytidylyltransferase-like		SGA_v2.0_scaffold549T52862	NO	OG0001126	PF00646	F-box domain		SHERM_01018	NO	OG0000008	PF14111; PF14392	Domain of unknown function (DUF4283); Zinc knuckle		Cc022591	YES	OG0005897	PF00069; PF08263; PF13855; PF13855; PF13855; PF00560; PF00560; PF00560	Protein kinase domain; Leucine rich repeat N-terminal domain; Leucine rich repeat; Leucine rich repeat; Leucine rich repeat; Leucine Rich Repeat; Leucine Rich Repeat; Leucine Rich Repeat								RAL54608	NO	OG0000004	PF05699	hAT family C-terminal dimerisation region
SHERM_19163	NO	OG0010465	PF10890	Cytochrome b-c1 complex subunit 8		SGA_v2.0_scaffold2541T54142	NO	OG0002695	PF00646	F-box domain		SHERM_28993	NO	OG0000162	no_Pfam	no_Pfam		Cc014851	YES	OG0000588	PF00069; PF13855; PF08263	Protein kinase domain; Leucine rich repeat; Leucine rich repeat N-terminal domain								RAL54773	NO	OG0000004	PF05699	hAT family C-terminal dimerisation region
SHERM_00498	NO	OG0010465	PF10890	Cytochrome b-c1 complex subunit 8		SGA_v2.0_scaffold3565T54362	NO	OG0000782	PF00646	F-box domain		SHERM_11317	NO	OG0001281	no_Pfam	no_Pfam		Cc020197	YES	OG0014516	PF13259	Protein of unknown function (DUF4050)								RAL54792	NO	OG0000004	PF05699	hAT family C-terminal dimerisation region
SHERM_05202	NO	OG0008260	PF00173	Cytochrome b5-like Heme/Steroid binding domain		SGA_v2.0_scaffold5T02610	NO	OG0001127	PF00646; PF07734	F-box domain; F-box associated		SHERM_07443	NO	OG0000022	PF13966	zinc-binding in reverse transcriptase		Cc022731	YES	OG0014516	PF13259	Protein of unknown function (DUF4050)								Cc001030	NO	OG0000004	PF05699	hAT family C-terminal dimerisation region
SHERM_00706	NO	OG0000320	PF00067	Cytochrome P450		SGA_v2.0_scaffold66T22438	NO	OG0001127	PF00646; PF07734	F-box domain; F-box associated		SHERM_07447	NO	OG0000162	no_Pfam	no_Pfam		Cc006937	YES	OG0013655	PF04526	Protein of unknown function (DUF568)								Cc002759	NO	OG0000004	PF05699	hAT family C-terminal dimerisation region
SHERM_00707	NO	OG0000320	PF00067	Cytochrome P450		SGA_v2.0_scaffold18T08440	NO	OG0013051	PF12937	F-box-like		SHERM_08647	NO	OG0000389	PF00270; PF00271	DEAD/DEAH box helicase; Helicase conserved C-terminal domain		Cc007746	YES	OG0013655	PF04526	Protein of unknown function (DUF568)								Cc003495	NO	OG0000004	PF05699	hAT family C-terminal dimerisation region
SHERM_25797	NO	OG0001503	PF00067	Cytochrome P450		SGA_v2.0_scaffold24T10400	NO	OG0000579	PF12937	F-box-like		SHERM_08683	NO	OG0000053	PF09331; PF02902	Domain of unknown function (DUF1985); Ulp1 protease family: C-terminal catalytic domain		Cc004184	YES	OG0008556	PF04862; PF04862	Protein of unknown function (DUF642); Protein of unknown function (DUF642)								Cc005072	NO	OG0000004	PF05699	hAT family C-terminal dimerisation region
SHERM_25799	NO	OG0001503	PF00067	Cytochrome P450		SGA_v2.0_scaffold44T16829	NO	OG0013051	PF12937	F-box-like		SHERM_08687	NO	OG0002841	PF08241	Methyltransferase domain		Cc010968	YES	OG0008556	PF04862; PF04862	Protein of unknown function (DUF642); Protein of unknown function (DUF642)								Cc007047	NO	OG0000004	PF05699	hAT family C-terminal dimerisation region
SHERM_25801	NO	OG0001503	PF00067	Cytochrome P450		SGA_v2.0_scaffold66T22393	NO	OG0001127	PF12937	F-box-like		SHERM_08069	NO	OG0000183	PF11443	Domain of unknown function (DUF2828)		Cc006386	YES	OG0003132	PF04398	Protein of unknown function: DUF538								Cc008844	NO	OG0000004	PF05699	hAT family C-terminal dimerisation region
SHERM_25807	NO	OG0001503	PF00067	Cytochrome P450		SGA_v2.0_scaffold66T22390	NO	OG0001127	PF12937	F-box-like		SHERM_18853	NO	OG0013105	PF14543; PF14541	Xylanase inhibitor N-terminal; Xylanase inhibitor C-terminal		Cc010375	YES	OG0009002	PF04398	Protein of unknown function: DUF538								Cc010524	NO	OG0000004	PF05699	hAT family C-terminal dimerisation region
SHERM_25835	NO	OG0001503	PF00067	Cytochrome P450		SGA_v2.0_scaffold69T23064	NO	OG0000579	PF12937; PF00646	F-box-like; F-box domain		SHERM_18760	NO	OG0002422	no_Pfam	no_Pfam		Cc022376	YES	OG0009002	PF04398	Protein of unknown function: DUF538								Cc011840	NO	OG0000004	PF05699	hAT family C-terminal dimerisation region
SHERM_26379	NO	OG0000320	PF00067	Cytochrome P450		SGA_v2.0_scaffold257T45689	NO	OG0001291	PF03441	FAD binding domain of DNA photolyase		SHERM_18851	NO	OG0013105	PF14543; PF14541	Xylanase inhibitor N-terminal; Xylanase inhibitor C-terminal		Cc041481	YES	OG0003132	PF04398	Protein of unknown function: DUF538								Cc012265	NO	OG0000004	PF05699	hAT family C-terminal dimerisation region
SHERM_15771	NO	OG0013911	PF00067	Cytochrome P450		SGA_v2.0_scaffold206T41840	NO	OG0007616	PF01266	FAD dependent oxidoreductase		SHERM_18854	NO	OG0013105	PF14543; PF14541	Xylanase inhibitor N-terminal; Xylanase inhibitor C-terminal		Cc020055	YES	OG0013506	PF00481	Protein phosphatase 2C								Cc013871	NO	OG0000004	PF05699	hAT family C-terminal dimerisation region
SHERM_15772	NO	OG0013911	PF00067	Cytochrome P450		SGA_v2.0_scaffold336T49159	NO	OG0007616	PF01266	FAD dependent oxidoreductase		SHERM_21353	NO	OG0000112	no_Pfam	no_Pfam		Cc044586	YES	OG0013506	PF00481	Protein phosphatase 2C								Cc016176	NO	OG0000004	PF05699	hAT family C-terminal dimerisation region
SHERM_17061	NO	OG0000320	PF00067	Cytochrome P450		SGA_v2.0_scaffold5T02531	NO	OG0000485	PF03101	FAR1 DNA-binding domain		SHERM_21354	NO	OG0000112	PF12776	Myb/SANT-like DNA-binding domain		Cc020069	YES	OG0000132	PF07714; PF01453; PF00954; PF08276; PF07714	Protein tyrosine kinase; D-mannose binding lectin; S-locus glycoprotein domain; PAN-like domain; Protein tyrosine kinase								Cc016488	NO	OG0000004	PF05699	hAT family C-terminal dimerisation region
SHERM_17414	NO	OG0001491	PF00067	Cytochrome P450		SGA_v2.0_scaffold6T03390	NO	OG0000485	PF03101	FAR1 DNA-binding domain		SHERM_21346	NO	OG0000008	no_Pfam	no_Pfam		Cc030707	YES	OG0001199	PF07714; PF08263	Protein tyrosine kinase; Leucine rich repeat N-terminal domain								Cc017944	NO	OG0000004	PF05699	hAT family C-terminal dimerisation region
SHERM_17750	NO	OG0001503	PF00067	Cytochrome P450		SGA_v2.0_scaffold8T04271	NO	OG0000441	PF03101	FAR1 DNA-binding domain		SHERM_21348	NO	OG0000008	PF14392; PF14111	Zinc knuckle; Domain of unknown function (DUF4283)		Cc036191	YES	OG0001199	PF07714; PF08263; PF00560; PF00560	Protein tyrosine kinase; Leucine rich repeat N-terminal domain; Leucine Rich Repeat; Leucine Rich Repeat								Cc020491	NO	OG0000004	PF05699	hAT family C-terminal dimerisation region
SHERM_00209	NO	OG0015963	PF00067	Cytochrome P450		SGA_v2.0_scaffold11T05825	NO	OG0000485	PF03101	FAR1 DNA-binding domain		SHERM_24859	NO	OG0000482	PF14303	No apical meristem-associated C-terminal domain		Cc036206	YES	OG0001199	PF07714; PF08263; PF00560; PF00560	Protein tyrosine kinase; Leucine rich repeat N-terminal domain; Leucine Rich Repeat; Leucine Rich Repeat								Cc020799	NO	OG0000004	PF05699	hAT family C-terminal dimerisation region
SHERM_00211	NO	OG0015963	PF00067	Cytochrome P450		SGA_v2.0_scaffold13T06721	NO	OG0000485	PF03101	FAR1 DNA-binding domain		SHERM_25564	NO	OG0000002	PF03732	Retrotransposon gag protein		Cc009698	YES	OG0002950	PF07714; PF12819	Protein tyrosine kinase; Malectin-like domain								Cc020999	NO	OG0000004	PF05699	hAT family C-terminal dimerisation region
SHERM_04941	NO	OG0000320	PF00067	Cytochrome P450		SGA_v2.0_scaffold14T06875	NO	OG0000441	PF03101	FAR1 DNA-binding domain		SHERM_25695	NO	OG0000002	PF00078	Reverse transcriptase (RNA-dependent DNA polymerase)		Cc028847	YES	OG0002950	PF07714; PF12819	Protein tyrosine kinase; Malectin-like domain								Cc022326	NO	OG0000004	PF05699	hAT family C-terminal dimerisation region
SHERM_05424	NO	OG0001491	PF00067	Cytochrome P450		SGA_v2.0_scaffold16T07519	NO	OG0000441	PF03101	FAR1 DNA-binding domain		SHERM_00450	NO	OG0000002	PF00078; PF17919	Reverse transcriptase (RNA-dependent DNA polymerase); RNase H-like domain found in reverse transcriptase		Cc017792	YES	OG0002743	PF16656; PF00149; PF14008	Purple acid Phosphatase: N-terminal domain; Calcineurin-like phosphoesterase; Iron/zinc purple acid phosphatase-like protein C								Cc022498	NO	OG0000004	PF05699	hAT family C-terminal dimerisation region
SHERM_05425	NO	OG0001491	PF00067	Cytochrome P450		SGA_v2.0_scaffold18T08264	NO	OG0000073	PF03101	FAR1 DNA-binding domain		SHERM_27976	NO	OG0000022	PF13456	Reverse transcriptase-like		Cc020121	YES	OG0008724	PF16656; PF00149; PF14008	Purple acid Phosphatase: N-terminal domain; Calcineurin-like phosphoesterase; Iron/zinc purple acid phosphatase-like protein C								Cc025213	NO	OG0000004	PF05699	hAT family C-terminal dimerisation region
SHERM_05426	NO	OG0001491	PF00067	Cytochrome P450		SGA_v2.0_scaffold21T09336	NO	OG0000485	PF03101	FAR1 DNA-binding domain		SHERM_21418	NO	OG0000046	PF14111; PF14392	Domain of unknown function (DUF4283); Zinc knuckle		Cc022977	YES	OG0003502	PF16656; PF00149; PF14008	Purple acid Phosphatase: N-terminal domain; Calcineurin-like phosphoesterase; Iron/zinc purple acid phosphatase-like protein C								Cc025565	NO	OG0000004	PF05699	hAT family C-terminal dimerisation region
SHERM_00591	NO	OG0001491	PF00067	Cytochrome P450		SGA_v2.0_scaffold21T09318	NO	OG0000441	PF03101	FAR1 DNA-binding domain		SHERM_27187	NO	OG0000066	PF03732	Retrotransposon gag protein		Cc045120	YES	OG0003502	PF16656; PF00149; PF14008	Purple acid Phosphatase: N-terminal domain; Calcineurin-like phosphoesterase; Iron/zinc purple acid phosphatase-like protein C								Cc026755	NO	OG0000004	PF05699	hAT family C-terminal dimerisation region
SHERM_09064	NO	OG0000320	PF00067	Cytochrome P450		SGA_v2.0_scaffold21T09437	NO	OG0000485	PF03101	FAR1 DNA-binding domain		SHERM_27182	NO	OG0000066	PF03732	Retrotransposon gag protein		Cc008649	YES	OG0000969	PF03732	Retrotransposon gag protein								Cc029175	NO	OG0000004	PF05699	hAT family C-terminal dimerisation region
SHERM_09065	NO	OG0000320	PF00067	Cytochrome P450		SGA_v2.0_scaffold25T10890	NO	OG0000485	PF03101	FAR1 DNA-binding domain		SHERM_12291	NO	OG0000080	PF09331	Domain of unknown function (DUF1985)		Cc018439	YES	OG0000036	PF03732	Retrotransposon gag protein								Cc030402	NO	OG0000004	PF05699	hAT family C-terminal dimerisation region
SHERM_25809	NO	OG0001503	PF00067; PF00067	Cytochrome P450; Cytochrome P450		SGA_v2.0_scaffold26T11342	NO	OG0000485	PF03101	FAR1 DNA-binding domain		SHERM_01037	NO	OG0000016	PF00078	Reverse transcriptase (RNA-dependent DNA polymerase)		Cc047634	YES	OG0001284	PF03732; PF00295; PF08284; PF12708	Retrotransposon gag protein; Glycosyl hydrolases family 28; Retroviral aspartyl protease; Pectate lyase superfamily protein								Cc031106	NO	OG0000004	PF05699	hAT family C-terminal dimerisation region
SHERM_05164	NO	OG0000320	PF00067; PF00067	Cytochrome P450; Cytochrome P450		SGA_v2.0_scaffold29T12201	NO	OG0000073	PF03101	FAR1 DNA-binding domain		SHERM_00441	NO	OG0000066	PF03732; PF13650	Retrotransposon gag protein; Aspartyl protease		Cc021004	YES	OG0011161	PF03732; PF13855; PF13855; PF13456; PF13516; PF08263; PF13650; PF14223	Retrotransposon gag protein; Leucine rich repeat; Leucine rich repeat; Reverse transcriptase-like; Leucine Rich repeat; Leucine rich repeat N-terminal domain; Aspartyl protease; gag-polypeptide of LTR copia-type								Cc031915	NO	OG0000004	PF05699	hAT family C-terminal dimerisation region
SHERM_24794	NO	OG0013980	PF09265; PF01565	Cytokinin dehydrogenase 1: FAD and cytokinin binding; FAD binding domain		SGA_v2.0_scaffold33T13568	NO	OG0000073	PF03101	FAR1 DNA-binding domain		SHERM_16762	NO	OG0000693	PF08268	F-box associated domain		Cc026094	YES	OG0000694	PF00078	Reverse transcriptase (RNA-dependent DNA polymerase)								Cc032076	NO	OG0000004	PF05699	hAT family C-terminal dimerisation region
SHERM_26063	NO	OG0008137	PF02826	D-isomer specific 2-hydroxyacid dehydrogenase: NAD binding domain		SGA_v2.0_scaffold40T15631	NO	OG0000073	PF03101	FAR1 DNA-binding domain		SHERM_16511	NO	OG0002620	PF01466; PF03931	Skp1 family: dimerisation domain; Skp1 family: tetramerisation domain		Cc036058	YES	OG0000254	PF00078	Reverse transcriptase (RNA-dependent DNA polymerase)								Cc032180	NO	OG0000004	PF05699	hAT family C-terminal dimerisation region
SHERM_05518	NO	OG0008137	PF02826	D-isomer specific 2-hydroxyacid dehydrogenase: NAD binding domain		SGA_v2.0_scaffold46T17333	NO	OG0000485	PF03101	FAR1 DNA-binding domain		SHERM_07348	NO	OG0000046	PF14111; PF14392	Domain of unknown function (DUF4283); Zinc knuckle		Cc003329	YES	OG0015213	PF00445	Ribonuclease T2 family								Cc033439	NO	OG0000004	PF05699	hAT family C-terminal dimerisation region
SHERM_00832	NO	OG0000010	PF13359	DDE superfamily endonuclease		SGA_v2.0_scaffold47T17527	NO	OG0014895	PF03101	FAR1 DNA-binding domain		SHERM_15326	NO	OG0000448	PF06839	GRF zinc finger		Cc027341	YES	OG0015213	PF00445	Ribonuclease T2 family								Cc033806	NO	OG0000004	PF05699	hAT family C-terminal dimerisation region
SHERM_00880	NO	OG0000010	PF13359	DDE superfamily endonuclease		SGA_v2.0_scaffold47T17570	NO	OG0000485	PF03101	FAR1 DNA-binding domain		SHERM_15318	NO	OG0000998	PF02365	No apical meristem (NAM) protein		Cc034381	YES	OG0002647	PF13639	Ring finger domain								Cc034617	NO	OG0000004	PF05699	hAT family C-terminal dimerisation region
SHERM_09235	NO	OG0000010	PF13359	DDE superfamily endonuclease		SGA_v2.0_scaffold50T18569	NO	OG0000073	PF03101	FAR1 DNA-binding domain		SHERM_15316	NO	OG0000304	PF10551; PF03108	MULE transposase domain; MuDR family transposase		Cc044596	YES	OG0000132	PF00954; PF01453; PF08276	S-locus glycoprotein domain; D-mannose binding lectin; PAN-like domain								Cc036011	NO	OG0000004	PF05699	hAT family C-terminal dimerisation region
SHERM_09351	NO	OG0000010	PF13359	DDE superfamily endonuclease		SGA_v2.0_scaffold60T20820	NO	OG0014895	PF03101	FAR1 DNA-binding domain		SHERM_07345	NO	OG0000016	PF00078	Reverse transcriptase (RNA-dependent DNA polymerase)		Cc006579	YES	OG0001223	PF05184; PF00026; PF03489	Saposin-like type B: region 1; Eukaryotic aspartyl protease; Saposin-like type B: region 2								Cc036458	NO	OG0000004	PF05699	hAT family C-terminal dimerisation region
SHERM_09787	NO	OG0000010	PF13359	DDE superfamily endonuclease		SGA_v2.0_scaffold63T21825	NO	OG0000485	PF03101	FAR1 DNA-binding domain		SHERM_02132	NO	OG0000035	PF03732	Retrotransposon gag protein		Cc007094	YES	OG0001223	PF05184; PF03489; PF00026	Saposin-like type B: region 1; Saposin-like type B: region 2; Eukaryotic aspartyl protease								Cc037039	NO	OG0000004	PF05699	hAT family C-terminal dimerisation region
SHERM_22796	NO	OG0000010	PF13359	DDE superfamily endonuclease		SGA_v2.0_scaffold68T22942	NO	OG0000073	PF03101	FAR1 DNA-binding domain		SHERM_29044	NO	OG0000049	no_Pfam	no_Pfam		Cc021185	YES	OG0001223	PF03489; PF05184; PF00026	Saposin-like type B: region 2; Saposin-like type B: region 1; Eukaryotic aspartyl protease								Cc037823	NO	OG0000004	PF05699	hAT family C-terminal dimerisation region
SHERM_23106	NO	OG0000010	PF13359	DDE superfamily endonuclease		SGA_v2.0_scaffold79T25579	NO	OG0000485	PF03101	FAR1 DNA-binding domain		SHERM_27911	NO	OG0000002	PF03732	Retrotransposon gag protein		Cc005660	YES	OG0018422	PF00450	Serine carboxypeptidase								Cc038448	NO	OG0000004	PF05699	hAT family C-terminal dimerisation region
SHERM_24303	NO	OG0000010	PF13359	DDE superfamily endonuclease		SGA_v2.0_scaffold86T26862	NO	OG0007542	PF03101	FAR1 DNA-binding domain		SHERM_13082	NO	OG0001266	PF00226	DnaJ domain		Cc010038	YES	OG0011183	PF00450	Serine carboxypeptidase								Cc039589	NO	OG0000004	PF05699	hAT family C-terminal dimerisation region
SHERM_25169	NO	OG0000010	PF13359	DDE superfamily endonuclease		SGA_v2.0_scaffold109T31025	NO	OG0000073	PF03101	FAR1 DNA-binding domain		SHERM_28621	NO	OG0000016	PF00078	Reverse transcriptase (RNA-dependent DNA polymerase)		Cc010042	YES	OG0018427	PF00450	Serine carboxypeptidase								Cc041166	NO	OG0000004	PF05699	hAT family C-terminal dimerisation region
SHERM_26163	NO	OG0000010	PF13359	DDE superfamily endonuclease		SGA_v2.0_scaffold115T32155	NO	OG0000485	PF03101	FAR1 DNA-binding domain		SHERM_28620	NO	OG0000022	PF13966	zinc-binding in reverse transcriptase		Cc011350	YES	OG0006898	PF00450	Serine carboxypeptidase								Cc041289	NO	OG0000004	PF05699	hAT family C-terminal dimerisation region
SHERM_26276	NO	OG0000010	PF13359	DDE superfamily endonuclease		SGA_v2.0_scaffold130T34321	NO	OG0000485	PF03101	FAR1 DNA-binding domain		SHERM_29447	NO	OG0000046	PF00627; PF09409; PF14392; PF14111	UBA/TS-N domain; PUB domain; Zinc knuckle; Domain of unknown function (DUF4283)		Cc016696	YES	OG0006353	PF00450	Serine carboxypeptidase								Cc041807	NO	OG0000004	PF05699	hAT family C-terminal dimerisation region
SHERM_26299	NO	OG0000010	PF13359	DDE superfamily endonuclease		SGA_v2.0_scaffold157T37343	NO	OG0000073	PF03101	FAR1 DNA-binding domain		SHERM_29451	NO	OG0000002	PF00078; PF08284	Reverse transcriptase (RNA-dependent DNA polymerase); Retroviral aspartyl protease		Cc017181	YES	OG0011257	PF00450	Serine carboxypeptidase								Cc043333	NO	OG0000004	PF05699	hAT family C-terminal dimerisation region
SHERM_26366	NO	OG0000010	PF13359	DDE superfamily endonuclease		SGA_v2.0_scaffold160T37740	NO	OG0000485	PF03101	FAR1 DNA-binding domain		SHERM_18470	NO	OG0000065	no_Pfam	no_Pfam		Cc017551	YES	OG0001130	PF00450	Serine carboxypeptidase								Cc043656	NO	OG0000004	PF05699	hAT family C-terminal dimerisation region
SHERM_27196	NO	OG0000010	PF13359	DDE superfamily endonuclease		SGA_v2.0_scaffold177T39432	NO	OG0000441	PF03101	FAR1 DNA-binding domain		SHERM_01276	NO	OG0000005	PF06839	GRF zinc finger		Cc020032	YES	OG0003908	PF00450	Serine carboxypeptidase								Cc046157	NO	OG0000004	PF05699	hAT family C-terminal dimerisation region
SHERM_28486	NO	OG0000010	PF13359	DDE superfamily endonuclease		SGA_v2.0_scaffold185T40051	NO	OG0000441	PF03101	FAR1 DNA-binding domain		SHERM_17732	NO	OG0000049	PF13650; PF03732	Aspartyl protease; Retrotransposon gag protein		Cc020336	YES	OG0006353	PF00450	Serine carboxypeptidase								RAL41726	NO	OG0000004	PF05699; PF05699	hAT family C-terminal dimerisation region; hAT family C-terminal dimerisation region
SHERM_28606	NO	OG0000010	PF13359	DDE superfamily endonuclease		SGA_v2.0_scaffold210T42088	NO	OG0000073	PF03101	FAR1 DNA-binding domain		SHERM_09985	NO	OG0000482	PF14303	No apical meristem-associated C-terminal domain		Cc021981	YES	OG0002866	PF00450	Serine carboxypeptidase								Cc033149	NO	OG0000205	PF02183; PF09331; PF02902; PF00046	Homeobox associated leucine zipper; Domain of unknown function (DUF1985); Ulp1 protease family: C-terminal catalytic domain; Homeodomain
SHERM_10617	NO	OG0000010	PF13359	DDE superfamily endonuclease		SGA_v2.0_scaffold211T42151	NO	OG0000485	PF03101	FAR1 DNA-binding domain		SHERM_21311	NO	OG0000022	PF13966	zinc-binding in reverse transcriptase		Cc029959	YES	OG0006868	PF00450	Serine carboxypeptidase								Cc024681	NO	OG0000165	PF17921; PF14111	Integrase zinc binding domain; Domain of unknown function (DUF4283)
SHERM_11268	NO	OG0000010	PF13359	DDE superfamily endonuclease		SGA_v2.0_scaffold234T43644	NO	OG0014895	PF03101	FAR1 DNA-binding domain		SHERM_26218	NO	OG0000049	PF03732	Retrotransposon gag protein		Cc032310	YES	OG0015207	PF00450	Serine carboxypeptidase								RAL41036	NO	OG0004758	PF00225	Kinesin motor domain
SHERM_01031	NO	OG0013038	PF13359	DDE superfamily endonuclease		SGA_v2.0_scaffold240T44110	NO	OG0000073	PF03101	FAR1 DNA-binding domain		SHERM_23636	NO	OG0001001	PF14392; PF14111	Zinc knuckle; Domain of unknown function (DUF4283)		Cc032319	YES	OG0001130	PF00450	Serine carboxypeptidase								Cc000461	NO	OG0004758	PF00225	Kinesin motor domain
SHERM_12136	NO	OG0000010	PF13359	DDE superfamily endonuclease		SGA_v2.0_scaffold240T44111	NO	OG0000073	PF03101	FAR1 DNA-binding domain		SHERM_01589	NO	OG0000017	PF03478	Protein of unknown function (DUF295)		Cc041753	YES	OG0011257	PF00450	Serine carboxypeptidase								Cc000463	NO	OG0004758	PF00225	Kinesin motor domain
SHERM_12490	NO	OG0000010	PF13359	DDE superfamily endonuclease		SGA_v2.0_scaffold270T46313	NO	OG0000485	PF03101	FAR1 DNA-binding domain		SHERM_01529	NO	OG0000017	PF03478	Protein of unknown function (DUF295)		Cc041756	YES	OG0011257	PF00450	Serine carboxypeptidase								RAL39146	NO	OG0006061	PF13855; PF00931	Leucine rich repeat; NB-ARC domain
SHERM_12794	NO	OG0000010	PF13359	DDE superfamily endonuclease		SGA_v2.0_scaffold347T49563	NO	OG0000485	PF03101	FAR1 DNA-binding domain		SHERM_01528	NO	OG0000017	PF03478	Protein of unknown function (DUF295)		Cc043983	YES	OG0018422	PF00450	Serine carboxypeptidase								RAL41211	NO	OG0006061	PF13855; PF00931	Leucine rich repeat; NB-ARC domain
SHERM_12804	NO	OG0000010	PF13359	DDE superfamily endonuclease		SGA_v2.0_scaffold548T52852	NO	OG0000485	PF03101	FAR1 DNA-binding domain		SHERM_01527	NO	OG0000017	PF03478	Protein of unknown function (DUF295)		Cc044054	YES	OG0004933	PF00450	Serine carboxypeptidase								RAL37580	NO	OG0000784	PF00917	MATH domain
SHERM_13545	NO	OG0000010	PF13359	DDE superfamily endonuclease		SGA_v2.0_scaffold577T53016	NO	OG0000485	PF03101	FAR1 DNA-binding domain		SHERM_12346	NO	OG0000267	PF06839	GRF zinc finger		Cc044056	YES	OG0004933	PF00450	Serine carboxypeptidase								RAL37582	NO	OG0000784	PF00917	MATH domain
SHERM_14077	NO	OG0000010	PF13359	DDE superfamily endonuclease		SGA_v2.0_scaffold668T53413	NO	OG0000485	PF03101	FAR1 DNA-binding domain		SHERM_04560	NO	OG0000008	PF14392; PF14111	Zinc knuckle; Domain of unknown function (DUF4283)		Cc044327	YES	OG0002866	PF00450	Serine carboxypeptidase								RAL37584	NO	OG0000784	PF00917	MATH domain
SHERM_15201	NO	OG0000010	PF13359	DDE superfamily endonuclease		SGA_v2.0_scaffold2874T54232	NO	OG0000073	PF03101	FAR1 DNA-binding domain		SHERM_06859	NO	OG0009295	PF12697	Alpha/beta hydrolase family		Cc047175	YES	OG0006898	PF00450	Serine carboxypeptidase								RAL37585	NO	OG0000784	PF00917	MATH domain
SHERM_15222	NO	OG0000010	PF13359	DDE superfamily endonuclease		SGA_v2.0_scaffold366T50039	NO	OG0000485	PF03101; PF03101	FAR1 DNA-binding domain; FAR1 DNA-binding domain		SHERM_00524	NO	OG0000002	PF03732; PF08284	Retrotransposon gag protein; Retroviral aspartyl protease		Cc005736	YES	OG0004933	PF00450; PF00450	Serine carboxypeptidase; Serine carboxypeptidase								Cc017624	NO	OG0000784	PF00917	MATH domain
SHERM_15520	NO	OG0000010	PF13359	DDE superfamily endonuclease		SGA_v2.0_scaffold9T04991	NO	OG0000073	PF03101; PF04434	FAR1 DNA-binding domain; SWIM zinc finger		SHERM_06559	NO	OG0000002	PF07727; PF08284; PF00078	Reverse transcriptase (RNA-dependent DNA polymerase); Retroviral aspartyl protease; Reverse transcriptase (RNA-dependent DNA polymerase)		Cc009644	YES	OG0018427	PF00450; PF00450	Serine carboxypeptidase; Serine carboxypeptidase								Cc017625	NO	OG0000784	PF00917	MATH domain
SHERM_16802	NO	OG0000010	PF13359	DDE superfamily endonuclease		SGA_v2.0_scaffold106T30721	NO	OG0000073	PF03101; PF04434	FAR1 DNA-binding domain; SWIM zinc finger		SHERM_06162	NO	OG0000304	no_Pfam	no_Pfam		Cc007971	YES	OG0011191	PF03088	Strictosidine synthase								Cc017627	NO	OG0000784	PF00917	MATH domain
SHERM_16892	NO	OG0000010	PF13359	DDE superfamily endonuclease		SGA_v2.0_scaffold109T31088	NO	OG0016120	PF03101; PF04434	FAR1 DNA-binding domain; SWIM zinc finger		SHERM_01040	NO	OG0000016	PF00078	Reverse transcriptase (RNA-dependent DNA polymerase)		Cc016395	YES	OG0011191	PF03088	Strictosidine synthase								Cc026660	NO	OG0000784	PF00917	MATH domain
SHERM_17016	NO	OG0000010	PF13359	DDE superfamily endonuclease		SGA_v2.0_scaffold309T48184	NO	OG0007542	PF03101; PF04434	FAR1 DNA-binding domain; SWIM zinc finger		SHERM_22441	NO	OG0001754	no_Pfam	no_Pfam		Cc024834	YES	OG0011191	PF03088	Strictosidine synthase								Cc026663	NO	OG0000784	PF00917	MATH domain
SHERM_17316	NO	OG0000010	PF13359	DDE superfamily endonuclease		SGA_v2.0_scaffold10T05347	NO	OG0008959	PF02469	Fasciclin domain		SHERM_28590	NO	OG0000583	no_Pfam	no_Pfam		Cc012149	YES	OG0015191	PF00082; PF17766; PF05922; PF02225	Subtilase family; Fibronectin type-III domain; Peptidase inhibitor I9; PA domain								Cc026664	NO	OG0000784	PF00917	MATH domain
SHERM_17824	NO	OG0000010	PF13359	DDE superfamily endonuclease		SGA_v2.0_scaffold61T21286	NO	OG0005823	PF02469	Fasciclin domain		SHERM_28589	NO	OG0000583	no_Pfam	no_Pfam		Cc047375	YES	OG0001461	PF00082; PF17766; PF05922; PF02225	Subtilase family; Fibronectin type-III domain; Peptidase inhibitor I9; PA domain								Cc026665	NO	OG0000784	PF00917	MATH domain
SHERM_17981	NO	OG0000010	PF13359	DDE superfamily endonuclease		SGA_v2.0_scaffold32T12979	NO	OG0006838	PF02260; PF00454; PF11865; PF02259; PF02259; PF08771	FATC domain; Phosphatidylinositol 3- and 4-kinase; Domain of unknown function (DUF3385); FAT domain; FAT domain; FKBP12-rapamycin binding domain		SHERM_28588	NO	OG0000583	no_Pfam	no_Pfam		Cc002399	YES	OG0003981	PF00314	Thaumatin family								Cc026666	NO	OG0000784	PF00917	MATH domain
SHERM_18046	NO	OG0000010	PF13359	DDE superfamily endonuclease		SGA_v2.0_scaffold49T18103	NO	OG0007558	PF17766; PF00082; PF02225; PF05922	Fibronectin type-III domain; Subtilase family; PA domain; Peptidase inhibitor I9		SHERM_28710	NO	OG0012370	PF12697	Alpha/beta hydrolase family		Cc014350	YES	OG0003981	PF00314	Thaumatin family								Cc026668	NO	OG0000784	PF00917	MATH domain
SHERM_01409	NO	OG0000010	PF13359	DDE superfamily endonuclease		SGA_v2.0_scaffold143T35808	NO	OG0016119	PF05911; PF05911; PF05911	Filament-like plant protein: long coiled-coil; Filament-like plant protein: long coiled-coil; Filament-like plant protein: long coiled-coil		SHERM_28712	NO	OG0012370	PF12697	Alpha/beta hydrolase family		Cc017033	YES	OG0002410	PF00314	Thaumatin family								Cc028208	NO	OG0000784	PF00917	MATH domain
SHERM_19530	NO	OG0000010	PF13359	DDE superfamily endonuclease		SGA_v2.0_scaffold34T13617	NO	OG0016119	PF05911; PF05911; PF05911; PF05911	Filament-like plant protein: long coiled-coil; Filament-like plant protein: long coiled-coil; Filament-like plant protein: long coiled-coil; Filament-like plant protein: long coiled-coil		SHERM_12419	NO	OG0001273	PF13456	Reverse transcriptase-like		Cc017034	YES	OG0002410	PF00314	Thaumatin family								Cc026658	NO	OG0000784	PF00917; PF00917	MATH domain; MATH domain
SHERM_19536	NO	OG0000010	PF13359	DDE superfamily endonuclease		SGA_v2.0_scaffold273T46441	NO	OG0008552	PF00254; PF00254	FKBP-type peptidyl-prolyl cis-trans isomerase; FKBP-type peptidyl-prolyl cis-trans isomerase		SHERM_06132	NO	OG0002422	no_Pfam	no_Pfam		Cc025149	YES	OG0012509	PF00314	Thaumatin family								Cc026667	NO	OG0000784	PF00917; PF00917	MATH domain; MATH domain
SHERM_19549	NO	OG0000010	PF13359	DDE superfamily endonuclease		SGA_v2.0_scaffold85T26809	NO	OG0008552	PF00254; PF00254; PF07719	FKBP-type peptidyl-prolyl cis-trans isomerase; FKBP-type peptidyl-prolyl cis-trans isomerase; Tetratricopeptide repeat		SHERM_29136	NO	OG0000069	PF08646	Replication factor-A C terminal domain		Cc028297	YES	OG0002410	PF00314	Thaumatin family								Cc014852	NO	OG0009215	PF02536	mTERF
SHERM_19582	NO	OG0000010	PF13359	DDE superfamily endonuclease		SGA_v2.0_scaffold2T01140	NO	OG0006439	PF00254; PF17800	FKBP-type peptidyl-prolyl cis-trans isomerase; Nucleoplasmin-like domain		SHERM_29158	NO	OG0000065	PF13966	zinc-binding in reverse transcriptase		Cc046619	YES	OG0003981	PF00314	Thaumatin family								RAL47000	NO	OG0009215	PF02536; PF00560; PF00560; PF08263; PF00560	mTERF; Leucine Rich Repeat; Leucine Rich Repeat; Leucine rich repeat N-terminal domain; Leucine Rich Repeat
SHERM_19671	NO	OG0000010	PF13359	DDE superfamily endonuclease		SGA_v2.0_scaffold37T14670	NO	OG0003295	PF03937	Flavinator of succinate dehydrogenase		SHERM_12258	NO	OG0000008	no_Pfam	no_Pfam		Cc013615	YES	OG0003659	PF13622; PF13622	Thioesterase-like superfamily; Thioesterase-like superfamily								RAL47002	NO	OG0009215	PF02536; PF02536	mTERF; mTERF
SHERM_01568	NO	OG0000010	PF13359	DDE superfamily endonuclease		SGA_v2.0_scaffold44T16640	NO	OG0003295	PF03937	Flavinator of succinate dehydrogenase		SHERM_08055	NO	OG0000183	PF11443	Domain of unknown function (DUF2828)		Cc026239	YES	OG0005524	PF13848; PF00085	Thioredoxin-like domain; Thioredoxin								RAL47003	NO	OG0009215	PF02536; PF02536	mTERF; mTERF
SHERM_20102	NO	OG0000010	PF13359	DDE superfamily endonuclease		SGA_v2.0_scaffold8T04370	NO	OG0007215	PF01728	FtsJ-like methyltransferase		SHERM_23876	NO	OG0000118	PF02536; PF02536	mTERF; mTERF		Cc013891	YES	OG0001993	PF13848; PF00085; PF00085	Thioredoxin-like domain; Thioredoxin; Thioredoxin								Cc014854	NO	OG0009215	PF02536; PF02536	mTERF; mTERF
SHERM_20666	NO	OG0000010	PF13359	DDE superfamily endonuclease		SGA_v2.0_scaffold240T44103	NO	OG0007215	PF01728	FtsJ-like methyltransferase		SHERM_23875	NO	OG0000118	PF02536; PF02536	mTERF; mTERF		Cc008889	YES	OG0005401	PF00085; PF00085; PF13848	Thioredoxin; Thioredoxin; Thioredoxin-like domain								Cc014855	NO	OG0009215	PF02536; PF02536	mTERF; mTERF
SHERM_01659	NO	OG0000010	PF13359	DDE superfamily endonuclease		SGA_v2.0_scaffold1T00240	NO	OG0008261	PF01585	G-patch domain		SHERM_23870	NO	OG0007552	PF02536; PF02536	mTERF; mTERF		Cc012277	YES	OG0001993	PF00085; PF00085; PF13848	Thioredoxin; Thioredoxin; Thioredoxin-like domain								Cc033877	NO	OG0009215	PF02536; PF02536	mTERF; mTERF
SHERM_02812	NO	OG0004804	PF13359	DDE superfamily endonuclease		SGA_v2.0_scaffold90T27870	NO	OG0003631	PF01585	G-patch domain		SHERM_23869	NO	OG0000118	PF02536; PF02536	mTERF; mTERF		Cc021992	YES	OG0001993	PF00085; PF00085; PF13848	Thioredoxin; Thioredoxin; Thioredoxin-like domain								Cc033878	NO	OG0009215	PF02536; PF02536	mTERF; mTERF
SHERM_03284	NO	OG0000010	PF13359	DDE superfamily endonuclease		SGA_v2.0_scaffold223T42860	NO	OG0008261	PF01585	G-patch domain		SHERM_23868	NO	OG0000118	PF02536; PF02536	mTERF; mTERF		Cc037711	YES	OG0005401	PF00085; PF00085; PF13848	Thioredoxin; Thioredoxin; Thioredoxin-like domain								RAL38524	NO	OG0012149	PF03108	MuDR family transposase
SHERM_03923	NO	OG0000010	PF13359	DDE superfamily endonuclease		SGA_v2.0_scaffold20T09150	NO	OG0005097	PF00503	G-protein alpha subunit		SHERM_23867	NO	OG0000118	PF02536; PF02536	mTERF; mTERF		Cc037730	YES	OG0005401	PF00085; PF00085; PF13848	Thioredoxin; Thioredoxin; Thioredoxin-like domain								RAL41585	NO	OG0000108	PF03108	MuDR family transposase
SHERM_04558	NO	OG0000010	PF13359	DDE superfamily endonuclease		SGA_v2.0_scaffold64T21894	NO	OG0005097	PF00503	G-protein alpha subunit		SHERM_08009	NO	OG0001351	PF02365	No apical meristem (NAM) protein		Cc044315	YES	OG0001993	PF00085; PF00085; PF13848	Thioredoxin; Thioredoxin; Thioredoxin-like domain								RAL42549	NO	OG0000108	PF03108	MuDR family transposase
SHERM_04662	NO	OG0004804	PF13359	DDE superfamily endonuclease		SGA_v2.0_scaffold217T42416	NO	OG0000035	PF13975	gag-polyprotein putative aspartyl protease		SHERM_08035	NO	OG0000693	no_Pfam	no_Pfam		Cc001786	YES	OG0004165	PF03896	Translocon-associated protein (TRAP): alpha subunit								RAL50867	NO	OG0000108	PF03108	MuDR family transposase
SHERM_05175	NO	OG0000010	PF13359	DDE superfamily endonuclease		SGA_v2.0_scaffold18T08513	NO	OG0004821	PF03127; PF00790	GAT domain; VHS domain		SHERM_00474	NO	OG0000112	PF12776	Myb/SANT-like DNA-binding domain		Cc008858	YES	OG0014378	PF00197	Trypsin and protease inhibitor								RAL53595	NO	OG0000108	PF03108	MuDR family transposase
SHERM_05522	NO	OG0000010	PF13359	DDE superfamily endonuclease		SGA_v2.0_scaffold374T50209	NO	OG0008593	PF00320	GATA zinc finger		SHERM_12800	NO	OG0000002	PF08284; PF03732	Retroviral aspartyl protease; Retrotransposon gag protein		Cc038309	YES	OG0014378	PF00197	Trypsin and protease inhibitor								Cc012989	NO	OG0000108	PF03108	MuDR family transposase
SHERM_05528	NO	OG0000010	PF13359	DDE superfamily endonuclease		SGA_v2.0_scaffold376T50262	NO	OG0008593	PF00320	GATA zinc finger		SHERM_22625	NO	OG0000002	PF08284; PF03732	Retroviral aspartyl protease; Retrotransposon gag protein		Cc026734	YES	OG0011230	PF00201	UDP-glucoronosyl and UDP-glucosyl transferase								Cc014194	NO	OG0000108	PF03108	MuDR family transposase
SHERM_06328	NO	OG0000010	PF13359	DDE superfamily endonuclease		SGA_v2.0_scaffold36T14411	NO	OG0004543	PF07802	GCK domain		SHERM_22624	NO	OG0000049	PF03732	Retrotransposon gag protein		Cc045786	YES	OG0014578	PF00201	UDP-glucoronosyl and UDP-glucosyl transferase								Cc024887	NO	OG0000108	PF03108	MuDR family transposase
SHERM_06333	NO	OG0000010	PF13359	DDE superfamily endonuclease		SGA_v2.0_scaffold455T51901	NO	OG0004543	PF07802	GCK domain		SHERM_22622	NO	OG0000008	no_Pfam	no_Pfam		Cc046657	YES	OG0000586	PF02902; PF09331; PF09331; PF02902	Ulp1 protease family: C-terminal catalytic domain; Domain of unknown function (DUF1985); Domain of unknown function (DUF1985); Ulp1 protease family: C-terminal catalytic domain								Cc027202	NO	OG0000108	PF03108	MuDR family transposase
SHERM_06481	NO	OG0000010	PF13359	DDE superfamily endonuclease		SGA_v2.0_scaffold63T21740	NO	OG0003825	PF10250	GDP-fucose protein O-fucosyltransferase		SHERM_22620	NO	OG0000049	PF03732	Retrotransposon gag protein		Cc016405	YES	OG0012677	PF02622; PF02622	Uncharacterized ACR: COG1678; Uncharacterized ACR: COG1678								Cc046105	NO	OG0000108	PF03108	MuDR family transposase
SHERM_00507	NO	OG0000010	PF13359	DDE superfamily endonuclease		SGA_v2.0_scaffold87T27061	NO	OG0003825	PF10250	GDP-fucose protein O-fucosyltransferase		SHERM_20429	NO	OG0000046	PF14392; PF14111	Zinc knuckle; Domain of unknown function (DUF4283)		Cc028039	YES	OG0012677	PF02622; PF02622	Uncharacterized ACR: COG1678; Uncharacterized ACR: COG1678								Cc035782	NO	OG0000108	PF03108; PF14223; PF10551; PF14244	MuDR family transposase; gag-polypeptide of LTR copia-type; MULE transposase domain; gag-polypeptide of LTR copia-type
SHERM_07078	NO	OG0000010	PF13359	DDE superfamily endonuclease		SGA_v2.0_scaffold18T08424	NO	OG0012349	PF00657	GDSL-like Lipase/Acylhydrolase		SHERM_20430	NO	OG0000022	PF13966	zinc-binding in reverse transcriptase		Cc002408	YES	OG0013630	PF13947	Wall-associated receptor kinase galacturonan-binding								Cc032402	NO	OG0000108	PF03108; PF10551	MuDR family transposase; MULE transposase domain
SHERM_07783	NO	OG0004804	PF13359	DDE superfamily endonuclease		SGA_v2.0_scaffold24T10618	NO	OG0008374	PF00657	GDSL-like Lipase/Acylhydrolase		SHERM_26773	NO	OG0001744	PF00646	F-box domain		Cc005539	YES	OG0012360	PF13947	Wall-associated receptor kinase galacturonan-binding								Cc043931	NO	OG0000108	PF03108; PF10551	MuDR family transposase; MULE transposase domain
SHERM_07981	NO	OG0004804	PF13359	DDE superfamily endonuclease		SGA_v2.0_scaffold4T02260	NO	OG0016064	PF00657; PF00657	GDSL-like Lipase/Acylhydrolase; GDSL-like Lipase/Acylhydrolase		SHERM_26795	NO	OG0000002	PF17921; PF00665; PF00078; PF17919	Integrase zinc binding domain; Integrase core domain; Reverse transcriptase (RNA-dependent DNA polymerase); RNase H-like domain found in reverse transcriptase		Cc014359	YES	OG0013630	PF13947	Wall-associated receptor kinase galacturonan-binding								Cc032799	NO	OG0000108	PF03108; PF10551; PF04434	MuDR family transposase; MULE transposase domain; SWIM zinc finger
SHERM_00669	NO	OG0000010	PF13359	DDE superfamily endonuclease		SGA_v2.0_scaffold95T28795	NO	OG0016064	PF00657; PF00657	GDSL-like Lipase/Acylhydrolase; GDSL-like Lipase/Acylhydrolase		SHERM_26793	NO	OG0001816	PF16488; PF02171; PF02170; PF08699; PF16486	Argonaute linker 2 domain; Piwi domain; PAZ domain; Argonaute linker 1 domain; N-terminal domain of argonaute		Cc036653	YES	OG0012360	PF13947	Wall-associated receptor kinase galacturonan-binding								RAL37638	NO	OG0000108	PF03108; PF04434	MuDR family transposase; SWIM zinc finger
SHERM_07954	NO	OG0000112	PF13359; PF13359; PF12776	DDE superfamily endonuclease; DDE superfamily endonuclease; Myb/SANT-like DNA-binding domain		SGA_v2.0_scaffold15T07485	NO	OG0000999	PF00626	Gelsolin repeat		SHERM_25484	NO	OG0000066	PF03732; PF13650	Retrotransposon gag protein; Aspartyl protease		Cc045881	YES	OG0000582	PF13947; PF13947	Wall-associated receptor kinase galacturonan-binding; Wall-associated receptor kinase galacturonan-binding								RAL42495	NO	OG0000108	PF03108; PF04434	MuDR family transposase; SWIM zinc finger
SHERM_24797	NO	OG0000010	PF13359; PF12776	DDE superfamily endonuclease; Myb/SANT-like DNA-binding domain		SGA_v2.0_scaffold136T35036	NO	OG0000999	PF00626	Gelsolin repeat		SHERM_25480	NO	OG0000112	PF12776	Myb/SANT-like DNA-binding domain		Cc046324	YES	OG0000582	PF13947; PF13947	Wall-associated receptor kinase galacturonan-binding; Wall-associated receptor kinase galacturonan-binding								Cc008859	NO	OG0000108	PF03108; PF04434	MuDR family transposase; SWIM zinc finger
SHERM_26124	NO	OG0000010	PF13359; PF12776	DDE superfamily endonuclease; Myb/SANT-like DNA-binding domain		SGA_v2.0_scaffold7T03949	NO	OG0016076	PF03321	GH3 auxin-responsive promoter		SHERM_25482	NO	OG0000112	no_Pfam	no_Pfam		Cc003202	YES	OG0002437	PF00400; PF00400; PF00400; PF01190	WD domain: G-beta repeat; WD domain: G-beta repeat; WD domain: G-beta repeat; Pollen proteins Ole e I like								Cc027624	NO	OG0000108	PF03108; PF04434	MuDR family transposase; SWIM zinc finger
SHERM_10915	NO	OG0000010	PF13359; PF12776	DDE superfamily endonuclease; Myb/SANT-like DNA-binding domain		SGA_v2.0_scaffold7T03947	NO	OG0016076	PF03321	GH3 auxin-responsive promoter		SHERM_25483	NO	OG0000112	no_Pfam	no_Pfam		Cc006005	YES	OG0000124	PF00400; PF00400; PF00400; PF00400; PF00400; PF14244; PF14223; PF00413; PF01471; PF14244; PF00413; PF01471; PF14223; PF00400; PF00400; PF00400; PF00400; PF00400	WD domain: G-beta repeat; WD domain: G-beta repeat; WD domain: G-beta repeat; WD domain: G-beta repeat; WD domain: G-beta repeat; gag-polypeptide of LTR copia-type; gag-polypeptide of LTR copia-type; Matrixin; Putative peptidoglycan binding domain; gag-polypeptide of LTR copia-type; Matrixin; Putative peptidoglycan binding domain; gag-polypeptide of LTR copia-type; WD domain: G-beta repeat; WD do…								Cc033150	NO	OG0000108	PF03108; PF04434	MuDR family transposase; SWIM zinc finger
SHERM_13765	NO	OG0000112	PF13359; PF12776	DDE superfamily endonuclease; Myb/SANT-like DNA-binding domain		SGA_v2.0_scaffold90T27625	NO	OG0010891	PF01182	Glucosamine-6-phosphate isomerases/6-phosphogluconolactonase		SHERM_00506	NO	OG0000449	PF12776	Myb/SANT-like DNA-binding domain		Cc000426	YES	OG0012867	PF12609	Wound-induced protein								Cc017097	NO	OG0000108	PF03108; PF04434; PF03108	MuDR family transposase; SWIM zinc finger; MuDR family transposase
SHERM_07351	NO	OG0013038	PF13359; PF12776	DDE superfamily endonuclease; Myb/SANT-like DNA-binding domain		SGA_v2.0_scaffold269T46284	NO	OG0010891	PF01182	Glucosamine-6-phosphate isomerases/6-phosphogluconolactonase		SHERM_00511	NO	OG0013099	PF14392	Zinc knuckle		Cc019087	YES	OG0012867	PF12609	Wound-induced protein								Cc034701	NO	OG0000108	PF03108; PF04434; PF10551; PF03108	MuDR family transposase; SWIM zinc finger; MULE transposase domain; MuDR family transposase
SHERM_23886	NO	OG0005189	PF01121	Dephospho-CoA kinase		SGA_v2.0_scaffold20T09216	NO	OG0007874	PF00462	Glutaredoxin		SHERM_29184	NO	OG0000043	PF00646	F-box domain		Cc041349	YES	OG0000335	PF07983	X8 domain								Cc013309	NO	OG0000108	PF10551	MULE transposase domain
SHERM_18867	NO	OG0005189	PF01121	Dephospho-CoA kinase		SGA_v2.0_scaffold163T38021	NO	OG0007874	PF00462	Glutaredoxin		SHERM_12540	NO	OG0000069	no_Pfam	no_Pfam		Cc041357	YES	OG0010201	PF07983	X8 domain								Cc024012	NO	OG0000089	PF10551	MULE transposase domain
SHERM_26777	NO	OG0005917	PF00781	Diacylglycerol kinase catalytic domain		SGA_v2.0_scaffold1T00385	NO	OG0016056	PF00043; PF13417	Glutathione S-transferase: C-terminal domain; Glutathione S-transferase: N-terminal domain		SHERM_21023	NO	OG0000998	PF02365	No apical meristem (NAM) protein		Cc011359	YES	OG0002411	PF07983; PF00332	X8 domain; Glycosyl hydrolases family 17								Cc028648	NO	OG0000108	PF10551	MULE transposase domain
SHERM_05457	NO	OG0005917	PF00781	Diacylglycerol kinase catalytic domain		SGA_v2.0_scaffold1T00384	NO	OG0016056	PF13417; PF02798; PF00043; PF00043	Glutathione S-transferase: N-terminal domain; Glutathione S-transferase: N-terminal domain; Glutathione S-transferase: C-terminal domain; Glutathione S-transferase: C-terminal domain		SHERM_21010	NO	OG0001744	no_Pfam	no_Pfam		Cc013219	YES	OG0002411	PF07983; PF00332	X8 domain; Glycosyl hydrolases family 17								Cc040440	NO	OG0000089	PF10551	MULE transposase domain
SHERM_24642	NO	OG0016204	PF01738	Dienelactone hydrolase family		SGA_v2.0_scaffold31T12749	NO	OG0006126	PF00232	Glycosyl hydrolase family 1		SHERM_21011	NO	OG0001744	no_Pfam	no_Pfam		Cc022684	YES	OG0001132	PF07983; PF00332	X8 domain; Glycosyl hydrolases family 17								Cc035502	NO	OG0000108	PF10551; PF02929	MULE transposase domain; Beta galactosidase small chain
SHERM_17527	NO	OG0016204	PF01738	Dienelactone hydrolase family		SGA_v2.0_scaffold31T12743	NO	OG0006126	PF00232	Glycosyl hydrolase family 1		SHERM_21051	NO	OG0004190	PF02985; PF12348; PF12348	HEAT repeat; CLASP N terminal; CLASP N terminal		Cc023762	YES	OG0001319	PF07983; PF00332	X8 domain; Glycosyl hydrolases family 17								Cc038204	NO	OG0000089	PF10551; PF03101	MULE transposase domain; FAR1 DNA-binding domain
SHERM_17427	NO	OG0014920	PF08100; PF00891	Dimerisation domain; O-methyltransferase domain		SGA_v2.0_scaffold92T28312	NO	OG0006126	PF00232	Glycosyl hydrolase family 1		SHERM_21055	NO	OG0000998	PF02365	No apical meristem (NAM) protein		Cc030137	YES	OG0011985	PF07983; PF00332	X8 domain; Glycosyl hydrolases family 17								Cc004655	NO	OG0000089	PF10551; PF03101; PF04434	MULE transposase domain; FAR1 DNA-binding domain; SWIM zinc finger
SHERM_17429	NO	OG0014920	PF08100; PF00891	Dimerisation domain; O-methyltransferase domain		SGA_v2.0_scaffold4342T54471	NO	OG0006126	PF00232	Glycosyl hydrolase family 1		SHERM_21057	NO	OG0000998	PF02365	No apical meristem (NAM) protein		Cc035014	YES	OG0015456	PF07983; PF00332	X8 domain; Glycosyl hydrolases family 17								Cc033384	NO	OG0000108	PF10551; PF03108	MULE transposase domain; MuDR family transposase
SHERM_27034	NO	OG0008357	PF04003	Dip2/Utp12 Family		SGA_v2.0_scaffold31T12750	NO	OG0006126	PF00232; PF00232	Glycosyl hydrolase family 1; Glycosyl hydrolase family 1		SHERM_21015	NO	OG0000448	PF06839	GRF zinc finger		Cc044086	YES	OG0001319	PF07983; PF00332	X8 domain; Glycosyl hydrolases family 17								Cc040011	NO	OG0000108	PF10551; PF03108	MULE transposase domain; MuDR family transposase
SHERM_04175	NO	OG0008357	PF04003	Dip2/Utp12 Family		SGA_v2.0_scaffold131T34444	NO	OG0004011	PF00759	Glycosyl hydrolase family 9		SHERM_20559	NO	OG0001119	no_Pfam	no_Pfam		Cc021616	YES	OG0001132	PF07983; PF00332; PF02458	X8 domain; Glycosyl hydrolases family 17; Transferase family								Cc029420	NO	OG0000108	PF10551; PF00078; PF03108	MULE transposase domain; Reverse transcriptase (RNA-dependent DNA polymerase); MuDR family transposase
SHERM_25432	NO	OG0000263	PF03018	Dirigent-like protein		SGA_v2.0_scaffold254T45212	NO	OG0004011	PF00759	Glycosyl hydrolase family 9		SHERM_20550	NO	OG0000008	PF14392; PF14111	Zinc knuckle; Domain of unknown function (DUF4283)		Cc002206	YES	OG0007223	PF14541; PF14543	Xylanase inhibitor C-terminal; Xylanase inhibitor N-terminal								Cc014793	NO	OG0000108	PF10551; PF04434	MULE transposase domain; SWIM zinc finger
SHERM_23239	NO	OG0003310	PF01896	DNA primase small subunit		SGA_v2.0_scaffold49T18382	NO	OG0007675	PF00332; PF07983	Glycosyl hydrolases family 17; X8 domain		SHERM_04572	NO	OG0000016	PF14111; PF14392; PF00078	Domain of unknown function (DUF4283); Zinc knuckle; Reverse transcriptase (RNA-dependent DNA polymerase)		Cc004945	YES	OG0008123	PF14541; PF14543	Xylanase inhibitor C-terminal; Xylanase inhibitor N-terminal								Cc017959	NO	OG0000108	PF10551; PF04434	MULE transposase domain; SWIM zinc finger
SHERM_12116	NO	OG0003310	PF01896	DNA primase small subunit		SGA_v2.0_scaffold159T37539	NO	OG0007675	PF00332; PF07983	Glycosyl hydrolases family 17; X8 domain		SHERM_18149	NO	OG0000066	no_Pfam	no_Pfam		Cc006114	YES	OG0002255	PF14541; PF14543	Xylanase inhibitor C-terminal; Xylanase inhibitor N-terminal								Cc032967	NO	OG0000108	PF10551; PF04434	MULE transposase domain; SWIM zinc finger
SHERM_12914	NO	OG0003310	PF01896	DNA primase small subunit		SGA_v2.0_scaffold66T22254	NO	OG0013849	PF01055	Glycosyl hydrolases family 31		SHERM_12614	NO	OG0000016	PF00078	Reverse transcriptase (RNA-dependent DNA polymerase)		Cc009289	YES	OG0002255	PF14541; PF14543	Xylanase inhibitor C-terminal; Xylanase inhibitor N-terminal								Cc035162	NO	OG0000108	PF10551; PF04434	MULE transposase domain; SWIM zinc finger
SHERM_09680	NO	OG0003730	PF01556; PF00226; PF14223	DnaJ C terminal domain; DnaJ domain; gag-polypeptide of LTR copia-type		SGA_v2.0_scaffold105T30282	NO	OG0013849	PF01055	Glycosyl hydrolases family 31		SHERM_12627	NO	OG0001133	PF05919; PF05919	Mitovirus RNA-dependent RNA polymerase; Mitovirus RNA-dependent RNA polymerase		Cc013940	YES	OG0004743	PF14541; PF14543	Xylanase inhibitor C-terminal; Xylanase inhibitor N-terminal								Cc039396	NO	OG0000089	PF10551; PF04434; PF03101	MULE transposase domain; SWIM zinc finger; FAR1 DNA-binding domain
SHERM_10480	NO	OG0006753	PF00226	DnaJ domain		SGA_v2.0_scaffold85T26583	NO	OG0003484	PF01501	Glycosyl transferase family 8		SHERM_01025	NO	OG0004577	PF05903	PPPDE putative peptidase domain		Cc014348	YES	OG0002840	PF14541; PF14543	Xylanase inhibitor C-terminal; Xylanase inhibitor N-terminal								RAL42034	NO	OG0001490	PF12776	Myb/SANT-like DNA-binding domain
SHERM_11634	NO	OG0012682	PF00226	DnaJ domain		SGA_v2.0_scaffold313T48288	NO	OG0006762	PF01501	Glycosyl transferase family 8		SHERM_29401	NO	OG0000080	PF09331	Domain of unknown function (DUF1985)		Cc016544	YES	OG0014563	PF14541; PF14543	Xylanase inhibitor C-terminal; Xylanase inhibitor N-terminal								RAL50130	NO	OG0001490	PF12776	Myb/SANT-like DNA-binding domain
SHERM_19422	NO	OG0012682	PF00226	DnaJ domain		SGA_v2.0_scaffold373T50206	NO	OG0003484	PF01501	Glycosyl transferase family 8		SHERM_14245	NO	OG0000008	no_Pfam	no_Pfam		Cc016795	YES	OG0004743	PF14541; PF14543	Xylanase inhibitor C-terminal; Xylanase inhibitor N-terminal								Cc002536	NO	OG0001490	PF12776; PF13359	Myb/SANT-like DNA-binding domain; DDE superfamily endonuclease
SHERM_20777	NO	OG0007198	PF00226	DnaJ domain		SGA_v2.0_scaffold25T10947	NO	OG0006762	PF01501; PF01501	Glycosyl transferase family 8; Glycosyl transferase family 8		SHERM_01645	NO	OG0013102	PF17766; PF00082	Fibronectin type-III domain; Subtilase family		Cc023026	YES	OG0012664	PF14541; PF14543	Xylanase inhibitor C-terminal; Xylanase inhibitor N-terminal								RAL39790	NO	OG0006061	PF00931	NB-ARC domain
SHERM_07367	NO	OG0008956	PF00226	DnaJ domain		SGA_v2.0_scaffold26T11286	NO	OG0013152	PF01697	Glycosyltransferase family 92		SHERM_17209	NO	OG0006513	no_Pfam	no_Pfam		Cc032572	YES	OG0008123	PF14541; PF14543	Xylanase inhibitor C-terminal; Xylanase inhibitor N-terminal								RAL39792	NO	OG0006061	PF00931	NB-ARC domain
SHERM_14586	NO	OG0000636	PF00226; PF00069; PF00069	DnaJ domain; Protein kinase domain; Protein kinase domain		SGA_v2.0_scaffold161T37848	NO	OG0013152	PF01697	Glycosyltransferase family 92		SHERM_17210	NO	OG0006513	no_Pfam	no_Pfam		Cc035515	YES	OG0007514	PF14541; PF14543	Xylanase inhibitor C-terminal; Xylanase inhibitor N-terminal								Cc018906	NO	OG0006061	PF00931	NB-ARC domain
SHERM_15349	NO	OG0006753	PF00226; PF12171	DnaJ domain; Zinc-finger double-stranded RNA-binding		SGA_v2.0_scaffold52T19227	NO	OG0007155	PF02092; PF02091; PF05746	Glycyl-tRNA synthetase beta subunit; Glycyl-tRNA synthetase alpha subunit; DALR anticodon binding domain		SHERM_17211	NO	OG0006513	no_Pfam	no_Pfam		Cc044998	YES	OG0001566	PF14541; PF14543	Xylanase inhibitor C-terminal; Xylanase inhibitor N-terminal								Cc038454	NO	OG0006061	PF00931	NB-ARC domain
SHERM_28235	NO	OG0010358	PF08285	Dolichol-phosphate mannosyltransferase subunit 3 (DPM3)		SGA_v2.0_scaffold340T49325	NO	OG0007155	PF02092; PF02092; PF02091	Glycyl-tRNA synthetase beta subunit; Glycyl-tRNA synthetase beta subunit; Glycyl-tRNA synthetase alpha subunit		SHERM_12633	NO	OG0000112	no_Pfam	no_Pfam		Cc007670	YES	OG0009187	PF14543	Xylanase inhibitor N-terminal								Cc030785	NO	OG0006061	PF00931; PF00931	NB-ARC domain; NB-ARC domain
SHERM_06902	NO	OG0010358	PF08285	Dolichol-phosphate mannosyltransferase subunit 3 (DPM3)		SGA_v2.0_scaffold116T32194	NO	OG0006830	PF00903	Glyoxalase/Bleomycin resistance protein/Dioxygenase superfamily		SHERM_12192	NO	OG0006905	PF00847	AP2 domain		Cc030613	YES	OG0009187	PF14543	Xylanase inhibitor N-terminal								RAL48686	NO	OG0011249	PF02365	No apical meristem (NAM) protein
SHERM_10015	NO	OG0000053	PF09331	Domain of unknown function (DUF1985)		SGA_v2.0_scaffold263T45967	NO	OG0006830	PF00903	Glyoxalase/Bleomycin resistance protein/Dioxygenase superfamily		SHERM_12194	NO	OG0000008	PF14111; PF14392	Domain of unknown function (DUF4283); Zinc knuckle		Cc000828	YES	OG0014563	PF14543; PF14541	Xylanase inhibitor N-terminal; Xylanase inhibitor C-terminal								RAL52764	NO	OG0011249	PF02365	No apical meristem (NAM) protein
SHERM_10067	NO	OG0000053	PF09331	Domain of unknown function (DUF1985)		SGA_v2.0_scaffold171T38944	NO	OG0008634	PF04113	Gpi16 subunit: GPI transamidase component		SHERM_27424	NO	OG0000988	no_Pfam	no_Pfam		Cc001536	YES	OG0001566	PF14543; PF14541	Xylanase inhibitor N-terminal; Xylanase inhibitor C-terminal								RAL52766	NO	OG0011249	PF02365	No apical meristem (NAM) protein
SHERM_10271	NO	OG0000053	PF09331	Domain of unknown function (DUF1985)		SGA_v2.0_scaffold34T13776	NO	OG0008634	PF04113; PF04113	Gpi16 subunit: GPI transamidase component; Gpi16 subunit: GPI transamidase component		SHERM_27457	NO	OG0004344	PF01257	Thioredoxin-like [2Fe-2S] ferredoxin		Cc002397	YES	OG0002840	PF14543; PF14541	Xylanase inhibitor N-terminal; Xylanase inhibitor C-terminal								Cc004506	NO	OG0011249	PF02365	No apical meristem (NAM) protein
SHERM_23031	NO	OG0007560	PF09331	Domain of unknown function (DUF1985)		SGA_v2.0_scaffold35T14243	NO	OG0016121	PF03514	GRAS domain family		SHERM_27490	NO	OG0000482	PF14303	No apical meristem-associated C-terminal domain		Cc006870	YES	OG0002840	PF14543; PF14541	Xylanase inhibitor N-terminal; Xylanase inhibitor C-terminal								Cc004513	NO	OG0011249	PF02365	No apical meristem (NAM) protein
SHERM_23320	NO	OG0000053	PF09331	Domain of unknown function (DUF1985)		SGA_v2.0_scaffold35T14241	NO	OG0016121	PF03514	GRAS domain family		SHERM_00811	NO	OG0000111	no_Pfam	no_Pfam		Cc007806	YES	OG0002840	PF14543; PF14541	Xylanase inhibitor N-terminal; Xylanase inhibitor C-terminal								Cc019699	NO	OG0011249	PF02365	No apical meristem (NAM) protein
SHERM_24364	NO	OG0000053	PF09331	Domain of unknown function (DUF1985)		SGA_v2.0_scaffold203T41540	NO	OG0001941	PF03514	GRAS domain family		SHERM_00812	NO	OG0000111	no_Pfam	no_Pfam		Cc016683	YES	OG0002255	PF14543; PF14541	Xylanase inhibitor N-terminal; Xylanase inhibitor C-terminal								Cc019707	NO	OG0011249	PF02365	No apical meristem (NAM) protein
SHERM_24521	NO	OG0000053	PF09331	Domain of unknown function (DUF1985)		SGA_v2.0_scaffold41T15726	NO	OG0001941	PF03514; PF03514; PF03514	GRAS domain family; GRAS domain family; GRAS domain family		SHERM_00799	NO	OG0000008	PF14111; PF14392	Domain of unknown function (DUF4283); Zinc knuckle		Cc034301	YES	OG0002255	PF14543; PF14541	Xylanase inhibitor N-terminal; Xylanase inhibitor C-terminal								Cc035899	NO	OG0000104	PF14303; PF14111	No apical meristem-associated C-terminal domain; Domain of unknown function (DUF4283)
SHERM_25485	NO	OG0007560	PF09331	Domain of unknown function (DUF1985)		SGA_v2.0_scaffold1T00312	NO	OG0004078	PF06839	GRF zinc finger		SHERM_12640	NO	OG0000080	PF10536; PF09331	Plant mobile domain; Domain of unknown function (DUF1985)		Cc045073	YES	OG0012664	PF14543; PF14541	Xylanase inhibitor N-terminal; Xylanase inhibitor C-terminal								RAL36911	NO	OG0000194	no_Pfam	no_Pfam
SHERM_25519	NO	OG0007560	PF09331	Domain of unknown function (DUF1985)		SGA_v2.0_scaffold2T00884	NO	OG0000448	PF06839	GRF zinc finger		SHERM_12649	NO	OG0006130	PF00082; PF17766; PF02225	Subtilase family; Fibronectin type-III domain; PA domain		Cc000820	YES	OG0006458	PF06955; PF00722	Xyloglucan endo-transglycosylase (XET) C-terminus; Glycosyl hydrolases family 16								RAL37526	NO	OG0002049	no_Pfam	no_Pfam
SHERM_26513	NO	OG0000053	PF09331	Domain of unknown function (DUF1985)		SGA_v2.0_scaffold3T01575	NO	OG0000448	PF06839	GRF zinc finger		SHERM_12650	NO	OG0006130	PF00082; PF02225; PF17766	Subtilase family; PA domain; Fibronectin type-III domain		Cc009459	YES	OG0008080	PF06955; PF00722	Xyloglucan endo-transglycosylase (XET) C-terminus; Glycosyl hydrolases family 16								RAL37552	NO	OG0012137	no_Pfam	no_Pfam
SHERM_26681	NO	OG0007560	PF09331	Domain of unknown function (DUF1985)		SGA_v2.0_scaffold3T01609	NO	OG0000005	PF06839	GRF zinc finger		SHERM_19393	NO	OG0000482	PF14303	No apical meristem-associated C-terminal domain		Cc016553	YES	OG0006458	PF06955; PF00722	Xyloglucan endo-transglycosylase (XET) C-terminus; Glycosyl hydrolases family 16								RAL37553	NO	OG0012137	no_Pfam	no_Pfam
SHERM_29269	NO	OG0000053	PF09331	Domain of unknown function (DUF1985)		SGA_v2.0_scaffold4T02359	NO	OG0000005	PF06839	GRF zinc finger		SHERM_14432	NO	OG0004068	PF03108	MuDR family transposase		Cc024069	YES	OG0011182	PF06955; PF00722	Xyloglucan endo-transglycosylase (XET) C-terminus; Glycosyl hydrolases family 16								RAL37586	NO	OG0000784	no_Pfam	no_Pfam
SHERM_10622	NO	OG0000053	PF09331	Domain of unknown function (DUF1985)		SGA_v2.0_scaffold5T03007	NO	OG0004078	PF06839	GRF zinc finger		SHERM_14401	NO	OG0000005	no_Pfam	no_Pfam		Cc041499	YES	OG0008142	PF06955; PF00722	Xyloglucan endo-transglycosylase (XET) C-terminus; Glycosyl hydrolases family 16								RAL37587	NO	OG0000784	no_Pfam	no_Pfam
SHERM_10988	NO	OG0000053	PF09331	Domain of unknown function (DUF1985)		SGA_v2.0_scaffold5T03034	NO	OG0007556	PF06839	GRF zinc finger		SHERM_14382	NO	OG0001287	PF00201	UDP-glucoronosyl and UDP-glucosyl transferase		Cc004012	YES	OG0002602	PF00642	Zinc finger C-x8-C-x5-C-x3-H type (and similar)								RAL37786	NO	OG0000165	no_Pfam	no_Pfam
SHERM_11627	NO	OG0000053	PF09331	Domain of unknown function (DUF1985)		SGA_v2.0_scaffold10T05216	NO	OG0000005	PF06839	GRF zinc finger		SHERM_15200	NO	OG0000035	PF03732	Retrotransposon gag protein		Cc020836	YES	OG0002602	PF00642	Zinc finger C-x8-C-x5-C-x3-H type (and similar)								RAL37895	NO	OG0009159	no_Pfam	no_Pfam
SHERM_01011	NO	OG0000586	PF09331	Domain of unknown function (DUF1985)		SGA_v2.0_scaffold13T06336	NO	OG0000005	PF06839	GRF zinc finger		SHERM_16829	NO	OG0000253	no_Pfam	no_Pfam		Cc015689	YES	OG0000167	PF13966	zinc-binding in reverse transcriptase								RAL38049	NO	OG0000165	no_Pfam	no_Pfam
SHERM_13816	NO	OG0000053	PF09331	Domain of unknown function (DUF1985)		SGA_v2.0_scaffold13T06411	NO	OG0000005	PF06839	GRF zinc finger		SHERM_25716	NO	OG0000049	PF03732	Retrotransposon gag protein		Cc012889	NO	OG0003326	PF02364	1:3-beta-glucan synthase component								RAL38081	NO	OG0000165	no_Pfam	no_Pfam
SHERM_14342	NO	OG0000053	PF09331	Domain of unknown function (DUF1985)		SGA_v2.0_scaffold14T07096	NO	OG0000005	PF06839	GRF zinc finger		SHERM_25456	NO	OG0000066	PF03732	Retrotransposon gag protein		Cc031630	NO	OG0003326	PF02364	1:3-beta-glucan synthase component								RAL38196	NO	OG0009161	no_Pfam	no_Pfam
SHERM_16813	NO	OG0000053	PF09331	Domain of unknown function (DUF1985)		SGA_v2.0_scaffold14T07112	NO	OG0000005	PF06839	GRF zinc finger		SHERM_28531	NO	OG0000231	PF14303	No apical meristem-associated C-terminal domain		Cc036986	NO	OG0003326	PF02364	1:3-beta-glucan synthase component								RAL38776	NO	OG0000276	no_Pfam	no_Pfam
SHERM_17940	NO	OG0000586	PF09331	Domain of unknown function (DUF1985)		SGA_v2.0_scaffold14T06948	NO	OG0000005	PF06839	GRF zinc finger		SHERM_00281	NO	OG0001001	PF00078; PF14392; PF14111	Reverse transcriptase (RNA-dependent DNA polymerase); Zinc knuckle; Domain of unknown function (DUF4283)		Cc038586	NO	OG0003326	PF02364	1:3-beta-glucan synthase component								RAL38788	NO	OG0004036	no_Pfam	no_Pfam
SHERM_20128	NO	OG0000053	PF09331	Domain of unknown function (DUF1985)		SGA_v2.0_scaffold17T08080	NO	OG0004078	PF06839	GRF zinc finger		SHERM_17564	NO	OG0000008	PF14392; PF14111	Zinc knuckle; Domain of unknown function (DUF4283)		Cc039414	NO	OG0013629	PF02364	1:3-beta-glucan synthase component								RAL38926	NO	OG0011184	no_Pfam	no_Pfam
SHERM_20600	NO	OG0000053	PF09331	Domain of unknown function (DUF1985)		SGA_v2.0_scaffold21T09368	NO	OG0000267	PF06839	GRF zinc finger		SHERM_03955	NO	OG0000066	PF03732	Retrotransposon gag protein		Cc040261	NO	OG0013629	PF02364	1:3-beta-glucan synthase component								RAL38927	NO	OG0011184	no_Pfam	no_Pfam
SHERM_21306	NO	OG0000053	PF09331	Domain of unknown function (DUF1985)		SGA_v2.0_scaffold22T09703	NO	OG0007556	PF06839	GRF zinc finger		SHERM_11788	NO	OG0000016	PF00078	Reverse transcriptase (RNA-dependent DNA polymerase)		Cc040763	NO	OG0003326	PF02364	1:3-beta-glucan synthase component								RAL38928	NO	OG0011184	no_Pfam	no_Pfam
SHERM_22537	NO	OG0000053	PF09331	Domain of unknown function (DUF1985)		SGA_v2.0_scaffold22T09678	NO	OG0000448	PF06839	GRF zinc finger		SHERM_17812	NO	OG0004949	PF14392; PF14111	Zinc knuckle; Domain of unknown function (DUF4283)		Cc040837	NO	OG0013629	PF02364	1:3-beta-glucan synthase component								RAL39788	NO	OG0006061	no_Pfam	no_Pfam
SHERM_02363	NO	OG0000053	PF09331	Domain of unknown function (DUF1985)		SGA_v2.0_scaffold23T10087	NO	OG0000005	PF06839	GRF zinc finger		SHERM_20210	NO	OG0000080	PF09331	Domain of unknown function (DUF1985)		Cc041082	NO	OG0003326	PF02364	1:3-beta-glucan synthase component								RAL39789	NO	OG0006061	no_Pfam	no_Pfam
SHERM_02723	NO	OG0000053	PF09331	Domain of unknown function (DUF1985)		SGA_v2.0_scaffold28T12041	NO	OG0000005	PF06839	GRF zinc finger		SHERM_20212	NO	OG0000017	PF03478	Protein of unknown function (DUF295)		Cc000856	NO	OG0003326	PF02364; PF02364	1:3-beta-glucan synthase component; 1:3-beta-glucan synthase component								RAL40302	NO	OG0000050	no_Pfam	no_Pfam
SHERM_00415	NO	OG0007560	PF09331	Domain of unknown function (DUF1985)		SGA_v2.0_scaffold29T12301	NO	OG0000005	PF06839	GRF zinc finger		SHERM_24479	NO	OG0000051	no_Pfam	no_Pfam		Cc015961	NO	OG0003326	PF02364; PF02364	1:3-beta-glucan synthase component; 1:3-beta-glucan synthase component								RAL40354	NO	OG0000167	no_Pfam	no_Pfam
SHERM_04565	NO	OG0000053	PF09331	Domain of unknown function (DUF1985)		SGA_v2.0_scaffold30T12367	NO	OG0000448	PF06839	GRF zinc finger		SHERM_24474	NO	OG0000002	PF17919; PF00078	RNase H-like domain found in reverse transcriptase; Reverse transcriptase (RNA-dependent DNA polymerase)		Cc029259	NO	OG0013629	PF02364; PF02364	1:3-beta-glucan synthase component; 1:3-beta-glucan synthase component								RAL40374	NO	OG0000437	no_Pfam	no_Pfam
SHERM_06489	NO	OG0000053	PF09331	Domain of unknown function (DUF1985)		SGA_v2.0_scaffold38T14998	NO	OG0000448	PF06839	GRF zinc finger		SHERM_13000	NO	OG0000049	PF03732	Retrotransposon gag protein		Cc039761	NO	OG0003326	PF02364; PF02364	1:3-beta-glucan synthase component; 1:3-beta-glucan synthase component								RAL40528	NO	OG0001490	no_Pfam	no_Pfam
SHERM_06728	NO	OG0000053	PF09331	Domain of unknown function (DUF1985)		SGA_v2.0_scaffold43T16251	NO	OG0007556	PF06839	GRF zinc finger		SHERM_05169	NO	OG0006905	PF00847	AP2 domain		Cc040838	NO	OG0003326	PF02364; PF02364	1:3-beta-glucan synthase component; 1:3-beta-glucan synthase component								RAL40800	NO	OG0002804	no_Pfam	no_Pfam
SHERM_06934	NO	OG0000053	PF09331	Domain of unknown function (DUF1985)		SGA_v2.0_scaffold45T16985	NO	OG0000005	PF06839	GRF zinc finger		SHERM_01136	NO	OG0002422	no_Pfam	no_Pfam		Cc034252	NO	OG0003326	PF02364; PF02364; PF02364; PF02364	1:3-beta-glucan synthase component; 1:3-beta-glucan synthase component; 1:3-beta-glucan synthase component; 1:3-beta-glucan synthase component								RAL40956	NO	OG0012149	no_Pfam	no_Pfam
SHERM_06953	NO	OG0000053	PF09331	Domain of unknown function (DUF1985)		SGA_v2.0_scaffold45T17224	NO	OG0007556	PF06839	GRF zinc finger		SHERM_04658	NO	OG0000022	PF13966	zinc-binding in reverse transcriptase		Cc032625	NO	OG0001596	PF02364; PF14288	1:3-beta-glucan synthase component; 1:3-beta-glucan synthase subunit FKS1: domain-1								RAL41029	NO	OG0004758	no_Pfam	no_Pfam
SHERM_07363	NO	OG0000053	PF09331	Domain of unknown function (DUF1985)		SGA_v2.0_scaffold50T18510	NO	OG0000267	PF06839	GRF zinc finger		SHERM_04650	NO	OG0000022	PF13966	zinc-binding in reverse transcriptase		Cc003992	NO	OG0001596	PF14288; PF02364	1:3-beta-glucan synthase subunit FKS1: domain-1; 1:3-beta-glucan synthase component								RAL41126	NO	OG0000165	no_Pfam	no_Pfam
SHERM_24365	NO	OG0000053	PF09331; PF02902	Domain of unknown function (DUF1985); Ulp1 protease family: C-terminal catalytic domain		SGA_v2.0_scaffold53T19282	NO	OG0000448	PF06839	GRF zinc finger		SHERM_04652	NO	OG0004774	no_Pfam	no_Pfam		Cc020819	NO	OG0001596	PF14288; PF02364	1:3-beta-glucan synthase subunit FKS1: domain-1; 1:3-beta-glucan synthase component								RAL41388	NO	OG0012173	no_Pfam	no_Pfam
SHERM_15620	NO	OG0000053	PF09331; PF02902	Domain of unknown function (DUF1985); Ulp1 protease family: C-terminal catalytic domain		SGA_v2.0_scaffold54T19529	NO	OG0000005	PF06839	GRF zinc finger		SHERM_13013	NO	OG0000046	PF14111	Domain of unknown function (DUF4283)		Cc041429	NO	OG0001596	PF14288; PF02364	1:3-beta-glucan synthase subunit FKS1: domain-1; 1:3-beta-glucan synthase component								RAL41541	NO	OG0000167	no_Pfam	no_Pfam
SHERM_17483	NO	OG0000053	PF09331; PF02902	Domain of unknown function (DUF1985); Ulp1 protease family: C-terminal catalytic domain		SGA_v2.0_scaffold55T19817	NO	OG0000005	PF06839	GRF zinc finger		SHERM_13014	NO	OG0000930	PF11250	Fantastic Four meristem regulator		Cc040748	NO	OG0003326	PF14288; PF02364; PF02364; PF14288	1:3-beta-glucan synthase subunit FKS1: domain-1; 1:3-beta-glucan synthase component; 1:3-beta-glucan synthase component; 1:3-beta-glucan synthase subunit FKS1: domain-1								RAL41611	NO	OG0004045	no_Pfam	no_Pfam
SHERM_08683	NO	OG0000053	PF09331; PF02902	Domain of unknown function (DUF1985); Ulp1 protease family: C-terminal catalytic domain		SGA_v2.0_scaffold55T19721	NO	OG0004078	PF06839	GRF zinc finger		SHERM_13004	NO	OG0000111	no_Pfam	no_Pfam		Cc002718	NO	OG0000918	PF07779	10 TM Acyl Transferase domain found in Cas1p								RAL41965	NO	OG0001490	no_Pfam	no_Pfam
SHERM_23718	NO	OG0000183	PF11443	Domain of unknown function (DUF2828)		SGA_v2.0_scaffold57T20239	NO	OG0000005	PF06839	GRF zinc finger		SHERM_13023	NO	OG0000051	PF00665; PF13976	Integrase core domain; GAG-pre-integrase domain		Cc041794	NO	OG0000918	PF07779	10 TM Acyl Transferase domain found in Cas1p								RAL42051	NO	OG0001281	no_Pfam	no_Pfam
SHERM_14546	NO	OG0000183	PF11443	Domain of unknown function (DUF2828)		SGA_v2.0_scaffold59T20773	NO	OG0000005	PF06839	GRF zinc finger		SHERM_13028	NO	OG0000008	PF14392; PF14111	Zinc knuckle; Domain of unknown function (DUF4283)		Cc031332	NO	OG0000918	PF07779; PF07779	10 TM Acyl Transferase domain found in Cas1p; 10 TM Acyl Transferase domain found in Cas1p								RAL42052	NO	OG0001281	no_Pfam	no_Pfam
SHERM_08055	NO	OG0000183	PF11443	Domain of unknown function (DUF2828)		SGA_v2.0_scaffold59T20728	NO	OG0000005	PF06839	GRF zinc finger		SHERM_13006	NO	OG0000206	PF03004	Plant transposase (Ptta/En/Spm family)		Cc031768	NO	OG0000918	PF07779; PF07779	10 TM Acyl Transferase domain found in Cas1p; 10 TM Acyl Transferase domain found in Cas1p								RAL42405	NO	OG0000165	no_Pfam	no_Pfam
SHERM_08069	NO	OG0000183	PF11443	Domain of unknown function (DUF2828)		SGA_v2.0_scaffold79T25662	NO	OG0000005	PF06839	GRF zinc finger		SHERM_13007	NO	OG0000206	PF03004	Plant transposase (Ptta/En/Spm family)		Cc005606	NO	OG0000095	PF00244	14-3-3 protein								RAL42438	NO	OG0000165	no_Pfam	no_Pfam
SHERM_08905	NO	OG0000183	PF11443	Domain of unknown function (DUF2828)		SGA_v2.0_scaffold80T25824	NO	OG0000005	PF06839	GRF zinc finger		SHERM_21119	NO	OG0000002	PF03732; PF08284	Retrotransposon gag protein; Retroviral aspartyl protease		Cc009315	NO	OG0000095	PF00244	14-3-3 protein								RAL42440	NO	OG0000050	no_Pfam	no_Pfam
SHERM_08907	NO	OG0000183	PF11443	Domain of unknown function (DUF2828)		SGA_v2.0_scaffold85T26669	NO	OG0000267	PF06839	GRF zinc finger		SHERM_21118	NO	OG0000065	PF13966	zinc-binding in reverse transcriptase		Cc010512	NO	OG0000095	PF00244	14-3-3 protein								RAL42536	NO	OG0000254	no_Pfam	no_Pfam
SHERM_08910	NO	OG0000183	PF11443	Domain of unknown function (DUF2828)		SGA_v2.0_scaffold88T27215	NO	OG0004078	PF06839	GRF zinc finger		SHERM_01580	NO	OG0001001	PF14111; PF14392	Domain of unknown function (DUF4283); Zinc knuckle		Cc015387	NO	OG0000095	PF00244	14-3-3 protein								RAL42555	NO	OG0000089	no_Pfam	no_Pfam
SHERM_08917	NO	OG0000183	PF11443	Domain of unknown function (DUF2828)		SGA_v2.0_scaffold96T29033	NO	OG0000267	PF06839	GRF zinc finger		SHERM_03866	NO	OG0000017	no_Pfam	no_Pfam		Cc030321	NO	OG0000095	PF00244	14-3-3 protein								RAL42556	NO	OG0000301	no_Pfam	no_Pfam
SHERM_08921	NO	OG0000183	PF11443	Domain of unknown function (DUF2828)		SGA_v2.0_scaffold99T29481	NO	OG0000267	PF06839	GRF zinc finger		SHERM_03876	NO	OG0000304	no_Pfam	no_Pfam		Cc030342	NO	OG0000095	PF00244	14-3-3 protein								RAL42566	NO	OG0000301	no_Pfam	no_Pfam
SHERM_08922	NO	OG0000183	PF11443	Domain of unknown function (DUF2828)		SGA_v2.0_scaffold117T32327	NO	OG0000267	PF06839	GRF zinc finger		SHERM_03822	NO	OG0000448	PF06839	GRF zinc finger		Cc033152	NO	OG0000095	PF00244	14-3-3 protein								RAL42567	NO	OG0000276	no_Pfam	no_Pfam
SHERM_08923	NO	OG0000183	PF11443	Domain of unknown function (DUF2828)		SGA_v2.0_scaffold123T33399	NO	OG0000005	PF06839	GRF zinc finger		SHERM_06010	NO	OG0000066	PF03732	Retrotransposon gag protein		Cc033172	NO	OG0000095	PF00244	14-3-3 protein								RAL42574	NO	OG0000276	no_Pfam	no_Pfam
SHERM_08929	NO	OG0000183	PF11443	Domain of unknown function (DUF2828)		SGA_v2.0_scaffold136T35019	NO	OG0000267	PF06839	GRF zinc finger		SHERM_02134	NO	OG0000002	PF00078	Reverse transcriptase (RNA-dependent DNA polymerase)		Cc036811	NO	OG0000095	PF00244	14-3-3 protein								RAL42575	NO	OG0000301	no_Pfam	no_Pfam
SHERM_08924	NO	OG0000183	PF11443; PF11443	Domain of unknown function (DUF2828); Domain of unknown function (DUF2828)		SGA_v2.0_scaffold148T36478	NO	OG0000005	PF06839	GRF zinc finger		SHERM_00119	NO	OG0001754	no_Pfam	no_Pfam		Cc038480	NO	OG0000095	PF00244	14-3-3 protein								RAL42576	NO	OG0000089	no_Pfam	no_Pfam
SHERM_28060	NO	OG0004668	PF11816; PF00400; PF00400; PF00400; PF00400	Domain of unknown function (DUF3337); WD domain: G-beta repeat; WD domain: G-beta repeat; WD domain: G-beta repeat; WD domain: G-beta repeat		SGA_v2.0_scaffold150T36678	NO	OG0000448	PF06839	GRF zinc finger		SHERM_00118	NO	OG0000049	no_Pfam	no_Pfam		Cc046131	NO	OG0000095	PF00244	14-3-3 protein								RAL42587	NO	OG0000194	no_Pfam	no_Pfam
SHERM_06777	NO	OG0008263	PF11935	Domain of unknown function (DUF3453)		SGA_v2.0_scaffold157T37340	NO	OG0007556	PF06839	GRF zinc finger		SHERM_22166	NO	OG0000581	PF08646	Replication factor-A C terminal domain		Cc046268	NO	OG0000095	PF00244	14-3-3 protein								RAL42597	NO	OG0004045	no_Pfam	no_Pfam
SHERM_00950	NO	OG0000230	PF13952	Domain of unknown function (DUF4216)		SGA_v2.0_scaffold157T37387	NO	OG0000005	PF06839	GRF zinc finger		SHERM_16207	NO	OG0002706	no_Pfam	no_Pfam		Cc047213	NO	OG0000095	PF00244	14-3-3 protein								RAL42695	NO	OG0004905	no_Pfam	no_Pfam
SHERM_23475	NO	OG0000096	PF13952	Domain of unknown function (DUF4216)		SGA_v2.0_scaffold158T37502	NO	OG0000267	PF06839	GRF zinc finger		SHERM_16210	NO	OG0001945	PF00085; PF00515	Thioredoxin; Tetratricopeptide repeat		Cc007603	NO	OG0001640	PF00198; PF00364; PF02817	2-oxoacid dehydrogenases acyltransferase (catalytic domain); Biotin-requiring enzyme; e3 binding domain								RAL43030	NO	OG0000165	no_Pfam	no_Pfam
SHERM_29394	NO	OG0000230	PF13952	Domain of unknown function (DUF4216)		SGA_v2.0_scaffold167T38437	NO	OG0000005	PF06839	GRF zinc finger		SHERM_16246	NO	OG0000032	PF08646	Replication factor-A C terminal domain		Cc024776	NO	OG0000864	PF16870; PF00676; PF16078; PF02779	2-oxoglutarate dehydrogenase C-terminal; Dehydrogenase E1 component; 2-oxoglutarate dehydrogenase N-terminus; Transketolase: pyrimidine binding domain								RAL43220	NO	OG0000165	no_Pfam	no_Pfam
SHERM_12375	NO	OG0000230	PF13952	Domain of unknown function (DUF4216)		SGA_v2.0_scaffold174T39284	NO	OG0000005	PF06839	GRF zinc finger		SHERM_13051	NO	OG0000206	PF03004	Plant transposase (Ptta/En/Spm family)		Cc010324	NO	OG0000864	PF16870; PF02779; PF16078; PF00676	2-oxoglutarate dehydrogenase C-terminal; Transketolase: pyrimidine binding domain; 2-oxoglutarate dehydrogenase N-terminus; Dehydrogenase E1 component								RAL43260	NO	OG0000254	no_Pfam	no_Pfam
SHERM_13749	NO	OG0000096	PF13952	Domain of unknown function (DUF4216)		SGA_v2.0_scaffold179T39548	NO	OG0000005	PF06839	GRF zinc finger		SHERM_20279	NO	OG0000356	PF09598; PF04774	Stm1; Hyaluronan / mRNA binding family		Cc007717	NO	OG0000864	PF16078; PF16870; PF00676; PF02779	2-oxoglutarate dehydrogenase N-terminus; 2-oxoglutarate dehydrogenase C-terminal; Dehydrogenase E1 component; Transketolase: pyrimidine binding domain								RAL43431	NO	OG0000300	no_Pfam	no_Pfam
SHERM_16881	NO	OG0004069	PF13952	Domain of unknown function (DUF4216)		SGA_v2.0_scaffold185T40087	NO	OG0000005	PF06839	GRF zinc finger		SHERM_12445	NO	OG0001273	PF13456	Reverse transcriptase-like		Cc013355	NO	OG0007365	PF13563	2'-5' RNA ligase superfamily								RAL44012	NO	OG0004054	no_Pfam	no_Pfam
SHERM_17340	NO	OG0000096	PF13952	Domain of unknown function (DUF4216)		SGA_v2.0_scaffold199T41207	NO	OG0000448	PF06839	GRF zinc finger		SHERM_25464	NO	OG0000696	PF03004	Plant transposase (Ptta/En/Spm family)		Cc018457	NO	OG0007365	PF13563	2'-5' RNA ligase superfamily								RAL44072	NO	OG0004045	no_Pfam	no_Pfam
SHERM_18085	NO	OG0000230	PF13952	Domain of unknown function (DUF4216)		SGA_v2.0_scaffold203T41556	NO	OG0000448	PF06839	GRF zinc finger		SHERM_13060	NO	OG0000008	no_Pfam	no_Pfam		Cc011843	NO	OG0005932	PF18098; PF01399	26S proteasome regulatory subunit RPN5 C-terminal domain; PCI domain								RAL44105	NO	OG0000167	no_Pfam	no_Pfam
SHERM_18283	NO	OG0000096	PF13952	Domain of unknown function (DUF4216)		SGA_v2.0_scaffold211T42175	NO	OG0000448	PF06839	GRF zinc finger		SHERM_11301	NO	OG0000700	PF08268	F-box associated domain		Cc009882	NO	OG0002245	PF18055; PF18503; PF01399	26S proteasome regulatory subunit RPN6 N-terminal domain; 26S proteasome subunit RPN6 C-terminal helix domain; PCI domain								RAL44144	NO	OG0009205	no_Pfam	no_Pfam
SHERM_21168	NO	OG0000230	PF13952	Domain of unknown function (DUF4216)		SGA_v2.0_scaffold211T42115	NO	OG0000267	PF06839	GRF zinc finger		SHERM_03757	NO	OG0000481	PF00083	Sugar (and other) transporter		Cc004489	NO	OG0006227	PF13532	2OG-Fe(II) oxygenase superfamily								RAL44145	NO	OG0009205	no_Pfam	no_Pfam
SHERM_05841	NO	OG0000230	PF13952	Domain of unknown function (DUF4216)		SGA_v2.0_scaffold217T42455	NO	OG0000448	PF06839	GRF zinc finger		SHERM_03756	NO	OG0000481	PF00083	Sugar (and other) transporter		Cc006170	NO	OG0000731	PF13640	2OG-Fe(II) oxygenase superfamily								RAL44239	NO	OG0000194	no_Pfam	no_Pfam
SHERM_07991	NO	OG0000096	PF13952	Domain of unknown function (DUF4216)		SGA_v2.0_scaffold223T42819	NO	OG0000267	PF06839	GRF zinc finger		SHERM_03755	NO	OG0000481	PF00083	Sugar (and other) transporter		Cc012414	NO	OG0000689	PF13532	2OG-Fe(II) oxygenase superfamily								RAL44518	NO	OG0000165	no_Pfam	no_Pfam
SHERM_12109	NO	OG0000230	PF13952; PF13960	Domain of unknown function (DUF4216); Domain of unknown function (DUF4218)		SGA_v2.0_scaffold238T43895	NO	OG0000005	PF06839	GRF zinc finger		SHERM_03753	NO	OG0000481	PF00083	Sugar (and other) transporter		Cc017383	NO	OG0000689	PF13532	2OG-Fe(II) oxygenase superfamily								RAL44865	NO	OG0004036	no_Pfam	no_Pfam
SHERM_15228	NO	OG0000230	PF13952; PF13960	Domain of unknown function (DUF4216); Domain of unknown function (DUF4218)		SGA_v2.0_scaffold257T45698	NO	OG0000005	PF06839	GRF zinc finger		SHERM_03752	NO	OG0000481	PF00083	Sugar (and other) transporter		Cc020971	NO	OG0000731	PF13640	2OG-Fe(II) oxygenase superfamily								RAL45150	NO	OG0001743	no_Pfam	no_Pfam
SHERM_19679	NO	OG0000230	PF13952; PF13960	Domain of unknown function (DUF4216); Domain of unknown function (DUF4218)		SGA_v2.0_scaffold263T45986	NO	OG0000448	PF06839	GRF zinc finger		SHERM_03751	NO	OG0000481	PF00083	Sugar (and other) transporter		Cc027001	NO	OG0000689	PF13532	2OG-Fe(II) oxygenase superfamily								RAL45301	NO	OG0004905	no_Pfam	no_Pfam
SHERM_25175	NO	OG0000096	PF13960	Domain of unknown function (DUF4218)		SGA_v2.0_scaffold266T46147	NO	OG0000267	PF06839	GRF zinc finger		SHERM_17848	NO	OG0001001	PF14392; PF14111	Zinc knuckle; Domain of unknown function (DUF4283)		Cc031196	NO	OG0008412	PF13640	2OG-Fe(II) oxygenase superfamily								RAL45410	NO	OG0000254	no_Pfam	no_Pfam
SHERM_25571	NO	OG0000096	PF13960	Domain of unknown function (DUF4218)		SGA_v2.0_scaffold267T46184	NO	OG0000005	PF06839	GRF zinc finger		SHERM_27210	NO	OG0000302	no_Pfam	no_Pfam		Cc033098	NO	OG0000689	PF13532	2OG-Fe(II) oxygenase superfamily								RAL45437	NO	OG0000050	no_Pfam	no_Pfam
SHERM_27062	NO	OG0000096	PF13960	Domain of unknown function (DUF4218)		SGA_v2.0_scaffold268T46210	NO	OG0000005	PF06839	GRF zinc finger		SHERM_12814	NO	OG0000717	PF03946; PF00298	Ribosomal protein L11: N-terminal domain; Ribosomal protein L11: RNA binding domain		Cc034434	NO	OG0000731	PF13640	2OG-Fe(II) oxygenase superfamily								RAL45485	NO	OG0009161	no_Pfam	no_Pfam
SHERM_13050	NO	OG0000096	PF13960	Domain of unknown function (DUF4218)		SGA_v2.0_scaffold279T46774	NO	OG0000267	PF06839	GRF zinc finger		SHERM_12817	NO	OG0000008	PF14392; PF14111	Zinc knuckle; Domain of unknown function (DUF4283)		Cc036312	NO	OG0000689	PF13532	2OG-Fe(II) oxygenase superfamily								RAL45499	NO	OG0012149	no_Pfam	no_Pfam
SHERM_19685	NO	OG0000230	PF13960	Domain of unknown function (DUF4218)		SGA_v2.0_scaffold283T46984	NO	OG0000005	PF06839	GRF zinc finger		SHERM_12806	NO	OG0000449	PF12776	Myb/SANT-like DNA-binding domain		Cc036485	NO	OG0000689	PF13532	2OG-Fe(II) oxygenase superfamily								RAL46173	NO	OG0001743	no_Pfam	no_Pfam
SHERM_22574	NO	OG0000230	PF13960	Domain of unknown function (DUF4218)		SGA_v2.0_scaffold309T48181	NO	OG0004078	PF06839	GRF zinc finger		SHERM_24626	NO	OG0000008	no_Pfam	no_Pfam		Cc047054	NO	OG0000731	PF13640	2OG-Fe(II) oxygenase superfamily								RAL46174	NO	OG0001743	no_Pfam	no_Pfam
SHERM_06198	NO	OG0000096	PF13960	Domain of unknown function (DUF4218)		SGA_v2.0_scaffold310T48213	NO	OG0000005	PF06839	GRF zinc finger		SHERM_01320	NO	OG0001901	PF02365	No apical meristem (NAM) protein		Cc010819	NO	OG0000689	PF13532; PF13532	2OG-Fe(II) oxygenase superfamily; 2OG-Fe(II) oxygenase superfamily								RAL46184	NO	OG0001256	no_Pfam	no_Pfam
SHERM_06199	NO	OG0004069	PF13960	Domain of unknown function (DUF4218)		SGA_v2.0_scaffold319T48539	NO	OG0000005	PF06839	GRF zinc finger		SHERM_01309	NO	OG0001002	PF03107	C1 domain		Cc027666	NO	OG0008412	PF13640; PF13640	2OG-Fe(II) oxygenase superfamily; 2OG-Fe(II) oxygenase superfamily								RAL46185	NO	OG0001256	no_Pfam	no_Pfam
SHERM_00813	NO	OG0000230	PF13960; PF13952	Domain of unknown function (DUF4218); Domain of unknown function (DUF4216)		SGA_v2.0_scaffold333T49004	NO	OG0000005	PF06839	GRF zinc finger		SHERM_01308	NO	OG0001002	PF03107	C1 domain		Cc035469	NO	OG0000689	PF13532; PF13532	2OG-Fe(II) oxygenase superfamily; 2OG-Fe(II) oxygenase superfamily								RAL46203	NO	OG0001743	no_Pfam	no_Pfam
SHERM_10610	NO	OG0000230	PF13960; PF13952	Domain of unknown function (DUF4218); Domain of unknown function (DUF4216)		SGA_v2.0_scaffold354T49733	NO	OG0000448	PF06839	GRF zinc finger		SHERM_01307	NO	OG0001002	PF03107	C1 domain		Cc038048	NO	OG0000731	PF13640; PF13640	2OG-Fe(II) oxygenase superfamily; 2OG-Fe(II) oxygenase superfamily								RAL46418	NO	OG0000165	no_Pfam	no_Pfam
SHERM_02830	NO	OG0000230	PF13960; PF13952	Domain of unknown function (DUF4218); Domain of unknown function (DUF4216)		SGA_v2.0_scaffold364T49972	NO	OG0000005	PF06839	GRF zinc finger		SHERM_15689	NO	OG0000016	PF00078	Reverse transcriptase (RNA-dependent DNA polymerase)		Cc040238	NO	OG0006227	PF13532; PF13532	2OG-Fe(II) oxygenase superfamily; 2OG-Fe(II) oxygenase superfamily								RAL46614	NO	OG0004054	no_Pfam	no_Pfam
SHERM_21191	NO	OG0000696	PF13960; PF03004	Domain of unknown function (DUF4218); Plant transposase (Ptta/En/Spm family)		SGA_v2.0_scaffold366T50026	NO	OG0000448	PF06839	GRF zinc finger		SHERM_09424	NO	OG0000002	PF08284	Retroviral aspartyl protease		Cc040239	NO	OG0006227	PF13532; PF13532	2OG-Fe(II) oxygenase superfamily; 2OG-Fe(II) oxygenase superfamily								RAL46857	NO	OG0000167	no_Pfam	no_Pfam
SHERM_00683	NO	OG0000294	PF13961	Domain of unknown function (DUF4219)		SGA_v2.0_scaffold472T52098	NO	OG0007556	PF06839	GRF zinc finger		SHERM_21306	NO	OG0000053	PF09331	Domain of unknown function (DUF1985)		Cc041875	NO	OG0000689	PF13532; PF13532	2OG-Fe(II) oxygenase superfamily; 2OG-Fe(II) oxygenase superfamily								RAL47066	NO	OG0002055	no_Pfam	no_Pfam
SHERM_22448	NO	OG0003730	PF13961	Domain of unknown function (DUF4219)		SGA_v2.0_scaffold621T53225	NO	OG0000448	PF06839	GRF zinc finger		SHERM_14290	NO	OG0000304	no_Pfam	no_Pfam		Cc046168	NO	OG0000731	PF13640; PF13640	2OG-Fe(II) oxygenase superfamily; 2OG-Fe(II) oxygenase superfamily								RAL47067	NO	OG0002055	no_Pfam	no_Pfam
SHERM_11328	NO	OG0003730	PF13961; PF14223	Domain of unknown function (DUF4219); gag-polypeptide of LTR copia-type		SGA_v2.0_scaffold5187T54608	NO	OG0000267	PF06839	GRF zinc finger		SHERM_14284	NO	OG0000065	PF13966	zinc-binding in reverse transcriptase		Cc007847	NO	OG0014333	PF03171; PF14226	2OG-Fe(II) oxygenase superfamily; non-haem dioxygenase in morphine synthesis N-terminal								RAL47089	NO	OG0004036	no_Pfam	no_Pfam
SHERM_22470	NO	OG0000294	PF13961; PF14223	Domain of unknown function (DUF4219); gag-polypeptide of LTR copia-type		SGA_v2.0_scaffold25T11032	NO	OG0000267	PF06839; PF12776	GRF zinc finger; Myb/SANT-like DNA-binding domain		SHERM_14283	NO	OG0000017	PF03478	Protein of unknown function (DUF295)		Cc009257	NO	OG0001632	PF03171; PF14226	2OG-Fe(II) oxygenase superfamily; non-haem dioxygenase in morphine synthesis N-terminal								RAL47466	NO	OG0004904	no_Pfam	no_Pfam
SHERM_00736	NO	OG0000117	PF14111	Domain of unknown function (DUF4283)		SGA_v2.0_scaffold16T07643	NO	OG0007381	PF02263; PF02841	Guanylate-binding protein: N-terminal domain; Guanylate-binding protein: C-terminal domain		SHERM_14280	NO	OG0000008	no_Pfam	no_Pfam		Cc016652	NO	OG0001632	PF03171; PF14226	2OG-Fe(II) oxygenase superfamily; non-haem dioxygenase in morphine synthesis N-terminal								RAL47467	NO	OG0004904	no_Pfam	no_Pfam
SHERM_00972	NO	OG0000117	PF14111	Domain of unknown function (DUF4283)		SGA_v2.0_scaffold309T48172	NO	OG0007381	PF02263; PF02841	Guanylate-binding protein: N-terminal domain; Guanylate-binding protein: C-terminal domain		SHERM_13217	NO	OG0001133	PF05919	Mitovirus RNA-dependent RNA polymerase		Cc029332	NO	OG0007961	PF03171; PF14226	2OG-Fe(II) oxygenase superfamily; non-haem dioxygenase in morphine synthesis N-terminal								RAL47474	NO	OG0000165	no_Pfam	no_Pfam
SHERM_09299	NO	OG0000046	PF14111	Domain of unknown function (DUF4283)		SGA_v2.0_scaffold3T01460	NO	OG0006728	PF12710	haloacid dehalogenase-like hydrolase		SHERM_05837	NO	OG0001691	no_Pfam	no_Pfam		Cc032450	NO	OG0006700	PF03171; PF14226	2OG-Fe(II) oxygenase superfamily; non-haem dioxygenase in morphine synthesis N-terminal								RAL47693	NO	OG0000089	no_Pfam	no_Pfam
SHERM_09349	NO	OG0000046	PF14111	Domain of unknown function (DUF4283)		SGA_v2.0_scaffold42T16037	NO	OG0006728	PF00702	haloacid dehalogenase-like hydrolase		SHERM_13220	NO	OG0000065	PF13966	zinc-binding in reverse transcriptase		Cc034466	NO	OG0008612	PF03171; PF14226	2OG-Fe(II) oxygenase superfamily; non-haem dioxygenase in morphine synthesis N-terminal								RAL47707	NO	OG0000165	no_Pfam	no_Pfam
SHERM_22869	NO	OG0000046	PF14111	Domain of unknown function (DUF4283)		SGA_v2.0_scaffold184T39945	NO	OG0001477	PF05699	hAT family C-terminal dimerisation region		SHERM_28446	NO	OG0002547	PF07227; PF00041	PHD - plant homeodomain finger protein; Fibronectin type III domain		Cc045366	NO	OG0006700	PF03171; PF14226	2OG-Fe(II) oxygenase superfamily; non-haem dioxygenase in morphine synthesis N-terminal								RAL47738	NO	OG0000167	no_Pfam	no_Pfam
SHERM_23130	NO	OG0014889	PF14111	Domain of unknown function (DUF4283)		SGA_v2.0_scaffold327T48774	NO	OG0001477	PF05699	hAT family C-terminal dimerisation region		SHERM_18101	NO	OG0000206	no_Pfam	no_Pfam		Cc045953	NO	OG0007075	PF03171; PF14226	2OG-Fe(II) oxygenase superfamily; non-haem dioxygenase in morphine synthesis N-terminal								RAL47785	NO	OG0000437	no_Pfam	no_Pfam
SHERM_25582	NO	OG0000029	PF14111	Domain of unknown function (DUF4283)		SGA_v2.0_scaffold18T08242	NO	OG0007332	PF14661	HAUS augmin-like complex subunit 6 N-terminus		SHERM_19963	NO	OG0000008	PF14111; PF14392	Domain of unknown function (DUF4283); Zinc knuckle		Cc047555	NO	OG0008612	PF03171; PF14226	2OG-Fe(II) oxygenase superfamily; non-haem dioxygenase in morphine synthesis N-terminal								RAL47786	NO	OG0000437	no_Pfam	no_Pfam
SHERM_25584	NO	OG0000046	PF14111	Domain of unknown function (DUF4283)		SGA_v2.0_scaffold135T34941	NO	OG0007332	PF14661	HAUS augmin-like complex subunit 6 N-terminus		SHERM_02147	NO	OG0000114	no_Pfam	no_Pfam		Cc032021	NO	OG0000408	PF03171; PF14226; PF13963	2OG-Fe(II) oxygenase superfamily; non-haem dioxygenase in morphine synthesis N-terminal; Transposase-associated domain								RAL47849	NO	OG0000165	no_Pfam	no_Pfam
SHERM_28510	NO	OG0014889	PF14111	Domain of unknown function (DUF4283)		SGA_v2.0_scaffold80T25844	NO	OG0006541	PF00632	HECT-domain (ubiquitin-transferase)		SHERM_02150	NO	OG0000017	PF03478; PF00613; PF00792	Protein of unknown function (DUF295); Phosphoinositide 3-kinase family: accessory domain (PIK domain); Phosphoinositide 3-kinase C2		Cc019154	NO	OG0006040	PF01073	3-beta hydroxysteroid dehydrogenase/isomerase family								RAL47887	NO	OG0000301	no_Pfam	no_Pfam
SHERM_12498	NO	OG0000046	PF14111	Domain of unknown function (DUF4283)		SGA_v2.0_scaffold207T41915	NO	OG0006541	PF00632	HECT-domain (ubiquitin-transferase)		SHERM_26284	NO	OG0000051	PF07727	Reverse transcriptase (RNA-dependent DNA polymerase)		Cc000337	NO	OG0006040	PF01073; PF01073	3-beta hydroxysteroid dehydrogenase/isomerase family; 3-beta hydroxysteroid dehydrogenase/isomerase family								RAL47899	NO	OG0000050	no_Pfam	no_Pfam
SHERM_12837	NO	OG0000117	PF14111	Domain of unknown function (DUF4283)		SGA_v2.0_scaffold1T00633	NO	OG0000032	PF02689	Helicase		SHERM_26300	NO	OG0000449	PF12776	Myb/SANT-like DNA-binding domain		Cc014018	NO	OG0006005	PF01761	3-dehydroquinate synthase								RAL47918	NO	OG0000276	no_Pfam	no_Pfam
SHERM_13013	NO	OG0000046	PF14111	Domain of unknown function (DUF4283)		SGA_v2.0_scaffold253T45123	NO	OG0007574	PF04408; PF07717; PF00271	Helicase associated domain (HA2); Oligonucleotide/oligosaccharide-binding (OB)-fold; Helicase conserved C-terminal domain		SHERM_15961	NO	OG0001358	PF00643	B-box zinc finger		Cc022235	NO	OG0006005	PF01761	3-dehydroquinate synthase								RAL47965	NO	OG0000194	no_Pfam	no_Pfam
SHERM_15648	NO	OG0000117	PF14111	Domain of unknown function (DUF4283)		SGA_v2.0_scaffold24T10598	NO	OG0014881	PF00271	Helicase conserved C-terminal domain		SHERM_15957	NO	OG0000581	no_Pfam	no_Pfam		Cc030925	NO	OG0006005	PF01761	3-dehydroquinate synthase								RAL48738	NO	OG0000029	no_Pfam	no_Pfam
SHERM_15898	NO	OG0000281	PF14111	Domain of unknown function (DUF4283)		SGA_v2.0_scaffold657T53381	NO	OG0008793	PF00271; PF00270	Helicase conserved C-terminal domain; DEAD/DEAH box helicase		SHERM_15955	NO	OG0000581	PF08646	Replication factor-A C terminal domain		Cc030932	NO	OG0006005	PF01761	3-dehydroquinate synthase								RAL48807	NO	OG0001490	no_Pfam	no_Pfam
SHERM_01078	NO	OG0000046	PF14111	Domain of unknown function (DUF4283)		SGA_v2.0_scaffold184T40014	NO	OG0007574	PF00271; PF00270; PF04408; PF07717	Helicase conserved C-terminal domain; DEAD/DEAH box helicase; Helicase associated domain (HA2); Oligonucleotide/oligosaccharide-binding (OB)-fold		SHERM_21136	NO	OG0000356	PF04774	Hyaluronan / mRNA binding family		Cc035994	NO	OG0008678	PF00725; PF02737	3-hydroxyacyl-CoA dehydrogenase: C-terminal domain; 3-hydroxyacyl-CoA dehydrogenase: NAD binding domain								RAL49103	NO	OG0000301	no_Pfam	no_Pfam
SHERM_18009	NO	OG0000029	PF14111	Domain of unknown function (DUF4283)		SGA_v2.0_scaffold64T22043	NO	OG0006107	PF00271; PF00270; PF00397	Helicase conserved C-terminal domain; DEAD/DEAH box helicase; WW domain		SHERM_21137	NO	OG0000032	PF08646	Replication factor-A C terminal domain		Cc040319	NO	OG0008678	PF00725; PF02737	3-hydroxyacyl-CoA dehydrogenase: C-terminal domain; 3-hydroxyacyl-CoA dehydrogenase: NAD binding domain								RAL49210	NO	OG0000004	no_Pfam	no_Pfam
SHERM_18039	NO	OG0000008	PF14111	Domain of unknown function (DUF4283)		SGA_v2.0_scaffold67T22672	NO	OG0000032	PF02689; PF05970	Helicase; PIF1-like helicase		SHERM_27826	NO	OG0000049	PF03732	Retrotransposon gag protein		Cc040320	NO	OG0008678	PF00725; PF02737	3-hydroxyacyl-CoA dehydrogenase: C-terminal domain; 3-hydroxyacyl-CoA dehydrogenase: NAD binding domain								RAL49249	NO	OG0000165	no_Pfam	no_Pfam
SHERM_18139	NO	OG0000046	PF14111	Domain of unknown function (DUF4283)		SGA_v2.0_scaffold257T45688	NO	OG0000027	PF14214; PF00931	Helitron helicase-like domain at N-terminus; NB-ARC domain		SHERM_27828	NO	OG0000051	PF13976; PF00665	GAG-pre-integrase domain; Integrase core domain		Cc024959	NO	OG0006436	PF00725; PF00378; PF02737	3-hydroxyacyl-CoA dehydrogenase: C-terminal domain; Enoyl-CoA hydratase/isomerase; 3-hydroxyacyl-CoA dehydrogenase: NAD binding domain								RAL49251	NO	OG0000254	no_Pfam	no_Pfam
SHERM_19713	NO	OG0000029	PF14111	Domain of unknown function (DUF4283)		SGA_v2.0_scaffold24T10639	NO	OG0014836	PF00010	Helix-loop-helix DNA-binding domain		SHERM_22534	NO	OG0000448	PF06839	GRF zinc finger		Cc024940	NO	OG0006436	PF02737; PF00725; PF00378; PF00378; PF00725; PF00378; PF02737	3-hydroxyacyl-CoA dehydrogenase: NAD binding domain; 3-hydroxyacyl-CoA dehydrogenase: C-terminal domain; Enoyl-CoA hydratase/isomerase; Enoyl-CoA hydratase/isomerase; 3-hydroxyacyl-CoA dehydrogenase: C-terminal domain; Enoyl-CoA hydratase/isomerase; 3-hydroxyacyl-CoA dehydrogenase: NAD binding domain								RAL49252	NO	OG0000254	no_Pfam	no_Pfam
SHERM_20553	NO	OG0000281	PF14111	Domain of unknown function (DUF4283)		SGA_v2.0_scaffold118T32604	NO	OG0014836	PF00010	Helix-loop-helix DNA-binding domain		SHERM_22537	NO	OG0000053	PF09331	Domain of unknown function (DUF1985)		Cc002378	NO	OG0011870	PF02544	3-oxo-5-alpha-steroid 4-dehydrogenase								RAL49561	NO	OG0000276	no_Pfam	no_Pfam
SHERM_20570	NO	OG0000117	PF14111	Domain of unknown function (DUF4283)		SGA_v2.0_scaffold9T04846	NO	OG0004891	PF13589	Histidine kinase-: DNA gyrase B-: and HSP90-like ATPase		SHERM_22544	NO	OG0007561	PF12937	F-box-like		Cc014330	NO	OG0011870	PF02544	3-oxo-5-alpha-steroid 4-dehydrogenase								RAL49828	NO	OG0000301	no_Pfam	no_Pfam
SHERM_02996	NO	OG0001001	PF14111	Domain of unknown function (DUF4283)		SGA_v2.0_scaffold192T40538	NO	OG0004891	PF13589	Histidine kinase-: DNA gyrase B-: and HSP90-like ATPase		SHERM_24636	NO	OG0000005	PF06839	GRF zinc finger		Cc007984	NO	OG0008427	PF08541; PF08545	3-Oxoacyl-[acyl-carrier-protein (ACP)] synthase III C terminal; 3-Oxoacyl-[acyl-carrier-protein (ACP)] synthase III								RAL49889	NO	OG0000165	no_Pfam	no_Pfam
SHERM_07427	NO	OG0000046	PF14111	Domain of unknown function (DUF4283)		SGA_v2.0_scaffold18T08260	NO	OG0003287	PF04438	HIT zinc finger		SHERM_20711	NO	OG0007560	PF01293; PF09331	Phosphoenolpyruvate carboxykinase; Domain of unknown function (DUF1985)		Cc004808	NO	OG0015225	PF08541; PF08392	3-Oxoacyl-[acyl-carrier-protein (ACP)] synthase III C terminal; FAE1/Type III polyketide synthase-like protein								RAL49985	NO	OG0004045	no_Pfam	no_Pfam
SHERM_00621	NO	OG0000046	PF14111	Domain of unknown function (DUF4283)		SGA_v2.0_scaffold20T09058	NO	OG0003287	PF04438	HIT zinc finger		SHERM_16813	NO	OG0000053	PF09331	Domain of unknown function (DUF1985)		Cc004956	NO	OG0001420	PF08541; PF08392	3-Oxoacyl-[acyl-carrier-protein (ACP)] synthase III C terminal; FAE1/Type III polyketide synthase-like protein								RAL50041	NO	OG0000089	no_Pfam	no_Pfam
SHERM_08079	NO	OG0000117	PF14111	Domain of unknown function (DUF4283)		SGA_v2.0_scaffold127T33972	NO	OG0009007	PF00505	HMG (high mobility group) box		SHERM_14094	NO	OG0006130	PF05922; PF00082; PF17766; PF02225	Peptidase inhibitor I9; Subtilase family; Fibronectin type-III domain; PA domain		Cc005785	NO	OG0000800	PF08541; PF08392	3-Oxoacyl-[acyl-carrier-protein (ACP)] synthase III C terminal; FAE1/Type III polyketide synthase-like protein								RAL50070	NO	OG0000194	no_Pfam	no_Pfam
SHERM_20187	NO	OG0006434	PF14111; PF01593; PF14392	Domain of unknown function (DUF4283); Flavin containing amine oxidoreductase; Zinc knuckle		SGA_v2.0_scaffold96T28950	NO	OG0004689	PF03652	Holliday junction resolvase		SHERM_14097	NO	OG0000304	no_Pfam	no_Pfam		Cc015392	NO	OG0001420	PF08541; PF08392	3-Oxoacyl-[acyl-carrier-protein (ACP)] synthase III C terminal; FAE1/Type III polyketide synthase-like protein								RAL50071	NO	OG0000194	no_Pfam	no_Pfam
SHERM_12128	NO	OG0000016	PF14111; PF00078; PF14392	Domain of unknown function (DUF4283); Reverse transcriptase (RNA-dependent DNA polymerase); Zinc knuckle		SGA_v2.0_scaffold253T45138	NO	OG0004689	PF03652	Holliday junction resolvase		SHERM_14086	NO	OG0000005	PF06839	GRF zinc finger		Cc017725	NO	OG0002901	PF08541; PF08392	3-Oxoacyl-[acyl-carrier-protein (ACP)] synthase III C terminal; FAE1/Type III polyketide synthase-like protein								RAL50268	NO	OG0000437	no_Pfam	no_Pfam
SHERM_03449	NO	OG0000046	PF14111; PF13456; PF14392	Domain of unknown function (DUF4283); Reverse transcriptase-like; Zinc knuckle		SGA_v2.0_scaffold2T00939	NO	OG0016008	PF00046	Homeodomain		SHERM_16875	NO	OG0001754	no_Pfam	no_Pfam		Cc028838	NO	OG0002901	PF08541; PF08392	3-Oxoacyl-[acyl-carrier-protein (ACP)] synthase III C terminal; FAE1/Type III polyketide synthase-like protein								RAL50570	NO	OG0000167	no_Pfam	no_Pfam
SHERM_00799	NO	OG0000008	PF14111; PF14392	Domain of unknown function (DUF4283); Zinc knuckle		SGA_v2.0_scaffold34T13869	NO	OG0016008	PF00046	Homeodomain		SHERM_16891	NO	OG0000481	PF00083	Sugar (and other) transporter		Cc044092	NO	OG0002901	PF08541; PF08392	3-Oxoacyl-[acyl-carrier-protein (ACP)] synthase III C terminal; FAE1/Type III polyketide synthase-like protein								RAL50586	NO	OG0001746	no_Pfam	no_Pfam
SHERM_22888	NO	OG0000046	PF14111; PF14392	Domain of unknown function (DUF4283); Zinc knuckle		SGA_v2.0_scaffold60T20869	NO	OG0008973	PF00046	Homeodomain		SHERM_14138	NO	OG0001754	no_Pfam	no_Pfam		Cc047476	NO	OG0001420	PF08541; PF08392	3-Oxoacyl-[acyl-carrier-protein (ACP)] synthase III C terminal; FAE1/Type III polyketide synthase-like protein								RAL50782	NO	OG0001490	no_Pfam	no_Pfam
SHERM_25453	NO	OG0000062	PF14111; PF14392	Domain of unknown function (DUF4283); Zinc knuckle		SGA_v2.0_scaffold5T03112	NO	OG0009110	PF00046; PF02183	Homeodomain; Homeobox associated leucine zipper		SHERM_14839	NO	OG0000112	PF12776	Myb/SANT-like DNA-binding domain		Cc025829	NO	OG0008427	PF08545; PF08541; PF08545; PF08541	3-Oxoacyl-[acyl-carrier-protein (ACP)] synthase III; 3-Oxoacyl-[acyl-carrier-protein (ACP)] synthase III C terminal; 3-Oxoacyl-[acyl-carrier-protein (ACP)] synthase III; 3-Oxoacyl-[acyl-carrier-protein (ACP)] synthase III C terminal								RAL50899	NO	OG0000165	no_Pfam	no_Pfam
SHERM_26214	NO	OG0000008	PF14111; PF14392	Domain of unknown function (DUF4283); Zinc knuckle		SGA_v2.0_scaffold105T30495	NO	OG0009110	PF00046; PF02183	Homeodomain; Homeobox associated leucine zipper		SHERM_14860	NO	OG0000046	PF14392; PF14111	Zinc knuckle; Domain of unknown function (DUF4283)		Cc000286	NO	OG0004683	PF01138; PF01138	3' exoribonuclease family: domain 1; 3' exoribonuclease family: domain 1								RAL50918	NO	OG0000127	no_Pfam	no_Pfam
SHERM_26482	NO	OG0000008	PF14111; PF14392	Domain of unknown function (DUF4283); Zinc knuckle		SGA_v2.0_scaffold24T10423	NO	OG0001395	PF08729	HPC2 and ubinuclein domain		SHERM_14909	NO	OG0000065	PF13966	zinc-binding in reverse transcriptase		Cc002226	NO	OG0004683	PF01138; PF03725	3' exoribonuclease family: domain 1; 3' exoribonuclease family: domain 2								RAL50932	NO	OG0000036	no_Pfam	no_Pfam
SHERM_26938	NO	OG0000008	PF14111; PF14392	Domain of unknown function (DUF4283); Zinc knuckle		SGA_v2.0_scaffold25T11135	NO	OG0001395	PF08729	HPC2 and ubinuclein domain		SHERM_14690	NO	OG0002418	PF12697	Alpha/beta hydrolase family		Cc019582	NO	OG0004683	PF03725; PF01138	3' exoribonuclease family: domain 2; 3' exoribonuclease family: domain 1								RAL50959	NO	OG0000089	no_Pfam	no_Pfam
SHERM_27477	NO	OG0000024	PF14111; PF14392	Domain of unknown function (DUF4283); Zinc knuckle		SGA_v2.0_scaffold28T11976	NO	OG0001395	PF08729	HPC2 and ubinuclein domain		SHERM_14691	NO	OG0002418	PF12697	Alpha/beta hydrolase family		Cc016138	NO	OG0015569	PF01612	3'-5' exonuclease								RAL51025	NO	OG0000205	no_Pfam	no_Pfam
SHERM_28509	NO	OG0000008	PF14111; PF14392	Domain of unknown function (DUF4283); Zinc knuckle		SGA_v2.0_scaffold52T18922	NO	OG0001395	PF08729	HPC2 and ubinuclein domain		SHERM_14712	NO	OG0000112	no_Pfam	no_Pfam		Cc016139	NO	OG0015569	PF01612	3'-5' exonuclease								RAL51562	NO	OG0000205	no_Pfam	no_Pfam
SHERM_29483	NO	OG0000046	PF14111; PF14392	Domain of unknown function (DUF4283); Zinc knuckle		SGA_v2.0_scaffold2T01204	NO	OG0016061	PF00011	Hsp20/alpha crystallin family		SHERM_14719	NO	OG0000070	PF04504	Protein of unknown function: DUF573		Cc029954	NO	OG0003104	PF01612	3'-5' exonuclease								RAL52034	NO	OG0000167	no_Pfam	no_Pfam
SHERM_10982	NO	OG0000046	PF14111; PF14392	Domain of unknown function (DUF4283); Zinc knuckle		SGA_v2.0_scaffold238T43953	NO	OG0016061	PF00011	Hsp20/alpha crystallin family		SHERM_29369	NO	OG0000066	PF03732	Retrotransposon gag protein		Cc033215	NO	OG0001367	PF01612	3'-5' exonuclease								RAL52042	NO	OG0000167	no_Pfam	no_Pfam
SHERM_11246	NO	OG0000024	PF14111; PF14392	Domain of unknown function (DUF4283); Zinc knuckle		SGA_v2.0_scaffold4T01917	NO	OG0005548	PF00012	Hsp70 protein		SHERM_14314	NO	OG0000008	no_Pfam	no_Pfam		Cc033216	NO	OG0001367	PF01612	3'-5' exonuclease								RAL52073	NO	OG0000194	no_Pfam	no_Pfam
SHERM_11590	NO	OG0000046	PF14111; PF14392	Domain of unknown function (DUF4283); Zinc knuckle		SGA_v2.0_scaffold67T22575	NO	OG0004951	PF00012	Hsp70 protein		SHERM_01052	NO	OG0000304	PF00098	Zinc knuckle		Cc047654	NO	OG0001367	PF01612	3'-5' exonuclease								RAL52255	NO	OG0000167	no_Pfam	no_Pfam
SHERM_01001	NO	OG0000046	PF14111; PF14392	Domain of unknown function (DUF4283); Zinc knuckle		SGA_v2.0_scaffold257T45675	NO	OG0004951	PF00012	Hsp70 protein		SHERM_11566	NO	OG0000636	PF00069	Protein kinase domain		Cc047655	NO	OG0001367	PF01612	3'-5' exonuclease								RAL52409	NO	OG0000165	no_Pfam	no_Pfam
SHERM_01018	NO	OG0000008	PF14111; PF14392	Domain of unknown function (DUF4283); Zinc knuckle		SGA_v2.0_scaffold7T03862	NO	OG0005548	PF00012; PF00012	Hsp70 protein; Hsp70 protein		SHERM_22454	NO	OG0000051	PF07727	Reverse transcriptase (RNA-dependent DNA polymerase)		Cc004618	NO	OG0003104	PF01612; PF01612	3'-5' exonuclease; 3'-5' exonuclease								RAL52437	NO	OG0004054	no_Pfam	no_Pfam
SHERM_12194	NO	OG0000008	PF14111; PF14392	Domain of unknown function (DUF4283); Zinc knuckle		SGA_v2.0_scaffold67T22545	NO	OG0004951	PF00012; PF00012	Hsp70 protein; Hsp70 protein		SHERM_08988	NO	OG0000002	PF17919	RNase H-like domain found in reverse transcriptase		Cc016175	NO	OG0003104	PF01612; PF01612	3'-5' exonuclease; 3'-5' exonuclease								RAL52595	NO	OG0000301	no_Pfam	no_Pfam
SHERM_12442	NO	OG0000062	PF14111; PF14392	Domain of unknown function (DUF4283); Zinc knuckle		SGA_v2.0_scaffold170T38834	NO	OG0004951	PF00012; PF00012	Hsp70 protein; Hsp70 protein		SHERM_09916	NO	OG0000016	PF00078	Reverse transcriptase (RNA-dependent DNA polymerase)		Cc018176	NO	OG0003104	PF01612; PF01612	3'-5' exonuclease; 3'-5' exonuclease								RAL52598	NO	OG0000301	no_Pfam	no_Pfam
SHERM_00013	NO	OG0000008	PF14111; PF14392	Domain of unknown function (DUF4283); Zinc knuckle		SGA_v2.0_scaffold186T40129	NO	OG0004951	PF00012; PF00012	Hsp70 protein; Hsp70 protein		SHERM_03286	NO	OG0000066	PF03732	Retrotransposon gag protein		Cc034900	NO	OG0003086	PF01612; PF00476; PF01612; PF00476	3'-5' exonuclease; DNA polymerase family A; 3'-5' exonuclease; DNA polymerase family A								RAL52635	NO	OG0000301	no_Pfam	no_Pfam
SHERM_13786	NO	OG0001001	PF14111; PF14392	Domain of unknown function (DUF4283); Zinc knuckle		SGA_v2.0_scaffold653T53369	NO	OG0004951	PF00012; PF00012	Hsp70 protein; Hsp70 protein		SHERM_21680	NO	OG0000066	PF03732	Retrotransposon gag protein		Cc032104	NO	OG0001028	PF16121; PF00467; PF00900; PF01479; PF08071	40S ribosomal protein S4 C-terminus; KOW motif; Ribosomal family S4e; S4 domain; RS4NT (NUC023) domain								RAL53575	NO	OG0000165	no_Pfam	no_Pfam
SHERM_15719	NO	OG0000024	PF14111; PF14392	Domain of unknown function (DUF4283); Zinc knuckle		SGA_v2.0_scaffold170T38838	NO	OG0004951	PF00012; PF00012; PF00012	Hsp70 protein; Hsp70 protein; Hsp70 protein		SHERM_21572	NO	OG0001361	PF00847	AP2 domain		Cc016707	NO	OG0005534	PF04950	40S ribosome biogenesis protein Tsr1 and BMS1 C-terminal								RAL53602	NO	OG0007469	no_Pfam	no_Pfam
SHERM_16153	NO	OG0000008	PF14111; PF14392	Domain of unknown function (DUF4283); Zinc knuckle		SGA_v2.0_scaffold170T38836	NO	OG0004951	PF00012; PF00012; PF00012	Hsp70 protein; Hsp70 protein; Hsp70 protein		SHERM_21566	NO	OG0001002	PF03107; PF03107; PF03107; PF03107	C1 domain; C1 domain; C1 domain; C1 domain		Cc020351	NO	OG0005534	PF04950	40S ribosome biogenesis protein Tsr1 and BMS1 C-terminal								RAL53644	NO	OG0001490	no_Pfam	no_Pfam
SHERM_16164	NO	OG0000046	PF14111; PF14392	Domain of unknown function (DUF4283); Zinc knuckle		SGA_v2.0_scaffold257T45672	NO	OG0004951	PF00012; PF00012; PF00012	Hsp70 protein; Hsp70 protein; Hsp70 protein		SHERM_14196	NO	OG0000002	PF03732; PF08284	Retrotransposon gag protein; Retroviral aspartyl protease		Cc001663	NO	OG0008633	PF13394; PF04055	4Fe-4S single cluster domain; Radical SAM superfamily								RAL53645	NO	OG0000194	no_Pfam	no_Pfam
SHERM_16790	NO	OG0000029	PF14111; PF14392	Domain of unknown function (DUF4283); Zinc knuckle		SGA_v2.0_scaffold2902T54238	NO	OG0004951	PF00012; PF00012; PF00012; PF00012	Hsp70 protein; Hsp70 protein; Hsp70 protein; Hsp70 protein		SHERM_14197	NO	OG0004082	no_Pfam	no_Pfam		Cc033331	NO	OG0011630	PF13394; PF04055	4Fe-4S single cluster domain; Radical SAM superfamily								RAL53882	NO	OG0000784	no_Pfam	no_Pfam
SHERM_16982	NO	OG0000046	PF14111; PF14392	Domain of unknown function (DUF4283); Zinc knuckle		SGA_v2.0_scaffold112T31675	NO	OG0000866	PF12436; PF00917; PF00443; PF14533; PF14533	ICP0-binding domain of Ubiquitin-specific protease 7; MATH domain; Ubiquitin carboxyl-terminal hydrolase; Ubiquitin-specific protease C-terminal; Ubiquitin-specific protease C-terminal		SHERM_14198	NO	OG0000112	no_Pfam	no_Pfam		Cc008575	NO	OG0002215	PF06941	5' nucleotidase: deoxy (Pyrimidine): cytosolic type C protein (NT5C)								RAL54778	NO	OG0000301	no_Pfam	no_Pfam
SHERM_01084	NO	OG0001001	PF14111; PF14392	Domain of unknown function (DUF4283); Zinc knuckle		SGA_v2.0_scaffold41T15779	NO	OG0000866	PF12436; PF14533; PF14533; PF00443; PF00443; PF00917	ICP0-binding domain of Ubiquitin-specific protease 7; Ubiquitin-specific protease C-terminal; Ubiquitin-specific protease C-terminal; Ubiquitin carboxyl-terminal hydrolase; Ubiquitin carboxyl-terminal hydrolase; MATH domain		SHERM_18119	NO	OG0000046	PF14111; PF14392	Domain of unknown function (DUF4283); Zinc knuckle		Cc008605	NO	OG0002215	PF06941	5' nucleotidase: deoxy (Pyrimidine): cytosolic type C protein (NT5C)								Cc000181	NO	OG0000167	no_Pfam	no_Pfam
SHERM_17835	NO	OG0001001	PF14111; PF14392	Domain of unknown function (DUF4283); Zinc knuckle		SGA_v2.0_scaffold5T02899	NO	OG0008645	PF09597	IGR protein motif		SHERM_06184	NO	OG0000049	PF00078; PF17917	Reverse transcriptase (RNA-dependent DNA polymerase); RNase H-like domain found in reverse transcriptase		Cc021903	NO	OG0002215	PF06941	5' nucleotidase: deoxy (Pyrimidine): cytosolic type C protein (NT5C)								Cc000356	NO	OG0002804	no_Pfam	no_Pfam
SHERM_17851	NO	OG0000046	PF14111; PF14392	Domain of unknown function (DUF4283); Zinc knuckle		SGA_v2.0_scaffold37T14596	NO	OG0008645	PF09597	IGR protein motif		SHERM_02713	NO	OG0000065	PF13966	zinc-binding in reverse transcriptase		Cc026011	NO	OG0002215	PF06941	5' nucleotidase: deoxy (Pyrimidine): cytosolic type C protein (NT5C)								Cc001081	NO	OG0012149	no_Pfam	no_Pfam
SHERM_17873	NO	OG0000046	PF14111; PF14392	Domain of unknown function (DUF4283); Zinc knuckle		SGA_v2.0_scaffold21T09423	NO	OG0016104	PF03810	Importin-beta N-terminal domain		SHERM_02723	NO	OG0000053	PF09331	Domain of unknown function (DUF1985)		Cc010014	NO	OG0003192	PF01367; PF02739; PF01367; PF02739	5'-3' exonuclease: C-terminal SAM fold; 5'-3' exonuclease: N-terminal resolvase-like domain; 5'-3' exonuclease: C-terminal SAM fold; 5'-3' exonuclease: N-terminal resolvase-like domain								Cc001157	NO	OG0000301	no_Pfam	no_Pfam
SHERM_17929	NO	OG0018383	PF14111; PF14392	Domain of unknown function (DUF4283); Zinc knuckle		SGA_v2.0_scaffold10T05138	NO	OG0001542	PF01008	Initiation factor 2 subunit family		SHERM_02725	NO	OG0000017	PF03478	Protein of unknown function (DUF295)		Cc010015	NO	OG0003192	PF02739	5'-3' exonuclease: N-terminal resolvase-like domain								Cc002015	NO	OG0000301	no_Pfam	no_Pfam
SHERM_18067	NO	OG0001001	PF14111; PF14392	Domain of unknown function (DUF4283); Zinc knuckle		SGA_v2.0_scaffold62T21546	NO	OG0001542	PF01008	Initiation factor 2 subunit family		SHERM_29014	NO	OG0000626	PF07816	Protein of unknown function (DUF1645)		Cc047609	NO	OG0003192	PF02739; PF01367; PF02739; PF01367	5'-3' exonuclease: N-terminal resolvase-like domain; 5'-3' exonuclease: C-terminal SAM fold; 5'-3' exonuclease: N-terminal resolvase-like domain; 5'-3' exonuclease: C-terminal SAM fold								Cc003208	NO	OG0009159	no_Pfam	no_Pfam
SHERM_18119	NO	OG0000046	PF14111; PF14392	Domain of unknown function (DUF4283); Zinc knuckle		SGA_v2.0_scaffold150T36625	NO	OG0001542	PF01008	Initiation factor 2 subunit family		SHERM_06568	NO	OG0000002	no_Pfam	no_Pfam		Cc002651	NO	OG0007684	PF04739	5'-AMP-activated protein kinase beta subunit: interaction domain								Cc004163	NO	OG0001256	no_Pfam	no_Pfam
SHERM_19430	NO	OG0001001	PF14111; PF14392	Domain of unknown function (DUF4283); Zinc knuckle		SGA_v2.0_scaffold204T41651	NO	OG0001542	PF01008	Initiation factor 2 subunit family		SHERM_07746	NO	OG0000032	PF16900	Replication protein A OB domain		Cc012253	NO	OG0015415	PF04739	5'-AMP-activated protein kinase beta subunit: interaction domain								Cc004164	NO	OG0001256	no_Pfam	no_Pfam
SHERM_19566	NO	OG0000281	PF14111; PF14392	Domain of unknown function (DUF4283); Zinc knuckle		SGA_v2.0_scaffold13T06756	NO	OG0004189	PF01156	Inosine-uridine preferring nucleoside hydrolase		SHERM_08959	NO	OG0000065	PF13966	zinc-binding in reverse transcriptase		Cc012256	NO	OG0007684	PF04739	5'-AMP-activated protein kinase beta subunit: interaction domain								Cc004174	NO	OG0001256	no_Pfam	no_Pfam
SHERM_19963	NO	OG0000008	PF14111; PF14392	Domain of unknown function (DUF4283); Zinc knuckle		SGA_v2.0_scaffold75T24761	NO	OG0004189	PF01156	Inosine-uridine preferring nucleoside hydrolase		SHERM_18293	NO	OG0000051	PF07727; PF00078	Reverse transcriptase (RNA-dependent DNA polymerase); Reverse transcriptase (RNA-dependent DNA polymerase)		Cc017530	NO	OG0007684	PF04739	5'-AMP-activated protein kinase beta subunit: interaction domain								Cc004176	NO	OG0001256	no_Pfam	no_Pfam
SHERM_21124	NO	OG0000046	PF14111; PF14392	Domain of unknown function (DUF4283); Zinc knuckle		SGA_v2.0_scaffold216T42375	NO	OG0004189	PF01156	Inosine-uridine preferring nucleoside hydrolase		SHERM_06618	NO	OG0000065	PF13966	zinc-binding in reverse transcriptase		Cc022304	NO	OG0015415	PF04739	5'-AMP-activated protein kinase beta subunit: interaction domain								Cc004183	NO	OG0000004	no_Pfam	no_Pfam
SHERM_21254	NO	OG0000008	PF14111; PF14392	Domain of unknown function (DUF4283); Zinc knuckle		SGA_v2.0_scaffold107T30814	NO	OG0000040	PF17921	Integrase zinc binding domain		SHERM_06619	NO	OG0000022	PF13966	zinc-binding in reverse transcriptase		Cc019720	NO	OG0006443	PF04739; PF16561	5'-AMP-activated protein kinase beta subunit: interaction domain; Glycogen recognition site of AMP-activated protein kinase								Cc004199	NO	OG0001743	no_Pfam	no_Pfam
SHERM_21418	NO	OG0000046	PF14111; PF14392	Domain of unknown function (DUF4283); Zinc knuckle		SGA_v2.0_scaffold477T52180	NO	OG0000040	PF17921	Integrase zinc binding domain		SHERM_06620	NO	OG0009292	PF16845	Aspartic acid proteinase inhibitor		Cc033124	NO	OG0006897	PF01926; PF10396; PF12631	50S ribosome-binding GTPase; GTP-binding protein TrmE N-terminus; MnmE helical domain								Cc004229	NO	OG0001743	no_Pfam	no_Pfam
SHERM_22510	NO	OG0000046	PF14111; PF14392	Domain of unknown function (DUF4283); Zinc knuckle		SGA_v2.0_scaffold10T05422	NO	OG0000040	PF17921; PF17917	Integrase zinc binding domain; RNase H-like domain found in reverse transcriptase		SHERM_01596	NO	OG0000111	no_Pfam	no_Pfam		Cc017703	NO	OG0012161	PF01926; PF01018	50S ribosome-binding GTPase; GTP1/OBG								Cc004231	NO	OG0001743	no_Pfam	no_Pfam
SHERM_01580	NO	OG0001001	PF14111; PF14392	Domain of unknown function (DUF4283); Zinc knuckle		SGA_v2.0_scaffold157T37409	NO	OG0000035	PF14008	Iron/zinc purple acid phosphatase-like protein C		SHERM_29272	NO	OG0000043	no_Pfam	no_Pfam		Cc037690	NO	OG0014567	PF02096	60Kd inner membrane protein								Cc004232	NO	OG0001743	no_Pfam	no_Pfam
SHERM_06361	NO	OG0000046	PF14111; PF14392	Domain of unknown function (DUF4283); Zinc knuckle		SGA_v2.0_scaffold247T44896	NO	OG0007557	PF07646	Kelch motif		SHERM_26399	NO	OG0001266	PF00226	DnaJ domain		Cc007663	NO	OG0001146	PF00428; PF00466; PF17777	60s Acidic ribosomal protein; Ribosomal protein L10; Insertion domain in 60S ribosomal protein L10P								Cc004235	NO	OG0001743	no_Pfam	no_Pfam
SHERM_06558	NO	OG0001001	PF14111; PF14392	Domain of unknown function (DUF4283); Zinc knuckle		SGA_v2.0_scaffold8T04393	NO	OG0004758	PF00225	Kinesin motor domain		SHERM_26400	NO	OG0002061	PF08284	Retroviral aspartyl protease		Cc029226	NO	OG0006807	PF07934; PF00730	8-oxoguanine DNA glycosylase: N-terminal domain; HhH-GPD superfamily base excision DNA repair protein								Cc004654	NO	OG0000301	no_Pfam	no_Pfam
SHERM_06612	NO	OG0000046	PF14111; PF14392	Domain of unknown function (DUF4283); Zinc knuckle		SGA_v2.0_scaffold14T06975	NO	OG0002029	PF00225	Kinesin motor domain		SHERM_26417	NO	OG0000017	PF03478	Protein of unknown function (DUF295)		Cc009885	NO	OG0001853	PF01754; PF01428	A20-like zinc finger; AN1-like Zinc finger								Cc005600	NO	OG0000167	no_Pfam	no_Pfam
SHERM_06668	NO	OG0000046	PF14111; PF14392	Domain of unknown function (DUF4283); Zinc knuckle		SGA_v2.0_scaffold28T11804	NO	OG0002029	PF00225	Kinesin motor domain		SHERM_26447	NO	OG0002620	PF01466; PF03931	Skp1 family: dimerisation domain; Skp1 family: tetramerisation domain		Cc034791	NO	OG0001853	PF01754; PF01428	A20-like zinc finger; AN1-like Zinc finger								Cc005937	NO	OG0002804	no_Pfam	no_Pfam
SHERM_06743	NO	OG0000062	PF14111; PF14392	Domain of unknown function (DUF4283); Zinc knuckle		SGA_v2.0_scaffold42T16015	NO	OG0004758	PF00225	Kinesin motor domain		SHERM_26471	NO	OG0000008	no_Pfam	no_Pfam		Cc034792	NO	OG0001853	PF01754; PF01428	A20-like zinc finger; AN1-like Zinc finger								Cc007356	NO	OG0000437	no_Pfam	no_Pfam
SHERM_07348	NO	OG0000046	PF14111; PF14392	Domain of unknown function (DUF4283); Zinc knuckle		SGA_v2.0_scaffold1T00579	NO	OG0011363	PF03195	Lateral organ boundaries (LOB) domain		SHERM_26472	NO	OG0003483	no_Pfam	no_Pfam		Cc008395	NO	OG0001853	PF01754; PF01428; PF00646; PF07734	A20-like zinc finger; AN1-like Zinc finger; F-box domain; F-box associated								Cc007406	NO	OG0000036	no_Pfam	no_Pfam
SHERM_00625	NO	OG0000046	PF14111; PF14392	Domain of unknown function (DUF4283); Zinc knuckle		SGA_v2.0_scaffold98T29343	NO	OG0011363	PF03195	Lateral organ boundaries (LOB) domain		SHERM_29267	NO	OG0000043	PF00646	F-box domain		Cc014688	NO	OG0005744	PF06870	A49-like RNA polymerase I associated factor								Cc007793	NO	OG0000165	no_Pfam	no_Pfam
SHERM_00642	NO	OG0000008	PF14111; PF14392	Domain of unknown function (DUF4283); Zinc knuckle		SGA_v2.0_scaffold95T28697	NO	OG0014768	PF08263; PF13516	Leucine rich repeat N-terminal domain; Leucine Rich repeat		SHERM_29269	NO	OG0000053	PF09331	Domain of unknown function (DUF1985)		Cc016431	NO	OG0005744	PF06870	A49-like RNA polymerase I associated factor								Cc007964	NO	OG0004054	no_Pfam	no_Pfam
SHERM_08944	NO	OG0000008	PF14111; PF14392	Domain of unknown function (DUF4283); Zinc knuckle		SGA_v2.0_scaffold120T32818	NO	OG0001871	PF08263; PF07714; PF13855	Leucine rich repeat N-terminal domain; Protein tyrosine kinase; Leucine rich repeat		SHERM_29270	NO	OG0000304	no_Pfam	no_Pfam		Cc023520	NO	OG0005744	PF06870	A49-like RNA polymerase I associated factor								Cc008086	NO	OG0002049	no_Pfam	no_Pfam
SHERM_04572	NO	OG0000016	PF14111; PF14392; PF00078	Domain of unknown function (DUF4283); Zinc knuckle; Reverse transcriptase (RNA-dependent DNA polymerase)		SGA_v2.0_scaffold8T04258	NO	OG0008356	PF13516; PF13516; PF13516; PF13516; PF13516; PF13516; PF13516; PF13516	Leucine Rich repeat; Leucine Rich repeat; Leucine Rich repeat; Leucine Rich repeat; Leucine Rich repeat; Leucine Rich repeat; Leucine Rich repeat; Leucine Rich repeat		SHERM_13816	NO	OG0000053	PF09331	Domain of unknown function (DUF1985)		Cc020471	NO	OG0005744	PF06870; PF06870	A49-like RNA polymerase I associated factor; A49-like RNA polymerase I associated factor								Cc008271	NO	OG0000127	no_Pfam	no_Pfam
SHERM_09507	NO	OG0000198	PF14291	Domain of unknown function (DUF4371)		SGA_v2.0_scaffold2T01059	NO	OG0006295	PF00412; PF00412	LIM domain; LIM domain		SHERM_13814	NO	OG0000053	PF02902	Ulp1 protease family: C-terminal catalytic domain		Cc033218	NO	OG0007817	PF13175	AAA ATPase domain								Cc008837	NO	OG0000194	no_Pfam	no_Pfam
SHERM_11076	NO	OG0000059	PF14291	Domain of unknown function (DUF4371)		SGA_v2.0_scaffold221T42709	NO	OG0006295	PF00412; PF00412	LIM domain; LIM domain		SHERM_15626	NO	OG0000423	PF00025	ADP-ribosylation factor family		Cc009991	NO	OG0013752	PF13086	AAA domain								Cc009484	NO	OG0000301	no_Pfam	no_Pfam
SHERM_12051	NO	OG0000059	PF14291	Domain of unknown function (DUF4371)		SGA_v2.0_scaffold1T00572	NO	OG0000709	PF00538	linker histone H1 and H5 family		SHERM_15620	NO	OG0000053	PF09331; PF02902	Domain of unknown function (DUF1985); Ulp1 protease family: C-terminal catalytic domain		Cc033217	NO	OG0007817	PF13476	AAA domain								Cc009628	NO	OG0000437	no_Pfam	no_Pfam
SHERM_17015	NO	OG0000198	PF14291	Domain of unknown function (DUF4371)		SGA_v2.0_scaffold80T25783	NO	OG0000709	PF00538	linker histone H1 and H5 family		SHERM_15612	NO	OG0000069	PF08646	Replication factor-A C terminal domain		Cc047653	NO	OG0007817	PF13476	AAA domain								Cc009682	NO	OG0001743	no_Pfam	no_Pfam
SHERM_22604	NO	OG0000059	PF14291	Domain of unknown function (DUF4371)		SGA_v2.0_scaffold98T29329	NO	OG0000709	PF00538	linker histone H1 and H5 family		SHERM_10271	NO	OG0000053	PF09331	Domain of unknown function (DUF1985)		Cc009119	NO	OG0015586	PF07724	AAA domain (Cdc48 subfamily)								Cc010040	NO	OG0002049	no_Pfam	no_Pfam
SHERM_02953	NO	OG0000059	PF14291	Domain of unknown function (DUF4371)		SGA_v2.0_scaffold138T35265	NO	OG0000709	PF00538	linker histone H1 and H5 family		SHERM_10273	NO	OG0000482	PF14303	No apical meristem-associated C-terminal domain		Cc028651	NO	OG0004562	PF07724	AAA domain (Cdc48 subfamily)								Cc010314	NO	OG0000301	no_Pfam	no_Pfam
SHERM_03406	NO	OG0000059	PF14291	Domain of unknown function (DUF4371)		SGA_v2.0_scaffold376T50259	NO	OG0000709	PF00538	linker histone H1 and H5 family		SHERM_14107	NO	OG0000162	no_Pfam	no_Pfam		Cc008085	NO	OG0006170	PF07724; PF07724	AAA domain (Cdc48 subfamily); AAA domain (Cdc48 subfamily)								Cc010919	NO	OG0002804	no_Pfam	no_Pfam
SHERM_05165	NO	OG0000059	PF14291	Domain of unknown function (DUF4371)		SGA_v2.0_scaffold32T12993	NO	OG0004590	PF00538; PF00249	linker histone H1 and H5 family; Myb-like DNA-binding domain		SHERM_14111	NO	OG0000356	PF04774; PF09598	Hyaluronan / mRNA binding family; Stm1		Cc036080	NO	OG0004562	PF07724; PF10431	AAA domain (Cdc48 subfamily); C-terminal: D2-small domain: of ClpB protein								Cc010952	NO	OG0001256	no_Pfam	no_Pfam
SHERM_06454	NO	OG0000198	PF14291	Domain of unknown function (DUF4371)		SGA_v2.0_scaffold225T43049	NO	OG0004590	PF00538; PF00249	linker histone H1 and H5 family; Myb-like DNA-binding domain		SHERM_14112	NO	OG0004277	PF04998; PF04997; PF05000; PF00623; PF04983; PF04990; PF04992; PF05001; PF05001; PF05001; PF05001; PF05001; PF05001; PF05001; PF05001; PF05001; PF05001; PF05001; PF05001; PF05001; PF05001; PF05001	RNA polymerase Rpb1: domain 5; RNA polymerase Rpb1: domain 1; RNA polymerase Rpb1: domain 4; RNA polymerase Rpb1: domain 2; RNA polymerase Rpb1: domain 3; RNA polymerase Rpb1: domain 7; RNA polymerase Rpb1: domain 6; RNA polymerase Rpb1 C-terminal repeat; RNA polymerase Rpb1 C-terminal repeat; RNA polymerase Rpb1 C-terminal repeat; RNA polymerase Rpb1 C-terminal repeat; RNA polymerase Rpb1 C-term…		Cc008498	NO	OG0013752	PF13086; PF13087	AAA domain; AAA domain								Cc010959	NO	OG0001256	no_Pfam	no_Pfam
SHERM_06582	NO	OG0000059	PF14291	Domain of unknown function (DUF4371)		SGA_v2.0_scaffold5T02722	NO	OG0011469	PF01764	Lipase (class 3)		SHERM_21873	NO	OG0001358	no_Pfam	no_Pfam		Cc008507	NO	OG0013752	PF13087; PF13086; PF13087; PF13086	AAA domain; AAA domain; AAA domain; AAA domain								Cc010967	NO	OG0000004	no_Pfam	no_Pfam
SHERM_07233	NO	OG0000198	PF14291	Domain of unknown function (DUF4371)		SGA_v2.0_scaffold109T31155	NO	OG0011469	PF01764	Lipase (class 3)		SHERM_21711	NO	OG0000449	PF12776	Myb/SANT-like DNA-binding domain		Cc007195	NO	OG0007702	PF13087; PF13086; PF16399	AAA domain; AAA domain; Intron-binding protein aquarius N-terminus								Cc010984	NO	OG0001743	no_Pfam	no_Pfam
SHERM_07234	NO	OG0000198	PF14291	Domain of unknown function (DUF4371)		SGA_v2.0_scaffold109T31163	NO	OG0011469	PF01764	Lipase (class 3)		SHERM_10936	NO	OG0001945	PF00085; PF13414; PF00515	Thioredoxin; TPR repeat; Tetratricopeptide repeat		Cc009989	NO	OG0000632	PF13245; PF13087; PF13361; PF13086; PF13086; PF13087; PF13245	AAA domain; AAA domain; UvrD-like helicase C-terminal domain; AAA domain; AAA domain; AAA domain; AAA domain								Cc010985	NO	OG0001743	no_Pfam	no_Pfam
SHERM_07425	NO	OG0000059	PF14291	Domain of unknown function (DUF4371)		SGA_v2.0_scaffold1T00683	NO	OG0006495	PF11998	Low psii accumulation1 / Rep27		SHERM_10929	NO	OG0002706	no_Pfam	no_Pfam		Cc009982	NO	OG0000632	PF13087; PF13086; PF00580	AAA domain; AAA domain; UvrD/REP helicase N-terminal domain								Cc010997	NO	OG0001256	no_Pfam	no_Pfam
SHERM_14061	NO	OG0005540	PF14309	Domain of unknown function (DUF4378)		SGA_v2.0_scaffold31T12688	NO	OG0006495	PF11998	Low psii accumulation1 / Rep27		SHERM_10924	NO	OG0000069	PF08646	Replication factor-A C terminal domain		Cc008505	NO	OG0000632	PF13087; PF00580; PF13086	AAA domain; UvrD/REP helicase N-terminal domain; AAA domain								Cc011009	NO	OG0001256	no_Pfam	no_Pfam
SHERM_28679	NO	OG0000911	PF14309; PF12552	Domain of unknown function (DUF4378); Protein of unknown function (DUF3741)		SGA_v2.0_scaffold4T01895	NO	OG0006955	PF04180	Low temperature viability protein		SHERM_10552	NO	OG0000002	PF03732; PF08284	Retrotransposon gag protein; Retroviral aspartyl protease		Cc026059	NO	OG0009012	PF17871; PF00004; PF10431; PF02861; PF02861; PF07724	AAA lid domain; ATPase family associated with various cellular activities (AAA); C-terminal: D2-small domain: of ClpB protein; Clp amino terminal domain: pathogenicity island component; Clp amino terminal domain: pathogenicity island component; AAA domain (Cdc48 subfamily)								Cc011324	NO	OG0000108	no_Pfam	no_Pfam
SHERM_15291	NO	OG0000911	PF14309; PF12552; PF14383	Domain of unknown function (DUF4378); Protein of unknown function (DUF3741); DUF761-associated sequence motif		SGA_v2.0_scaffold92T28288	NO	OG0006955	PF04180	Low temperature viability protein		SHERM_28232	NO	OG0000022	PF13966	zinc-binding in reverse transcriptase		Cc019224	NO	OG0009012	PF17871; PF10431; PF07724; PF00004; PF02861; PF02861	AAA lid domain; C-terminal: D2-small domain: of ClpB protein; AAA domain (Cdc48 subfamily); ATPase family associated with various cellular activities (AAA); Clp amino terminal domain: pathogenicity island component; Clp amino terminal domain: pathogenicity island component								Cc011653	NO	OG0000194	no_Pfam	no_Pfam
SHERM_09357	NO	OG0000019	PF14372	Domain of unknown function (DUF4413)		SGA_v2.0_scaffold44T16624	NO	OG0008360	PF06814	Lung seven transmembrane receptor		SHERM_00547	NO	OG0004949	PF14392; PF14111	Zinc knuckle; Domain of unknown function (DUF4283)		Cc027002	NO	OG0000574	PF17862; PF17862; PF02359; PF00004; PF00004; PF02933	AAA+ lid domain; AAA+ lid domain; Cell division protein 48 (CDC48): N-terminal domain; ATPase family associated with various cellular activities (AAA); ATPase family associated with various cellular activities (AAA); Cell division protein 48 (CDC48): domain 2								Cc011925	NO	OG0000029	no_Pfam	no_Pfam
SHERM_27864	NO	OG0002060	PF14372	Domain of unknown function (DUF4413)		SGA_v2.0_scaffold60T20886	NO	OG0008360	PF06814	Lung seven transmembrane receptor		SHERM_10467	NO	OG0000065	PF13966	zinc-binding in reverse transcriptase		Cc001484	NO	OG0007316	PF17862; PF00004	AAA+ lid domain; ATPase family associated with various cellular activities (AAA)								Cc011952	NO	OG0004036	no_Pfam	no_Pfam
SHERM_12857	NO	OG0001749	PF14372	Domain of unknown function (DUF4413)		SGA_v2.0_scaffold58T20309	NO	OG0014902	PF04525	LURP-one-related		SHERM_15224	NO	OG0000080	PF09331	Domain of unknown function (DUF1985)		Cc043344	NO	OG0016223	PF17862; PF00004	AAA+ lid domain; ATPase family associated with various cellular activities (AAA)								Cc012308	NO	OG0000194	no_Pfam	no_Pfam
SHERM_12959	NO	OG0012380	PF14372	Domain of unknown function (DUF4413)		SGA_v2.0_scaffold340T49290	NO	OG0014902	PF04525	LURP-one-related		SHERM_22372	NO	OG0000046	no_Pfam	no_Pfam		Cc000661	NO	OG0005080	PF17862; PF00004; PF17862; PF00004	AAA+ lid domain; ATPase family associated with various cellular activities (AAA); AAA+ lid domain; ATPase family associated with various cellular activities (AAA)								Cc012585	NO	OG0000036	no_Pfam	no_Pfam
SHERM_14310	NO	OG0001749	PF14372	Domain of unknown function (DUF4413)		SGA_v2.0_scaffold1719T54020	NO	OG0014902	PF04525; PF04525	LURP-one-related; LURP-one-related		SHERM_22375	NO	OG0000005	PF06839	GRF zinc finger		Cc026651	NO	OG0016223	PF17862; PF00004; PF00004	AAA+ lid domain; ATPase family associated with various cellular activities (AAA); ATPase family associated with various cellular activities (AAA)								Cc012944	NO	OG0002804	no_Pfam	no_Pfam
SHERM_17265	NO	OG0002060	PF14372	Domain of unknown function (DUF4413)		SGA_v2.0_scaffold98T29270	NO	OG0013115	PF14551	MCM N-terminal domain		SHERM_22376	NO	OG0013108	PF00847; PF02362	AP2 domain; B3 DNA binding domain		Cc036483	NO	OG0005080	PF17862; PF00004; PF00004; PF17862	AAA+ lid domain; ATPase family associated with various cellular activities (AAA); ATPase family associated with various cellular activities (AAA); AAA+ lid domain								Cc013534	NO	OG0000205	no_Pfam	no_Pfam
SHERM_17686	NO	OG0000019	PF14372	Domain of unknown function (DUF4413)		SGA_v2.0_scaffold98T29273	NO	OG0013115	PF14551; PF12619	MCM N-terminal domain; Mini-chromosome maintenance protein 2		SHERM_22377	NO	OG0013108	PF00847; PF02362	AP2 domain; B3 DNA binding domain		Cc028511	NO	OG0000001	PF17862; PF00004; PF00004; PF13456; PF13966; PF02359; PF02933	AAA+ lid domain; ATPase family associated with various cellular activities (AAA); ATPase family associated with various cellular activities (AAA); Reverse transcriptase-like; zinc-binding in reverse transcriptase; Cell division protein 48 (CDC48): N-terminal domain; Cell division protein 48 (CDC48): domain 2								Cc013935	NO	OG0011184	no_Pfam	no_Pfam
SHERM_18187	NO	OG0002060	PF14372	Domain of unknown function (DUF4413)		SGA_v2.0_scaffold98T29268	NO	OG0013115	PF14551; PF12619	MCM N-terminal domain; Mini-chromosome maintenance protein 2		SHERM_22379	NO	OG0000441	PF10551; PF03101; PF04434	MULE transposase domain; FAR1 DNA-binding domain; SWIM zinc finger		Cc016708	NO	OG0005534	PF08142	AARP2CN (NUC121) domain								Cc013936	NO	OG0011184	no_Pfam	no_Pfam
SHERM_02902	NO	OG0013877	PF14372	Domain of unknown function (DUF4413)		SGA_v2.0_scaffold98T29280	NO	OG0013115	PF14551; PF12619	MCM N-terminal domain; Mini-chromosome maintenance protein 2		SHERM_22365	NO	OG0000613	PF01287	Eukaryotic elongation factor 5A hypusine: DNA-binding OB fold		Cc020352	NO	OG0005534	PF08142	AARP2CN (NUC121) domain								Cc014241	NO	OG0002804	no_Pfam	no_Pfam
SHERM_03504	NO	OG0000085	PF14372	Domain of unknown function (DUF4413)		SGA_v2.0_scaffold4T01884	NO	OG0007113	PF10280	Mediator complex protein		SHERM_28836	NO	OG0000035	PF03732	Retrotransposon gag protein		Cc006815	NO	OG0011932	PF00005	ABC transporter								Cc014407	NO	OG0000905	no_Pfam	no_Pfam
SHERM_04070	NO	OG0001749	PF14372	Domain of unknown function (DUF4413)		SGA_v2.0_scaffold7T03768	NO	OG0007113	PF10280	Mediator complex protein		SHERM_20179	NO	OG0000112	no_Pfam	no_Pfam		Cc012592	NO	OG0000493	PF00005	ABC transporter								Cc015408	NO	OG0001490	no_Pfam	no_Pfam
SHERM_22714	NO	OG0014937	PF14372	Domain of unknown function (DUF4413)		SGA_v2.0_scaffold175T39355	NO	OG0004157	PF09735; PF09735	Membrane-associated apoptosis protein; Membrane-associated apoptosis protein		SHERM_23140	NO	OG0000008	no_Pfam	no_Pfam		Cc014466	NO	OG0011932	PF00005	ABC transporter								Cc015812	NO	OG0009205	no_Pfam	no_Pfam
SHERM_06011	NO	OG0001749	PF14372	Domain of unknown function (DUF4413)		SGA_v2.0_scaffold74T24575	NO	OG0004519	PF01429	Methyl-CpG binding domain		SHERM_23694	NO	OG0001001	PF14392; PF14111	Zinc knuckle; Domain of unknown function (DUF4283)		Cc017527	NO	OG0000493	PF00005	ABC transporter								Cc015815	NO	OG0000050	no_Pfam	no_Pfam
SHERM_06123	NO	OG0012380	PF14372	Domain of unknown function (DUF4413)		SGA_v2.0_scaffold1T00544	NO	OG0008746	PF08241	Methyltransferase domain		SHERM_23688	NO	OG0000111	no_Pfam	no_Pfam		Cc020106	NO	OG0015874	PF00005	ABC transporter								Cc016224	NO	OG0012149	no_Pfam	no_Pfam
SHERM_18414	NO	OG0011203	PF14372; PF02892	Domain of unknown function (DUF4413); BED zinc finger		SGA_v2.0_scaffold34T13678	NO	OG0003390	PF13489	Methyltransferase domain		SHERM_19430	NO	OG0001001	PF14111; PF14392	Domain of unknown function (DUF4283); Zinc knuckle		Cc021965	NO	OG0000493	PF00005	ABC transporter								Cc016290	NO	OG0000036	no_Pfam	no_Pfam
SHERM_11271	NO	OG0000224	PF14372; PF02892; PF05699	Domain of unknown function (DUF4413); BED zinc finger; hAT family C-terminal dimerisation region		SGA_v2.0_scaffold34T13681	NO	OG0003390	PF13489	Methyltransferase domain		SHERM_13823	NO	OG0000356	PF04774; PF09598	Hyaluronan / mRNA binding family; Stm1		Cc024598	NO	OG0000493	PF00005	ABC transporter								Cc016467	NO	OG0000784	no_Pfam	no_Pfam
SHERM_22541	NO	OG0000085	PF14372; PF02892; PF05699	Domain of unknown function (DUF4413); BED zinc finger; hAT family C-terminal dimerisation region		SGA_v2.0_scaffold138T35293	NO	OG0008746	PF08241	Methyltransferase domain		SHERM_13822	NO	OG0004277	PF05000; PF04998; PF05001; PF05001; PF05001; PF05001; PF05001; PF05001; PF05001; PF05001; PF05001; PF05001; PF05001; PF05001; PF05001; PF05001; PF04990; PF04992; PF00623; PF04983; PF04997	RNA polymerase Rpb1: domain 4; RNA polymerase Rpb1: domain 5; RNA polymerase Rpb1 C-terminal repeat; RNA polymerase Rpb1 C-terminal repeat; RNA polymerase Rpb1 C-terminal repeat; RNA polymerase Rpb1 C-terminal repeat; RNA polymerase Rpb1 C-terminal repeat; RNA polymerase Rpb1 C-terminal repeat; RNA polymerase Rpb1 C-terminal repeat; RNA polymerase Rpb1 C-terminal repeat; RNA polymerase Rpb1 C-ter…		Cc039309	NO	OG0000493	PF00005	ABC transporter								Cc016472	NO	OG0001490	no_Pfam	no_Pfam
SHERM_09811	NO	OG0001749	PF14372; PF05699	Domain of unknown function (DUF4413); hAT family C-terminal dimerisation region		SGA_v2.0_scaffold265T46119	NO	OG0003390	PF13489	Methyltransferase domain		SHERM_13821	NO	OG0000066	no_Pfam	no_Pfam		Cc044048	NO	OG0008311	PF00005	ABC transporter								Cc016799	NO	OG0011184	no_Pfam	no_Pfam
SHERM_22822	NO	OG0013877	PF14372; PF05699	Domain of unknown function (DUF4413); hAT family C-terminal dimerisation region		SGA_v2.0_scaffold69T23156	NO	OG0006080	PF07058; PF07058; PF07058	Microtubule-associated protein 70; Microtubule-associated protein 70; Microtubule-associated protein 70		SHERM_17750	NO	OG0001503	PF00067	Cytochrome P450		Cc044629	NO	OG0015874	PF00005	ABC transporter								Cc016801	NO	OG0011184	no_Pfam	no_Pfam
SHERM_23838	NO	OG0000019	PF14372; PF05699	Domain of unknown function (DUF4413); hAT family C-terminal dimerisation region		SGA_v2.0_scaffold45T17021	NO	OG0008888	PF02854; PF02847	MIF4G domain; MA3 domain		SHERM_04565	NO	OG0000053	PF09331	Domain of unknown function (DUF1985)		Cc007487	NO	OG0000076	PF00664	ABC transporter transmembrane region								Cc016803	NO	OG0011184	no_Pfam	no_Pfam
SHERM_24680	NO	OG0000019	PF14372; PF05699	Domain of unknown function (DUF4413); hAT family C-terminal dimerisation region		SGA_v2.0_scaffold265T46091	NO	OG0008888	PF02854; PF02847	MIF4G domain; MA3 domain		SHERM_28607	NO	OG0000449	PF12776	Myb/SANT-like DNA-binding domain		Cc040934	NO	OG0014842	PF00664	ABC transporter transmembrane region								Cc017151	NO	OG0002049	no_Pfam	no_Pfam
SHERM_25830	NO	OG0014937	PF14372; PF05699	Domain of unknown function (DUF4413); hAT family C-terminal dimerisation region		SGA_v2.0_scaffold8T04342	NO	OG0008931	PF16053	Mitochondrial 28S ribosomal protein S34		SHERM_26577	NO	OG0000049	no_Pfam	no_Pfam		Cc018144	NO	OG0014842	PF00664; PF00664	ABC transporter transmembrane region; ABC transporter transmembrane region								Cc017629	NO	OG0000784	no_Pfam	no_Pfam
SHERM_27681	NO	OG0000019	PF14372; PF05699	Domain of unknown function (DUF4413); hAT family C-terminal dimerisation region		SGA_v2.0_scaffold35T14025	NO	OG0008931	PF16053	Mitochondrial 28S ribosomal protein S34		SHERM_05002	NO	OG0007515	no_Pfam	no_Pfam		Cc029170	NO	OG0001235	PF00664; PF00664; PF00005	ABC transporter transmembrane region; ABC transporter transmembrane region; ABC transporter								Cc017880	NO	OG0000108	no_Pfam	no_Pfam
SHERM_28082	NO	OG0002060	PF14372; PF05699	Domain of unknown function (DUF4413); hAT family C-terminal dimerisation region		SGA_v2.0_scaffold42T16047	NO	OG0007409	PF00153; PF00153; PF00153	Mitochondrial carrier protein; Mitochondrial carrier protein; Mitochondrial carrier protein		SHERM_04915	NO	OG0001509	PF03087	Arabidopsis protein of unknown function		Cc002091	NO	OG0001235	PF00664; PF00664; PF00005; PF00005	ABC transporter transmembrane region; ABC transporter transmembrane region; ABC transporter; ABC transporter								Cc017947	NO	OG0000127	no_Pfam	no_Pfam
SHERM_12360	NO	OG0000224	PF14372; PF05699	Domain of unknown function (DUF4413); hAT family C-terminal dimerisation region		SGA_v2.0_scaffold85T26706	NO	OG0007409	PF00153; PF00153; PF00153	Mitochondrial carrier protein; Mitochondrial carrier protein; Mitochondrial carrier protein		SHERM_04916	NO	OG0001509	PF03087	Arabidopsis protein of unknown function		Cc025292	NO	OG0005411	PF00664; PF00664; PF00005; PF00005	ABC transporter transmembrane region; ABC transporter transmembrane region; ABC transporter; ABC transporter								Cc018160	NO	OG0001281	no_Pfam	no_Pfam
SHERM_01046	NO	OG0013877	PF14372; PF05699	Domain of unknown function (DUF4413); hAT family C-terminal dimerisation region		SGA_v2.0_scaffold95T28702	NO	OG0005143	PF10253	Mitotic checkpoint regulator: MAD2B-interacting		SHERM_04917	NO	OG0001509	PF03087	Arabidopsis protein of unknown function		Cc029995	NO	OG0002146	PF00664; PF00664; PF00005; PF00005	ABC transporter transmembrane region; ABC transporter transmembrane region; ABC transporter; ABC transporter								Cc018161	NO	OG0001281	no_Pfam	no_Pfam
SHERM_01187	NO	OG0002060	PF14372; PF05699	Domain of unknown function (DUF4413); hAT family C-terminal dimerisation region		SGA_v2.0_scaffold75T24876	NO	OG0013067	PF03094	Mlo family		SHERM_04918	NO	OG0001509	PF03087	Arabidopsis protein of unknown function		Cc031674	NO	OG0001235	PF00664; PF00664; PF00005; PF00005	ABC transporter transmembrane region; ABC transporter transmembrane region; ABC transporter; ABC transporter								Cc018162	NO	OG0001281	no_Pfam	no_Pfam
SHERM_03744	NO	OG0002060	PF14372; PF05699	Domain of unknown function (DUF4413); hAT family C-terminal dimerisation region		SGA_v2.0_scaffold77T25331	NO	OG0004310	PF03094	Mlo family		SHERM_04919	NO	OG0001509	PF03087	Arabidopsis protein of unknown function		Cc036233	NO	OG0015520	PF00664; PF00664; PF00005; PF00005	ABC transporter transmembrane region; ABC transporter transmembrane region; ABC transporter; ABC transporter								Cc018351	NO	OG0000127	no_Pfam	no_Pfam
SHERM_07757	NO	OG0001749	PF14372; PF05699	Domain of unknown function (DUF4413); hAT family C-terminal dimerisation region		SGA_v2.0_scaffold120T33017	NO	OG0004310	PF03094	Mlo family		SHERM_04920	NO	OG0001509	PF03087	Arabidopsis protein of unknown function		Cc045457	NO	OG0002332	PF00664; PF00664; PF00005; PF00005	ABC transporter transmembrane region; ABC transporter transmembrane region; ABC transporter; ABC transporter								Cc018393	NO	OG0000194	no_Pfam	no_Pfam
SHERM_07852	NO	OG0002060	PF14372; PF05699	Domain of unknown function (DUF4413); hAT family C-terminal dimerisation region		SGA_v2.0_scaffold2T00903	NO	OG0013067	PF03094; PF03094	Mlo family; Mlo family		SHERM_04921	NO	OG0001509	PF03087	Arabidopsis protein of unknown function		Cc012480	NO	OG0002700	PF00664; PF00664; PF00005; PF00005; PF00005; PF00664; PF00664; PF00005	ABC transporter transmembrane region; ABC transporter transmembrane region; ABC transporter; ABC transporter; ABC transporter; ABC transporter transmembrane region; ABC transporter transmembrane region; ABC transporter								Cc018431	NO	OG0002049	no_Pfam	no_Pfam
SHERM_10650	NO	OG0004477	PF15370	Domain of unknown function (DUF4598)		SGA_v2.0_scaffold224T42974	NO	OG0010732	PF08569	Mo25-like		SHERM_04922	NO	OG0001509	PF03087	Arabidopsis protein of unknown function		Cc004245	NO	OG0007129	PF00005; PF00005	ABC transporter; ABC transporter								Cc018440	NO	OG0004904	no_Pfam	no_Pfam
SHERM_08681	NO	OG0004477	PF15370	Domain of unknown function (DUF4598)		SGA_v2.0_scaffold237T43846	NO	OG0010732	PF08569	Mo25-like		SHERM_04945	NO	OG0006905	PF00847	AP2 domain		Cc005063	NO	OG0007129	PF00005; PF00005	ABC transporter; ABC transporter								Cc018445	NO	OG0000108	no_Pfam	no_Pfam
SHERM_19383	NO	OG0002503	PF15375	Domain of unknown function (DUF4602)		SGA_v2.0_scaffold13T06395	NO	OG0002105	PF02391	MoaE protein		SHERM_12214	NO	OG0001000	PF13960; PF13952	Domain of unknown function (DUF4218); Domain of unknown function (DUF4216)		Cc005730	NO	OG0008311	PF00005; PF00005	ABC transporter; ABC transporter								Cc018513	NO	OG0000301	no_Pfam	no_Pfam
SHERM_01328	NO	OG0011718	PF15938	Domain of unknown function (DUF4750)		SGA_v2.0_scaffold79T25529	NO	OG0002105	PF02391	MoaE protein		SHERM_12215	NO	OG0002063	no_Pfam	no_Pfam		Cc011043	NO	OG0007129	PF00005; PF00005	ABC transporter; ABC transporter								Cc018699	NO	OG0012173	no_Pfam	no_Pfam
SHERM_06896	NO	OG0011718	PF15938	Domain of unknown function (DUF4750)		SGA_v2.0_scaffold69T23343	NO	OG0004399	PF02536	mTERF		SHERM_12216	NO	OG0000051	PF07727	Reverse transcriptase (RNA-dependent DNA polymerase)		Cc020107	NO	OG0002146	PF00005; PF00664; PF00664	ABC transporter; ABC transporter transmembrane region; ABC transporter transmembrane region								Cc018902	NO	OG0006061	no_Pfam	no_Pfam
SHERM_27661	NO	OG0008385	PF01984	Double-stranded DNA-binding domain		SGA_v2.0_scaffold115T32115	NO	OG0004399	PF02536	mTERF		SHERM_21124	NO	OG0000046	PF14111; PF14392	Domain of unknown function (DUF4283); Zinc knuckle		Cc044630	NO	OG0002146	PF00005; PF00664; PF00664	ABC transporter; ABC transporter transmembrane region; ABC transporter transmembrane region								Cc019022	NO	OG0004758	no_Pfam	no_Pfam
SHERM_20845	NO	OG0008385	PF01984	Double-stranded DNA-binding domain		SGA_v2.0_scaffold1097T53840	NO	OG0004399	PF02536	mTERF		SHERM_25645	NO	OG0000046	PF01071	Phosphoribosylglycinamide synthetase: ATP-grasp (A) domain		Cc004456	NO	OG0002700	PF00005; PF00664; PF00664; PF00005	ABC transporter; ABC transporter transmembrane region; ABC transporter transmembrane region; ABC transporter								Cc019387	NO	OG0000194	no_Pfam	no_Pfam
SHERM_22286	NO	OG0007064	PF00035; PF00636	Double-stranded RNA binding motif; Ribonuclease III domain		SGA_v2.0_scaffold4T02065	NO	OG0001116	PF00249	Myb-like DNA-binding domain		SHERM_15662	NO	OG0000080	PF09331; PF09331	Domain of unknown function (DUF1985); Domain of unknown function (DUF1985)		Cc004869	NO	OG0001235	PF00005; PF00664; PF00664; PF00005	ABC transporter; ABC transporter transmembrane region; ABC transporter transmembrane region; ABC transporter								Cc019734	NO	OG0000165	no_Pfam	no_Pfam
SHERM_22287	NO	OG0007064	PF00035; PF00636	Double-stranded RNA binding motif; Ribonuclease III domain		SGA_v2.0_scaffold14T07026	NO	OG0009219	PF13921	Myb-like DNA-binding domain		SHERM_15663	NO	OG0000581	PF08646	Replication factor-A C terminal domain		Cc012524	NO	OG0005824	PF00005; PF00664; PF00664; PF00005	ABC transporter; ABC transporter transmembrane region; ABC transporter transmembrane region; ABC transporter								Cc019870	NO	OG0000127	no_Pfam	no_Pfam
SHERM_23935	NO	OG0006072	PF05605	Drought induced 19 protein (Di19): zinc-binding		SGA_v2.0_scaffold20T09160	NO	OG0001116	PF00249	Myb-like DNA-binding domain		SHERM_15664	NO	OG0001133	PF05919	Mitovirus RNA-dependent RNA polymerase		Cc018218	NO	OG0002146	PF00005; PF00664; PF00664; PF00005	ABC transporter; ABC transporter transmembrane region; ABC transporter transmembrane region; ABC transporter								Cc019939	NO	OG0000205	no_Pfam	no_Pfam
SHERM_27275	NO	OG0006072	PF05605; PF14571	Drought induced 19 protein (Di19): zinc-binding; Stress-induced protein Di19: C-terminal		SGA_v2.0_scaffold68T22855	NO	OG0001116	PF00249	Myb-like DNA-binding domain		SHERM_19610	NO	OG0001125	no_Pfam	no_Pfam		Cc030682	NO	OG0015520	PF00005; PF00664; PF00664; PF00005	ABC transporter; ABC transporter transmembrane region; ABC transporter transmembrane region; ABC transporter								Cc020202	NO	OG0000036	no_Pfam	no_Pfam
SHERM_09074	NO	OG0006072	PF05605; PF14571	Drought induced 19 protein (Di19): zinc-binding; Stress-induced protein Di19: C-terminal		SGA_v2.0_scaffold68T22857	NO	OG0001116	PF00249	Myb-like DNA-binding domain		SHERM_19612	NO	OG0001125	no_Pfam	no_Pfam		Cc039963	NO	OG0005694	PF00005; PF00664; PF00664; PF00005	ABC transporter; ABC transporter transmembrane region; ABC transporter transmembrane region; ABC transporter								Cc020288	NO	OG0001256	no_Pfam	no_Pfam
SHERM_18896	NO	OG0010821	PF05160	DSS1/SEM1 family		SGA_v2.0_scaffold71T23851	NO	OG0001116	PF00249	Myb-like DNA-binding domain		SHERM_19613	NO	OG0001125	no_Pfam	no_Pfam		Cc019195	NO	OG0005824	PF00005; PF00664; PF00664; PF00005; PF00664; PF00664; PF00005; PF00005	ABC transporter; ABC transporter transmembrane region; ABC transporter transmembrane region; ABC transporter; ABC transporter transmembrane region; ABC transporter transmembrane region; ABC transporter; ABC transporter								Cc020290	NO	OG0001256	no_Pfam	no_Pfam
SHERM_03230	NO	OG0010821	PF05160	DSS1/SEM1 family		SGA_v2.0_scaffold122T33338	NO	OG0001116	PF00249	Myb-like DNA-binding domain		SHERM_19614	NO	OG0001125	no_Pfam	no_Pfam		Cc000800	NO	OG0005694	PF00005; PF00664; PF00664; PF00005; PF00664; PF00005; PF00664; PF00005	ABC transporter; ABC transporter transmembrane region; ABC transporter transmembrane region; ABC transporter; ABC transporter transmembrane region; ABC transporter; ABC transporter transmembrane region; ABC transporter								Cc020761	NO	OG0000194	no_Pfam	no_Pfam
SHERM_13405	NO	OG0006100	PF00782	Dual specificity phosphatase: catalytic domain		SGA_v2.0_scaffold197T41035	NO	OG0001116	PF00249	Myb-like DNA-binding domain		SHERM_19615	NO	OG0001125	no_Pfam	no_Pfam		Cc025691	NO	OG0001235	PF00005; PF00664; PF00664; PF00005; PF00005; PF00005; PF00664; PF00664	ABC transporter; ABC transporter transmembrane region; ABC transporter transmembrane region; ABC transporter; ABC transporter; ABC transporter; ABC transporter transmembrane region; ABC transporter transmembrane region								Cc021069	NO	OG0000205	no_Pfam	no_Pfam
SHERM_04379	NO	OG0006100	PF00782	Dual specificity phosphatase: catalytic domain		SGA_v2.0_scaffold294T47467	NO	OG0009219	PF13921	Myb-like DNA-binding domain		SHERM_19616	NO	OG0001125	PF07723	Leucine Rich Repeat		Cc002647	NO	OG0000493	PF00005; PF00005; PF00005	ABC transporter; ABC transporter; ABC transporter								Cc021610	NO	OG0000194	no_Pfam	no_Pfam
SHERM_28119	NO	OG0007211	PF14383	DUF761-associated sequence motif		SGA_v2.0_scaffold6T03398	NO	OG0008736	PF00249; PF00249	Myb-like DNA-binding domain; Myb-like DNA-binding domain		SHERM_19617	NO	OG0001125	no_Pfam	no_Pfam		Cc010915	NO	OG0007221	PF00005; PF00005; PF12848	ABC transporter; ABC transporter; ABC transporter								Cc021897	NO	OG0000276	no_Pfam	no_Pfam
SHERM_28122	NO	OG0007211	PF14383	DUF761-associated sequence motif		SGA_v2.0_scaffold88T27303	NO	OG0008736	PF00249; PF00249	Myb-like DNA-binding domain; Myb-like DNA-binding domain		SHERM_19628	NO	OG0001125	no_Pfam	no_Pfam		Cc031120	NO	OG0011665	PF00005; PF12848; PF00005	ABC transporter; ABC transporter; ABC transporter								Cc022842	NO	OG0000437	no_Pfam	no_Pfam
SHERM_22476	NO	OG0000911	PF14383; PF14309; PF12552	DUF761-associated sequence motif; Domain of unknown function (DUF4378); Protein of unknown function (DUF3741)		SGA_v2.0_scaffold168T38494	NO	OG0003897	PF00249; PF00249; PF00249; PF00249; PF00249	Myb-like DNA-binding domain; Myb-like DNA-binding domain; Myb-like DNA-binding domain; Myb-like DNA-binding domain; Myb-like DNA-binding domain		SHERM_19631	NO	OG0001125	no_Pfam	no_Pfam		Cc038975	NO	OG0011665	PF12848; PF00005; PF00005	ABC transporter; ABC transporter; ABC transporter								Cc024048	NO	OG0000276	no_Pfam	no_Pfam
SHERM_13890	NO	OG0005748	PF00692	dUTPase		SGA_v2.0_scaffold220T42645	NO	OG0007807	PF00249; PF04433	Myb-like DNA-binding domain; SWIRM domain		SHERM_19633	NO	OG0001125	no_Pfam	no_Pfam		Cc041969	NO	OG0007221	PF00005; PF12848; PF00005	ABC transporter; ABC transporter; ABC transporter								Cc024637	NO	OG0000276	no_Pfam	no_Pfam
SHERM_07670	NO	OG0005748	PF00692	dUTPase		SGA_v2.0_scaffold17T08100	NO	OG0001119	PF12776	Myb/SANT-like DNA-binding domain		SHERM_19634	NO	OG0001125	no_Pfam	no_Pfam		Cc000298	NO	OG0005824	PF00005; PF00005; PF00664; PF00664	ABC transporter; ABC transporter; ABC transporter transmembrane region; ABC transporter transmembrane region								Cc025067	NO	OG0004045	no_Pfam	no_Pfam
SHERM_25912	NO	OG0008638	PF14432; PF13041; PF01535; PF01535; PF01535; PF01535; PF01535; PF01535	DYW family of nucleic acid deaminases; PPR repeat family; PPR repeat; PPR repeat; PPR repeat; PPR repeat; PPR repeat; PPR repeat		SGA_v2.0_scaffold17T08136	NO	OG0001490	PF12776	Myb/SANT-like DNA-binding domain		SHERM_05477	NO	OG0000128	PF13855; PF13855; PF13855; PF00560; PF00560; PF00560; PF08263	Leucine rich repeat; Leucine rich repeat; Leucine rich repeat; Leucine Rich Repeat; Leucine Rich Repeat; Leucine Rich Repeat; Leucine rich repeat N-terminal domain		Cc011638	NO	OG0005411	PF00005; PF00005; PF00664; PF00664	ABC transporter; ABC transporter; ABC transporter transmembrane region; ABC transporter transmembrane region								Cc025250	NO	OG0004036	no_Pfam	no_Pfam
SHERM_28085	NO	OG0003920	PF03271; PF00307	EB1-like C-terminal motif; Calponin homology (CH) domain		SGA_v2.0_scaffold19T08712	NO	OG0002829	PF12776	Myb/SANT-like DNA-binding domain		SHERM_02160	NO	OG0000002	PF03732; PF08284	Retrotransposon gag protein; Retroviral aspartyl protease		Cc026483	NO	OG0002332	PF00005; PF00005; PF00664; PF00664	ABC transporter; ABC transporter; ABC transporter transmembrane region; ABC transporter transmembrane region								Cc026371	NO	OG0000254	no_Pfam	no_Pfam
SHERM_07033	NO	OG0003920	PF03271; PF00307	EB1-like C-terminal motif; Calponin homology (CH) domain		SGA_v2.0_scaffold19T08868	NO	OG0002829	PF12776	Myb/SANT-like DNA-binding domain		SHERM_11913	NO	OG0000362	no_Pfam	no_Pfam		Cc029680	NO	OG0005824	PF00005; PF00005; PF00664; PF00664	ABC transporter; ABC transporter; ABC transporter transmembrane region; ABC transporter transmembrane region								Cc026387	NO	OG0000194	no_Pfam	no_Pfam
[truncated: 13,582 more rows]
