# Supplementary material for: Comparative secretome analysis of Striga and Cuscuta species identifies candidate virulence factors for two evolutionarily independent parasitic plant lineages
Source: BMC Plant Biol. 2024 Apr 6;24:251. doi: 10.1186/s12870-024-04935-7 (PMC10998327; doi:10.1186/s12870-024-04935-7)
Supplement: Supplementary file 5 — Supplementary Material 5. [file 12870_2024_4935_MOESM5_ESM.xlsx]

## Sheet: Additional File 5
The 85 Orthogroups that contained sequences from at least 3 of the 4 parasitic plant species and none from the non-parasitic plant species. Those Orthogroups with predicted secreted proteins have been highlighted in green.
OG	Species in OG	Number of protein sequences (putative secreted)				Pfam description	Arabidopsis thaliana match
		Sh	Sa	Cc	Ca
OG0011275	Sh_Sa_Cc_Ca	2(0)	2(1)	3(0)	1(0)	PF14541--Xylanase inhibitor C-terminal	AT5G10770--Eukaryotic aspartyl protease family protein
OG0011191	Sh_Sa_Cc_Ca	1(0)	1(1)	4(4)	2(2)	PF03088--Strictosidine synthase	AT3G57030--Calcium-dependent phosphotriesterase superfamily protein
OG0013739	Sh_Sa_Cc_Ca	1(0)	1(1)	2(0)	1(0)	no_Pfam--no_Pfam	No_hit--No_hit
OG0013776	Sh_Sa_Cc_Ca	1(1)	1(1)	2(1)	1(1)	PF00067--Cytochrome P450	AT5G36220--cytochrome p450 81d1
OG0015488	Sh_Cc_Ca	1(1)	0(0)	1(1)	1(0)	PF00188--Cysteine-rich secretory protein family	AT4G33710--CAP (Cysteine-rich secretory proteins; Antigen 5; and Pathogenesis-related 1 protein) superfamily protein
OG0000108	Sa_Cc_Ca	0(0)	2(0)	48(1)	8(0)	no_Pfam--no_Pfam	No_hit--No_hit
OG0014352	Sh_Sa_Ca	1(1)	1(0)	0(0)	2(1)	PF01357; PF03330--Pollen allergen; Lytic transglycolase	AT4G01630--expansin A17
OG0012683	Sh_Sa_Cc	2(2)	1(1)	1(1)	0(0)	no_Pfam--no_Pfam	AT3G18280--Bifunctional inhibitor/lipid-transfer protein/seed storage 2S albumin superfamily protein
OG0011886	Sh_Sa_Cc	1(0)	4(1)	1(0)	0(0)	no_Pfam--no_Pfam	No_hit--No_hit
OG0016209	Sh_Sa_Cc	1(1)	1(0)	1(0)	0(0)	no_Pfam--no_Pfam	AT1G44350--IAA-leucine resistant (ILR)-like gene 6
OG0014899	Sh_Sa_Cc	1(0)	1(1)	2(0)	0(0)	PF01095--Pectinesterase	AT3G05610--Plant invertase/pectin methylesterase inhibitor superfamily
OG0000105	Sh_Sa_Cc_Ca	12(0)	1(0)	45(1)	1(0)	PF14223--gag-polypeptide of LTR copia-type	No_hit--No_hit
OG0000969	Sh_Cc_Ca	1(0)	0(0)	19(1)	1(0)	PF03732--Retrotransposon gag protein	No_hit--No_hit
OG0001284	Sh_Cc_Ca	1(0)	0(0)	18(1)	1(0)	PF03732; PF08284--Retrotransposon gag protein; Retroviral aspartyl protease	No_hit--No_hit
OG0001133	Sh_Sa_Cc	9(1)	6(0)	1(0)	0(0)	PF05919--Mitovirus RNA-dependent RNA polymerase	No_hit--No_hit
OG0000693	Sh_Sa_Cc_Ca	14(0)	4(0)	6(0)	1(0)	PF08268--F-box associated domain	No_hit--No_hit
OG0004909	Sh_Sa_Cc_Ca	7(0)	3(0)	1(0)	1(0)	PF00646--F-box domain	AT5G03970--F-box associated ubiquitination effector family protein
OG0007515	Sh_Sa_Cc_Ca	4(0)	4(0)	1(0)	1(0)	no_Pfam--no_Pfam	No_hit--No_hit
OG0009220	Sh_Sa_Cc_Ca	4(0)	2(0)	2(0)	1(0)	PF00227--Proteasome subunit	AT3G26340--N-terminal nucleophile aminohydrolases (Ntn hydrolases) superfamily protein
OG0009188	Sh_Sa_Cc_Ca	3(0)	2(0)	3(0)	1(0)	no_Pfam--no_Pfam	No_hit--No_hit
OG0006094	Sh_Sa_Cc_Ca	2(0)	3(0)	4(0)	2(0)	PF07714--Protein tyrosine kinase	AT1G76370--Protein kinase superfamily protein
OG0000277	Sh_Sa_Cc_Ca	2(0)	1(0)	32(0)	2(0)	no_Pfam--no_Pfam	No_hit--No_hit
OG0009230	Sh_Sa_Cc_Ca	1(0)	3(0)	3(0)	2(0)	no_Pfam--no_Pfam	No_hit--No_hit
OG0012255	Sh_Sa_Cc_Ca	1(0)	3(0)	2(0)	1(0)	PF13456--Reverse transcriptase-like	AT2G46460--Polynucleotidyl transferase; ribonuclease H-like superfamily protein
OG0012152	Sh_Sa_Cc_Ca	1(0)	2(0)	3(0)	1(0)	no_Pfam--no_Pfam	AT2G38370--Plant protein of unknown function (DUF827)
OG0010920	Sh_Sa_Cc_Ca	1(0)	1(0)	3(0)	2(0)	no_Pfam--no_Pfam	No_hit--No_hit
OG0012464	Sh_Sa_Cc_Ca	1(0)	1(0)	2(0)	1(0)	no_Pfam--no_Pfam	AT2G30505--Late embryogenesis abundant (LEA) hydroxyproline-rich glycoprotein family
OG0012224	Sh_Cc_Ca	3(0)	0(0)	1(0)	3(0)	PF14826; PF00557--FACT complex subunit SPT16 N-terminal lobe domain; Metallopeptidase family M24	AT4G10710--global transcription factor C
OG0004036	Sh_Cc_Ca	2(0)	0(0)	7(0)	4(0)	no_Pfam--no_Pfam	No_hit--No_hit
OG0000205	Sh_Cc_Ca	1(0)	0(0)	39(0)	3(0)	no_Pfam--no_Pfam	No_hit--No_hit
OG0013501	Sh_Cc_Ca	1(0)	0(0)	2(0)	1(0)	no_Pfam--no_Pfam	AT3G12960--Unknown protein
OG0015251	Sh_Cc_Ca	1(0)	0(0)	1(0)	1(0)	PF00069--Protein kinase domain	AT3G48750--cell division control 2
OG0015374	Sh_Cc_Ca	1(0)	0(0)	1(0)	1(0)	PF00241--Cofilin/tropomyosin-type actin-binding protein	No_hit--No_hit
OG0015397	Sh_Cc_Ca	1(0)	0(0)	1(0)	1(0)	no_Pfam--no_Pfam	AT1G15210--pleiotropic drug resistance 7
OG0015516	Sh_Cc_Ca	1(0)	0(0)	1(0)	1(0)	PF01596--O-methyltransferase	AT4G34050--S-adenosyl-L-methionine-dependent methyltransferases superfamily protein
OG0015598	Sh_Cc_Ca	1(0)	0(0)	1(0)	1(0)	PF04502--Family of unknown function (DUF572)	AT1G17130--Family of unknown function (DUF572)
OG0014291	Sh_Cc_Ca	1(0)	0(0)	2(0)	1(0)	PF01370--NAD dependent epimerase/dehydratase family	AT1G51410--NAD(P)-binding Rossmann-fold superfamily protein
OG0014460	Sh_Cc_Ca	1(0)	0(0)	2(0)	1(0)	PF00067--Cytochrome P450	AT4G37370--cytochrome P450; family 81; subfamily D; polypeptide 8
OG0012930	Sh_Cc_Ca	1(0)	0(0)	4(0)	1(0)	PF00145--C-5 cytosine-specific DNA methylase	AT5G49160--methyltransferase 1
OG0003326	Sh_Cc_Ca	1(0)	0(0)	12(0)	1(0)	PF02364--1:3-beta-glucan synthase component	AT3G07160--glucan synthase-like 10
OG0004035	Sa_Cc_Ca	0(0)	11(0)	1(0)	1(0)	no_Pfam--no_Pfam	No_hit--No_hit
OG0012249	Sa_Cc_Ca	0(0)	5(0)	1(0)	1(0)	PF02721--Domain of unknown function DUF223	No_hit--No_hit
OG0012945	Sa_Cc_Ca	0(0)	3(0)	2(0)	1(0)	no_Pfam--no_Pfam	No_hit--No_hit
OG0012468	Sa_Cc_Ca	0(0)	2(0)	1(0)	1(0)	no_Pfam--no_Pfam	No_hit--No_hit
OG0014337	Sa_Cc_Ca	0(0)	2(0)	1(0)	1(0)	no_Pfam--no_Pfam	No_hit--No_hit
OG0014381	Sa_Cc_Ca	0(0)	2(0)	1(0)	1(0)	no_Pfam--no_Pfam	No_hit--No_hit
OG0014492	Sa_Cc_Ca	0(0)	2(0)	1(0)	1(0)	PF13365--Trypsin-like peptidase domain	No_hit--No_hit
OG0013765	Sa_Cc_Ca	0(0)	1(0)	1(0)	3(0)	PF16913--Purine nucleobase transmembrane transport	AT4G18220--Drug/metabolite transporter superfamily protein
OG0002804	Sa_Cc_Ca	0(0)	1(0)	11(0)	3(0)	no_Pfam--no_Pfam	No_hit--No_hit
OG0014409	Sa_Cc_Ca	0(0)	1(0)	1(0)	2(0)	no_Pfam--no_Pfam	No_hit--No_hit
OG0013711	Sa_Cc_Ca	0(0)	1(0)	2(0)	2(0)	no_Pfam--no_Pfam	AT3G59410--protein kinase family protein
OG0004929	Sa_Cc_Ca	0(0)	1(0)	9(0)	2(0)	PF14111--Domain of unknown function (DUF4283)	No_hit--No_hit
OG0015192	Sa_Cc_Ca	0(0)	1(0)	1(0)	1(0)	no_Pfam--no_Pfam	AT5G56900--CwfJ-like family protein / zinc finger (CCCH-type) family protein
OG0015342	Sa_Cc_Ca	0(0)	1(0)	1(0)	1(0)	no_Pfam--no_Pfam	No_hit--No_hit
OG0015557	Sa_Cc_Ca	0(0)	1(0)	1(0)	1(0)	PF00155--Aminotransferase class I and II	AT5G36160--Tyrosine transaminase family protein
OG0014304	Sa_Cc_Ca	0(0)	1(0)	2(0)	1(0)	PF00249; PF00249--Myb-like DNA-binding domain; Myb-like DNA-binding domain	No_hit--No_hit
OG0014318	Sa_Cc_Ca	0(0)	1(0)	2(0)	1(0)	no_Pfam--no_Pfam	No_hit--No_hit
OG0014334	Sa_Cc_Ca	0(0)	1(0)	2(0)	1(0)	PF00076; PF00076--RNA recognition motif. (a.k.a. RRM: RBD: or RNP domain); RNA recognition motif. (a.k.a. RRM: RBD: or RNP domain)	AT3G07810--RNA-binding (RRM/RBD/RNP motifs) family protein
OG0014467	Sa_Cc_Ca	0(0)	1(0)	2(0)	1(0)	no_Pfam--no_Pfam	AT5G14180--Myzus persicae-induced lipase 1
OG0014493	Sa_Cc_Ca	0(0)	1(0)	2(0)	1(0)	PF00961; PF00961--LAGLIDADG endonuclease; LAGLIDADG endonuclease	No_hit--No_hit
OG0013705	Sa_Cc_Ca	0(0)	1(0)	3(0)	1(0)	no_Pfam--no_Pfam	No_hit--No_hit
OG0014139	Sh_Sa_Ca	1(0)	1(0)	0(0)	1(0)	PF02458--Transferase family	AT1G03390--HXXXD-type acyl-transferase family protein
OG0015332	Sh_Sa_Ca	1(0)	1(0)	0(0)	1(0)	PF11926--Domain of unknown function (DUF3444)	AT5G53150--DNAJ heat shock N-terminal domain-containing protein
OG0000121	Sh_Sa_Cc	40(0)	4(0)	4(0)	0(0)	PF08284--Retroviral aspartyl protease	No_hit--No_hit
OG0000112	Sh_Sa_Cc	34(0)	22(0)	2(0)	0(0)	no_Pfam--no_Pfam	No_hit--No_hit
OG0000304	Sh_Sa_Cc	25(0)	5(0)	6(0)	0(0)	no_Pfam--no_Pfam	No_hit--No_hit
OG0000883	Sh_Sa_Cc	19(0)	1(0)	3(0)	0(0)	no_Pfam--no_Pfam	No_hit--No_hit
OG0002831	Sh_Sa_Cc	12(0)	1(0)	2(0)	0(0)	PF13912; PF13912--C2H2-type zinc finger; C2H2-type zinc finger	AT2G28200--C2H2-type zinc finger family protein
OG0002424	Sh_Sa_Cc	12(0)	1(0)	3(0)	0(0)	no_Pfam--no_Pfam	No_hit--No_hit
OG0001754	Sh_Sa_Cc	9(0)	5(0)	4(0)	0(0)	no_Pfam--no_Pfam	No_hit--No_hit
OG0012375	Sh_Sa_Cc	3(0)	2(0)	2(0)	0(0)	no_Pfam--no_Pfam	No_hit--No_hit
OG0004734	Sh_Sa_Cc	2(0)	7(0)	2(0)	0(0)	PF02902--Ulp1 protease family: C-terminal catalytic domain	No_hit--No_hit
OG0004947	Sh_Sa_Cc	2(0)	5(0)	5(0)	0(0)	no_Pfam--no_Pfam	No_hit--No_hit
OG0005423	Sh_Sa_Cc	2(0)	3(0)	5(0)	0(0)	PF04937--Protein of unknown function (DUF 659)	No_hit--No_hit
OG0009296	Sh_Sa_Cc	2(0)	3(0)	4(0)	0(0)	PF16363--GDP-mannose 4:6 dehydratase	AT3G62830--NAD(P)-binding Rossmann-fold superfamily protein
OG0014932	Sh_Sa_Cc	2(0)	1(0)	1(0)	0(0)	no_Pfam--no_Pfam	AT3G15610--Transducin/WD40 repeat-like superfamily protein
OG0013994	Sh_Sa_Cc	2(0)	1(0)	2(0)	0(0)	no_Pfam--no_Pfam	No_hit--No_hit
OG0014007	Sh_Sa_Cc	2(0)	1(0)	2(0)	0(0)	PF01554--MatE	AT1G12950--root hair specific 2
OG0012377	Sh_Sa_Cc	2(0)	1(0)	4(0)	0(0)	PF00225--Kinesin motor domain	AT2G47500--P-loop nucleoside triphosphate hydrolases superfamily protein with CH (Calponin Homology) domain
OG0000268	Sh_Sa_Cc	2(0)	1(0)	35(0)	0(0)	PF14223; PF00098--gag-polypeptide of LTR copia-type; Zinc knuckle	No_hit--No_hit
OG0009508	Sh_Sa_Cc	1(0)	2(0)	3(0)	0(0)	no_Pfam--no_Pfam	ATMG01080--mitochondrial F0-ATPase subunit 9
OG0016202	Sh_Sa_Cc	1(0)	1(0)	1(0)	0(0)	PF00201--UDP-glucoronosyl and UDP-glucosyl transferase	AT2G15480--UDP-glucosyl transferase 73B5
