# Supplementary material for: Comparative secretome analysis of Striga and Cuscuta species identifies candidate virulence factors for two evolutionarily independent parasitic plant lineages
Source: BMC Plant Biol. 2024 Apr 6;24:251. doi: 10.1186/s12870-024-04935-7 (PMC10998327; doi:10.1186/s12870-024-04935-7)
Supplement: Supplementary file 6 — Supplementary Material 6. [file 12870_2024_4935_MOESM6_ESM.xlsx]

## Sheet: Additional File 6
	Pfam domain enrichment analysis.
	Number of secreted or non-secreted proteins with or without a Pfam domain. Parasitic plant species have a greater percentage of proteins with no Pfam domain annotation.
	Species	No. secreted proteins	No. with Pfam domain	No. without Pfam domain	Percent without Pfam domain	No. non-secreted proteins	No. with Pfam domain	No. without Pfam domain	Percent of all proteins without Pfam domain	Type
	C. australis	1037	821	216	20.8293	17117	12836	4281	24.7714	Parasite
	C. campestris	1871	1540	331	17.6911	43890	30865	13025	29.1864	Parasite
	I. nil	3245	2848	397	12.2342	47808	39940	7868	16.1891	Non-parasite
	S. hermonthica	1628	1413	215	13.2064	27890	21755	6135	21.5123	Parasite
	S. asiatica	1726	1372	354	20.5098	32851	18533	14318	42.4328	Parasite
	M. guttatus	2202	1863	339	15.3951	25938	20597	5341	20.1848	Non-parasite
	A. thaliana	2778	2140	638	22.9662	24603	19476	5127	21.0547	Non-parasite
	Number of Pfam domains found for each species
	Species	Secretome	Non-secretome	Total number of Pfam domains	Number of proteins in proteome
	C. australis	1480	26282	27762	18154
	C. campestris	3135	73669	76804	45761
	I. nil	4895	78459	83354	51053
	S. hermonthica	2449	42564	45013	29518
	S. asiatica	2662	46778	49440	34577
	M. guttatus	3210	40301	43511	28140
				Correlation:	0.99175
	Number of signficiantly enriched Pfam domains in the secretome of each species
	Species	Enriched Pfam domains (number)	Secretome-specific Pfam domains (number)
	Cuscuta australis	202	76
	Cuscuta campestris	215	38
	Ipomoea nil	204	54
	Striga hermonthica	191	47
	Striga asiatica	201	51
	Mimulus guttatus	187	56
	The 20 Pfam domains enriched only in Striga asiatica.
	Pfam domain	Description	Abundance in S. asiatica
	PF00171	Aldehyde dehydrogenase family	0.00187829
	PF07859	alpha/beta hydrolase fold	0.00187829
	PF13202	EF hand	0.00150263
	PF04488	Glycosyltransferase sugar-binding region containing DXD motif	0.000751315
	PF04572	Alpha 1:4-glycosyltransferase conserved region	0.000751315
	PF00218	Indole-3-glycerol phosphate synthas	0.000375657
	PF00280	Potato inhibitor I family	0.000375657
	PF03602	Conserved hypothetical protein 95	0.000375657
	PF04777	Erv1 / Alr family	0.000375657
	PF04927	Seed maturation protein	0.000751315
	PF08375	Proteasome regulatory subunit C-terminal	0.000751315
	PF09754	PAC2 family	0.000375657
	PF17125	N-terminal domain of 16S rRNA methyltransferase RsmF	0.000375657
	PF00246	Zinc carboxypeptidase	0.000751315
	PF01959	3-dehydroquinate synthase II	0.000375657
	PF06842	Protein of unknown function (DUF1242)	0.000375657
	PF08524	rRNA processing	0.000375657
	PF10613	Ligated ion channel L-glutamate- and glycine-binding site	0.000375657
	PF12398	Receptor serine/threonine kinase	0.000375657
	PF18360	Heterogeneous nuclear ribonucleoprotein Q acidic domain	0.000375657
	The 13 Pfam domains enriched only in Striga hermonthica.
	Pfam domain	Description	Abundance in S. hermonthica
	PF00432	Prenyltransferase and squalene oxidase repeat	0.00244998
	PF00756	Putative esterase	0.00040833
	PF02900	Catalytic LigB subunit of aromatic ring-opening dioxygenase	0.00040833
	PF04124	Dor1-like family	0.00040833
	PF04137	Endoplasmic Reticulum Oxidoreductin 1 (ERO1)	0.00040833
	PF05172	Nup53/35/40-type RNA recognition motif	0.00040833
	PF08571	Yos1-like	0.00040833
	PF10615	Protein of unknown function (DUF2470)	0.00040833
	PF13091	PLD-like domain	0.00040833
	PF00490	Delta-aminolevulinic acid dehydratase	0.00081666
	PF04702	Vicilin N terminal region	0.00040833
	PF13299	Cleavage and polyadenylation factor 2 C-terminal	0.00040833
	PF15879	NADH-ubiquinone oxidoreductase MWFE subunit	0.00040833
	The 5 Pfam domains enriched only in Striga hermonthica and S. asiatica (not Mimulus guttatus)
	Pfam domain	Description	Abundance in S. asiatica	Abundance in S. hermonthica
	PF00067	Cytochrome P450	0.0127724	0.0102082
	PF00185	Aspartate/ornithine carbamoyltransferase: Asp/Orn binding domain	0.000375657	0.00040833
	PF02729	Aspartate/ornithine carbamoyltransferase: carbamoyl-P binding domain	0.000375657	0.00040833
	PF01019	Gamma-glutamyltranspeptidase	0.00244998	0.00150263
	PF02873	UDP-N-acetylenolpyruvoylglucosamine reductase: C-terminal domain	0.000375657	0.00040833
	The 19 Pfam domains enriched only in Cuscuta campestris.
	Pfam domain	Description	Abundance in C. campestris
	PF13419	Haloacid dehalogenase-like hydrolase	0.00127592
	PF08276	PAN-like domain	0.00191388
	PF11721	Malectin domain	0.000956938
	PF00954	S-locus glycoprotein domain	0.00191388
	PF00337	Galactoside-binding lectin	0.000956938
	PF01966	HD domain	0.000637959
	PF12609	Wound-induced protein	0.000637959
	PF04194	Programmed cell death protein 2: C-terminal putative domain	0.000637959
	PF13961	Domain of unknown function (DUF4219)	0.000637959
	PF06480	FtsH Extracellular	0.000956938
	PF06747	CHCH domain	0.000637959
	PF01112	Asparaginase	0.00127592
	PF12861	Anaphase-promoting complex subunit 11 RING-H2 finger	0.000637959
	The 13 Pfam domains enriched only in Cuscuta australis.
	Pfam domain	Description	Abundance in C. australis
	PF00183	Hsp90 protein	0.00135135
	PF08698	Fcf2 pre-rRNA processing	0.000675676
	PF12513	Mitochondrial degradasome RNA helicase subunit C terminal	0.000675676
	PF18147	Suv3 C-terminal domain 1	0.000675676
	PF01634	ATP phosphoribosyltransferase	0.000675676
	PF03224	V-ATPase subunit H	0.000675676
	PF05697	Bacterial trigger factor protein (TF)	0.000675676
	PF05698	Bacterial trigger factor protein (TF) C-terminus	0.000675676
	PF07107	Wound-induced protein WI12	0.000675676
	PF09088	MIF4G like	0.000675676
	PF09090	MIF4G like	0.000675676						3
	PF11698	V-ATPase subunit H	0.000675676
	PF13517	Repeat domain in Vibrio: Colwellia: Bradyrhizobium and Shewanella	0.000675676
	The 9 Pfam domains enriched only in Cuscuta campestris and Cuscuta australis (not Ipomea nil).
	Pfam domain	Description	Abundance in C. campestris	Abundance in C. australis
	PF13516	Leucine Rich repeat	0.00574163	0.00878378
	PF13450	NAD(P)-binding Rossmann-like domain	0.000637959	0.00135135
	PF01625	Peptide methionine sulfoxide reductase	0.000637959	0.000675676
	PF02622	Uncharacterized ACR: COG1678	0.00127592	0.000675676
	PF01120	Alpha-L-fucosidase	0.000637959	0.00135135
	PF01300	Telomere recombination	0.00127592	0.000675676
	PF08027	Albumin I chain b	0.0015949	0.00202703
	PF08029	HisG: C-terminal domain	0.000637959	0.000675676
	PF16720	Albumin I chain a	0.0015949	0.00202703
