# Supplementary material for: Comparative secretome analysis of Striga and Cuscuta species identifies candidate virulence factors for two evolutionarily independent parasitic plant lineages
Source: BMC Plant Biol. 2024 Apr 6;24:251. doi: 10.1186/s12870-024-04935-7 (PMC10998327; doi:10.1186/s12870-024-04935-7)
Supplement: Supplementary file 7 — Supplementary Material 7. [file 12870_2024_4935_MOESM7_ESM.xlsx]

## Sheet: Additional File 7
	Analysis of Pfam abundances for PCA analysis.
	All the Pfam domains that were deemed to be more abundant in both parasitic plant speices relative to their non-parasitic relative. Abundance was calculated as a percent of Pfam domains found in the secretome of each species. Pfam domains were deemed to have a high abundance compared with thier non-parasitic relative if the abundance was above 0.25% in both parasitic plants (both Striga spp. or b…
	Red colour = Higher abundance in Striga and Cuscuta (relative to M. guttatus or I nil, respectively); Blue colour = Higher abundance in Striga species (relative to M. guttatus); Green colour = Higher abundance in Cuscuta species (relative to I. nil).
	Pfam domain	Description	Count in Sh secretome	Count in Sa secretome	Count in Mg secretome	Abundance in Sh secretome	Abundance in Sa secretome	Abundance in Mg secretome	Count in Ca secretome	Count in Cc secretome	Count in In secretome	Abundance in Ca secretome	Abundance in Cc secretome	Abundance in In secretome	Is abundance in Sh secretome > relative abundance in Mg secretome?	Is abundance in Sa secretome > relative abundance in Mg secretome?	Is abundance above 0.25 for both Striga spp.?	Does this Pfam domain pass all criteria for Striga species?	Is abundance in Ca secretome > relative abundance in In secretome?	Is abundance in Cc secretome > relative abundance in In secretome?	Is abundance above 0.25 for both Cuscuta spp.?	Does this Pfam domain pass all criteria for Cuscuta species?	Is this Pfam domain of high abundance for Striga species, Cuscuta species or both (relative to the non-parasitic plants)?	Number associated with PCA plots in Figure 3
	PF01095	Pectinesterase	32	43	29	1.30666	1.61533	0.903427	24	43	65	1.62162	1.37161	1.32789	TRUE	TRUE	YES	Pass	TRUE	TRUE	YES	Pass	Both	5
	PF00544	Pectate lyase	14	19	15	0.571662	0.713749	0.46729	10	23	29	0.675676	0.733652	0.592441	TRUE	TRUE	YES	Pass	TRUE	TRUE	YES	Pass	Both	6
	PF03283	Pectinacetylesterase	12	18	11	0.489996	0.676183	0.342679	14	32	42	0.945946	1.02073	0.858018	TRUE	TRUE	YES	Pass	TRUE	TRUE	YES	Pass	Both	7
	PF00759	Glycosyl hydrolase family 9	18	12	14	0.734994	0.450789	0.436137	10	18	15	0.675676	0.574163	0.306435	TRUE	TRUE	YES	Pass	TRUE	TRUE	YES	Pass	Both	8
	PF04043	Plant invertase/pectin methylesterase inhibitor	68	61	67	2.77664	2.29151	2.08723	41	76	86	2.77027	2.42424	1.75689	TRUE	TRUE	YES	Pass	TRUE	TRUE	YES	Pass	Both	9
	PF08238	Sel1 repeat	8	8	8	0.326664	0.300526	0.249221	9	18	8	0.608108	0.574163	0.163432	TRUE	TRUE	YES	Pass	TRUE	TRUE	YES	Pass	Both	10
	PF04398	Protein of unknown function: DUF538	10	11	13	0.40833	0.413223	0.404984	6	14	16	0.405405	0.446571	0.326864	TRUE	TRUE	YES	Pass	TRUE	TRUE	YES	Pass	Both	na
	PF00085	Thioredoxin	17	18	20	0.694161	0.676183	0.623053	14	31	29	0.945946	0.988836	0.592441	TRUE	TRUE	YES	Pass	TRUE	TRUE	YES	Pass	Both	na
	PF00450	Serine carboxypeptidase	35	41	26	1.42915	1.5402	0.809969	23	41	92	1.55405	1.30781	1.87947	TRUE	TRUE	YES	Pass	FALSE	FALSE	YES	Fail	Striga	1
	PF06521	PAR1 protein	9	12	4	0.367497	0.450789	0.124611	1	0	16	0.0675676	0	0.326864	TRUE	TRUE	YES	Pass	FALSE	FALSE	NO	Fail	Striga	2
	PF01190	Pollen proteins Ole e I like	16	25	16	0.653328	0.939144	0.498442	10	21	36	0.675676	0.669856	0.735444	TRUE	TRUE	YES	Pass	FALSE	FALSE	YES	Fail	Striga	3
	PF00182	Chitinase class I	14	8	7	0.571662	0.300526	0.218069	3	7	14	0.202703	0.223285	0.286006	TRUE	TRUE	YES	Pass	FALSE	FALSE	NO	Fail	Striga	4
	PF17181	Epidermal patterning factor proteins	7	9	7	0.285831	0.338092	0.218069	6	4	5	0.405405	0.127592	0.102145	TRUE	TRUE	YES	Pass	TRUE	TRUE	NO	Fail	Striga	na
	PF08031	Berberine and berberine like	15	16	18	0.612495	0.601052	0.560748	5	13	20	0.337838	0.414673	0.40858	TRUE	TRUE	YES	Pass	FALSE	TRUE	YES	Fail	Striga	na
	PF03181	BURP domain	8	7	6	0.326664	0.26296	0.186916	4	4	12	0.27027	0.127592	0.245148	TRUE	TRUE	YES	Pass	TRUE	FALSE	NO	Fail	Striga	na
	PF00150	Cellulase (glycosyl hydrolase family 5)	11	10	10	0.449163	0.375657	0.311526	5	8	23	0.337838	0.255183	0.469867	TRUE	TRUE	YES	Pass	FALSE	FALSE	YES	Fail	Striga	na
	PF00188	Cysteine-rich secretory protein family	8	9	3	0.326664	0.338092	0.0934579	4	8	36	0.27027	0.255183	0.735444	TRUE	TRUE	YES	Pass	FALSE	FALSE	YES	Fail	Striga	na
	PF00067	Cytochrome P450	25	34	31	1.02082	1.27724	0.965732	8	16	41	0.540541	0.510367	0.837589	TRUE	TRUE	YES	Pass	FALSE	FALSE	YES	Fail	Striga	na
	PF03018	Dirigent-like protein	15	19	19	0.612495	0.713749	0.5919	5	11	24	0.337838	0.350877	0.490296	TRUE	TRUE	YES	Pass	FALSE	FALSE	YES	Fail	Striga	na
	PF01565	FAD binding domain	25	21	23	1.02082	0.788881	0.716511	9	22	32	0.608108	0.701754	0.653728	TRUE	TRUE	YES	Pass	FALSE	TRUE	YES	Fail	Striga	na
	PF04674	Phosphate-induced protein 1 conserved region	8	8	9	0.326664	0.300526	0.280374	4	10	15	0.27027	0.318979	0.306435	TRUE	TRUE	YES	Pass	FALSE	TRUE	YES	Fail	Striga	na
	PF02298	Plastocyanin-like domain	29	32	36	1.18416	1.2021	1.1215	11	16	39	0.743243	0.510367	0.796731	TRUE	TRUE	YES	Pass	FALSE	FALSE	YES	Fail	Striga	na
	PF04862	Protein of unknown function (DUF642)	13	18	17	0.530829	0.676183	0.529595	4	10	14	0.27027	0.318979	0.286006	TRUE	TRUE	YES	Pass	FALSE	TRUE	YES	Fail	Striga	na
	PF00197	Trypsin and protease inhibitor	13	7	1	0.530829	0.26296	0.0311526	5	9	51	0.337838	0.287081	1.04188	TRUE	TRUE	YES	Pass	FALSE	FALSE	YES	Fail	Striga	na
	PF06955	Xyloglucan endo-transglycosylase (XET) C-terminus	23	20	24	0.939159	0.751315	0.747664	11	17	36	0.743243	0.542265	0.735444	TRUE	TRUE	YES	Pass	TRUE	FALSE	YES	Fail	Striga	na
	PF02469	Fasciclin domain	20	18	24	0.81666	0.676183	0.747664	17	38	28	1.14865	1.21212	0.572012	TRUE	FALSE	YES	Fail	TRUE	TRUE	YES	Pass	Cuscuta	11
	PF00732	GMC oxidoreductase N-terminal	1	3	8	0.040833	0.112697	0.249221	8	16	3	0.540541	0.510367	0.061287	FALSE	FALSE	NO	Fail	TRUE	TRUE	YES	Pass	Cuscuta	12
	PF05199	GMC oxidoreductase C-terminal	1	3	6	0.040833	0.112697	0.186916	7	12	3	0.472973	0.382775	0.061287	FALSE	FALSE	NO	Fail	TRUE	TRUE	YES	Pass	Cuscuta	13
	PF13516	Leucine Rich repeat	8	6	13	0.326664	0.225394	0.404984	13	18	14	0.878378	0.574163	0.286006	FALSE	FALSE	NO	Fail	TRUE	TRUE	YES	Pass	Cuscuta	14
	PF16845	Aspartic acid proteinase inhibitor	8	21	19	0.326664	0.788881	0.5919	5	10	9	0.337838	0.318979	0.183861	FALSE	TRUE	YES	Fail	TRUE	TRUE	YES	Pass	Cuscuta	na
	PF00262	Calreticulin family	2	6	6	0.081666	0.225394	0.186916	6	11	6	0.405405	0.350877	0.122574	FALSE	TRUE	NO	Fail	TRUE	TRUE	YES	Pass	Cuscuta	na
	PF14310	Fibronectin type III-like domain	7	5	17	0.285831	0.187829	0.529595	6	10	8	0.405405	0.318979	0.163432	FALSE	FALSE	NO	Fail	TRUE	TRUE	YES	Pass	Cuscuta	na
	PF13839	GDSL/SGNH-like Acyl-Esterase family found in Pmr5 and Cas1p	8	7	10	0.326664	0.26296	0.311526	9	16	14	0.608108	0.510367	0.286006	TRUE	FALSE	YES	Fail	TRUE	TRUE	YES	Pass	Cuscuta	na
	PF01915	Glycosyl hydrolase family 3 C-terminal domain	18	20	25	0.734994	0.751315	0.778816	9	28	26	0.608108	0.893142	0.531154	FALSE	FALSE	YES	Fail	TRUE	TRUE	YES	Pass	Cuscuta	na
	PF00933	Glycosyl hydrolase family 3 N terminal domain	19	23	28	0.775827	0.864012	0.872274	9	28	26	0.608108	0.893142	0.531154	FALSE	FALSE	YES	Fail	TRUE	TRUE	YES	Pass	Cuscuta	na
	PF00332	Glycosyl hydrolases family 17	27	23	38	1.10249	0.864012	1.1838	28	54	71	1.89189	1.72249	1.45046	FALSE	FALSE	YES	Fail	TRUE	TRUE	YES	Pass	Cuscuta	na
	PF01301	Glycosyl hydrolases family 35	12	16	19	0.489996	0.601052	0.5919	12	27	39	0.810811	0.861244	0.796731	FALSE	TRUE	YES	Fail	TRUE	TRUE	YES	Pass	Cuscuta	na
	PF14008	Iron/zinc purple acid phosphatase-like protein C	10	7	11	0.40833	0.26296	0.342679	9	19	25	0.608108	0.606061	0.510725	TRUE	FALSE	YES	Fail	TRUE	TRUE	YES	Pass	Cuscuta	na
	PF12819	Malectin-like domain	7	9	21	0.285831	0.338092	0.654206	5	12	13	0.337838	0.382775	0.265577	FALSE	FALSE	YES	Fail	TRUE	TRUE	YES	Pass	Cuscuta	na
	PF03080	Neprosin	1	6	8	0.040833	0.225394	0.249221	4	9	8	0.27027	0.287081	0.163432	FALSE	FALSE	NO	Fail	TRUE	TRUE	YES	Pass	Cuscuta	na
	PF14365	Neprosin activation peptide	1	6	8	0.040833	0.225394	0.249221	4	9	8	0.27027	0.287081	0.163432	FALSE	FALSE	NO	Fail	TRUE	TRUE	YES	Pass	Cuscuta	na
	PF14416	PMR5 N terminal Domain	7	7	10	0.285831	0.26296	0.311526	8	16	14	0.540541	0.510367	0.286006	FALSE	FALSE	YES	Fail	TRUE	TRUE	YES	Pass	Cuscuta	na
	PF00234	Protease inhibitor/seed storage/LTP family	14	15	35	0.571662	0.563486	1.09034	9	15	20	0.608108	0.478469	0.40858	FALSE	FALSE	YES	Fail	TRUE	TRUE	YES	Pass	Cuscuta	na
	PF16656	Purple acid Phosphatase: N-terminal domain	11	8	10	0.449163	0.300526	0.311526	9	19	24	0.608108	0.606061	0.490296	TRUE	FALSE	YES	Fail	TRUE	TRUE	YES	Pass	Cuscuta	na
	PF03088	Strictosidine synthase	4	6	2	0.163332	0.225394	0.0623053	9	11	14	0.608108	0.350877	0.286006	TRUE	TRUE	NO	Fail	TRUE	TRUE	YES	Pass	Cuscuta	na
	PF00314	Thaumatin family	18	19	23	0.734994	0.713749	0.716511	11	21	29	0.743243	0.669856	0.592441	TRUE	FALSE	YES	Fail	TRUE	TRUE	YES	Pass	Cuscuta	na
	PF13848	Thioredoxin-like domain	5	4	6	0.204165	0.150263	0.186916	4	10	9	0.27027	0.318979	0.183861	TRUE	FALSE	NO	Fail	TRUE	TRUE	YES	Pass	Cuscuta	na
	PF13947	Wall-associated receptor kinase galacturonan-binding	8	5	36	0.326664	0.187829	1.1215	5	10	14	0.337838	0.318979	0.286006	FALSE	FALSE	NO	Fail	TRUE	TRUE	YES	Pass	Cuscuta	na
	PF07983	X8 domain	25	23	47	1.02082	0.864012	1.46417	27	46	66	1.82432	1.4673	1.34831	FALSE	FALSE	YES	Fail	TRUE	TRUE	YES	Pass	Cuscuta	na
	PF14541	Xylanase inhibitor C-terminal	61	65	80	2.49081	2.44177	2.49221	28	48	55	1.89189	1.5311	1.1236	FALSE	FALSE	YES	Fail	TRUE	TRUE	YES	Pass	Cuscuta	na
	PF14543	Xylanase inhibitor N-terminal	73	69	84	2.98081	2.59204	2.61682	32	55	56	2.16216	1.75439	1.14402	TRUE	FALSE	YES	Fail	TRUE	TRUE	YES	Pass	Cuscuta	na
