# Supplementary material for: Comparative secretome analysis of Striga and Cuscuta species identifies candidate virulence factors for two evolutionarily independent parasitic plant lineages
Source: BMC Plant Biol. 2024 Apr 6;24:251. doi: 10.1186/s12870-024-04935-7 (PMC10998327; doi:10.1186/s12870-024-04935-7)
Supplement: Supplementary file 8 — Supplementary Material 8. [file 12870_2024_4935_MOESM8_ESM.xlsx]

## Sheet: Additional File 8
	Analysis of Pfam domains enriched in the Striga Parasite Set or the Cuscuta Parasite Set. Those highlighted in orange correspond with the domains in Figure 3b.
			Striga Parasite Set (SPS)											Cuscuta Parasite Set (CPS)
Domain	Description	Domain	Count in SPS	Count in non-SPS	Abundance in SPS	Abundance in NSPS	Enrichment fold	Depletion fold	Chi-sq statistic	Raw pvalue	FDR adjusted p-value		Domain	Count in CPS	Count in non-CPS	Abundance in CPS	Abundance in NCPS	Enrichment fold	Depletion fold	Chi-sq statistic	Raw pvalue	FDR adjusted p-value	Difference in count	Difference in abundance
PF05922A5:T38A5:S39B1A5:AA36A5:T40A5:Y40A5:AB40A5:AC39A5:AC38A5:Y37A5:Y39	Peptidase inhibitor I9	PF05922	79	83	0.058131	0.00512599	11.3404	0.08818	2599.39	0	0		PF05922	17	52	0.0106316	0.00154175	6.89585	0.145015	248.993	4.31e-56	3.96e-55	62	0.0474993
PF00082	Subtilase family	PF00082	79	130	0.058131	0.00802866	7.24044	0.138113	1980.91	0	0		PF00082	17	75	0.0106316	0.00222367	4.78112	0.209156	178.764	9.02e-41	5.32e-40	62	0.0474993
PF17766	Fibronectin type-III domain	PF17766	73	101	0.053716	0.00623765	8.61157	0.116123	2046.79	0	0		PF17766	16	58	0.0100063	0.00171964	5.81881	0.171856	201.95	7.84e-46	5.3e-45	57	0.0437097
PF02225	PA domain	PF02225	62	89	0.0456218	0.00549654	8.30009	0.120481	1698.51	0	0		PF02225	14	55	0.00875547	0.00163069	5.36917	0.186248	164.192	1.37e-37	7.52e-37	48	0.0368663
PF14543	Xylanase inhibitor N-terminal	PF14543	58	178	0.0426784	0.0109931	3.8823	0.257579	906.774	3.31e-199	1.16e-197		PF14543	39	124	0.0243902	0.00367647	6.63415	0.150735	552.943	2.88e-122	1.1e-120	19	0.0182882
PF14541	Xylanase inhibitor C-terminal	PF14541	46	173	0.0338484	0.0106843	3.16806	0.315651	601.882	6.52e-133	1.25e-131		PF14541	28	122	0.0175109	0.00361717	4.84106	0.206566	298.097	8.56e-67	9.84e-66	18	0.0163375
PF08246	Cathepsin propeptide inhibitor domain (I29)	PF08246	5	25	0.00367918	0.00154397	2.38293	0.419652	49.8978	1.62e-12	6.18e-12		PF08246	32	31	0.0200125	0.000919118	21.7736	0.0459272	1031.95	2.04e-226	4.69e-224	27	0.0163333
PF05938	Plant self-incompatibility protein S1	PF05938	22	76	0.0161884	0.00469368	3.44898	0.289941	310.221	1.95e-69	2.57e-68		no_enriched	0	0	0	0	0	0	0	0	0	22	0.0161884
PF06521	PAR1 protein	PF06521	21	10	0.0154525	0.000617589	25.0208	0.0399668	975.324	4.15e-214	1.74e-212		no_enriched	0	0	0	0	0	0	0	0	0	21	0.0154525
PF02298	Plastocyanin-like domain	PF02298	20	71	0.0147167	0.00438488	3.35624	0.297953	275.291	7.98e-62	9.31e-61		no_enriched	0	0	0	0	0	0	0	0	0	20	0.0147167
PF07983	X8 domain	no_enriched	0	0	0	0	0	0	0	0	0		PF07983	23	101	0.014384	0.00299454	4.8034	0.208186	242.995	8.74e-55	7.73e-54	23	0.014384
PF00295	Glycosyl hydrolases family 28	PF00295	11	110	0.00809419	0.00679348	1.19146	0.839303	50.9979	9.25e-13	3.6e-12		PF00295	35	81	0.0218887	0.00240157	9.11434	0.109717	643.047	7.26e-142	5.57e-140	24	0.0137945
PF00112	Papain family cysteine protease	PF00112	7	44	0.00515085	0.00271739	1.89551	0.527562	55.2692	1.05e-13	4.41e-13		PF00112	30	45	0.0187617	0.0013342	14.0621	0.071113	749.453	5.28e-165	6.07e-163	23	0.0136109
PF08263	Leucine rich repeat N-terminal domain	PF08263	44	414	0.0323767	0.0255682	1.26629	0.789708	220.551	6.86e-50	6.86e-49		PF08263	71	430	0.0444028	0.0127491	3.48283	0.287123	543.885	2.69e-120	8.85e-119	27	0.012026
PF13516	Leucine Rich repeat	no_enriched	0	0	0	0	0	0	0	0	0		PF13516	19	307	0.0118824	0.00910223	1.30544	0.766024	41.1653	1.4e-10	3.25e-10	19	0.0118824
PF00182	Chitinase class I	PF00182	16	11	0.0117734	0.000679348	17.3304	0.0577021	646.085	1.59e-142	3.7e-141		no_enriched	0	0	0	0	0	0	0	0	0	16	0.0117734
PF01301	Glycosyl hydrolases family 35	no_enriched	0	0	0	0	0	0	0	0	0		PF01301	18	35	0.011257	0.00103771	10.8479	0.0921835	376.47	7.3e-84	1.29e-82	18	0.011257
PF00332	Glycosyl hydrolases family 17	PF00332	12	82	0.00883002	0.00506423	1.74361	0.573524	86.6367	1.3e-20	7.82e-20		PF00332	32	96	0.0200125	0.0028463	7.03106	0.142226	476.673	1.13e-105	2.6e-104	20	0.0111825
PF02469	Fasciclin domain	PF02469	5	43	0.00367918	0.00265563	1.38542	0.721801	27.8072	1.34e-07	3.8e-07		PF02469	23	47	0.014384	0.0013935	10.3222	0.0968786	463.991	6.51e-103	1.36e-101	18	0.0107048
PF00732	GMC oxidoreductase	no_enriched	0	0	0	0	0	0	0	0	0		PF00732	15	30	0.00938086	0.000889469	10.5466	0.0948174	307.362	8.2e-69	9.93e-68	15	0.00938086
PF00085	Thioredoxin	no_enriched	0	0	0	0	0	0	0	0	0		PF00085	15	139	0.00938086	0.00412121	2.27624	0.43932	70.4735	4.66e-17	1.39e-16	15	0.00938086
PF00187	Chitin recognition protein	PF00187	12	3	0.00883002	0.000185277	47.6586	0.0209826	662.452	4.38e-146	1.15e-144		no_enriched	0	0	0	0	0	0	0	0	0	12	0.00883002
PF00314	Thaumatin family	no_enriched	0	0	0	0	0	0	0	0	0		PF00314	14	31	0.00875547	0.000919118	9.52595	0.104976	265.942	8.7e-60	8.7e-59	14	0.00875547
PF00197	Trypsin and protease inhibitor	PF00197	16	5	0.0117734	0.000308794	38.1269	0.0262282	839.708	1.26e-184	3.77e-183		PF00197	5	9	0.00312695	0.000266841	11.7184	0.0853356	110.445	7.83e-26	3.1e-25	11	0.00864641
PF03330	Lytic transglycolase	PF03330	8	61	0.00588668	0.00376729	1.56258	0.639969	51.1286	8.65e-13	3.43e-12		PF03330	23	39	0.014384	0.00115631	12.4396	0.0803886	529.59	3.47e-117	9.97e-116	15	0.00849731
PF17834	Beta-sandwich domain in beta galactosidase	no_enriched	0	0	0	0	0	0	0	0	0		PF17834	13	30	0.00813008	0.000889469	9.14038	0.109405	239.262	5.7e-54	4.68e-53	13	0.00813008
PF01657	Salt stress response/antifungal	PF01657	11	78	0.00809419	0.00481719	1.68027	0.595142	76.2549	2.49e-18	1.34e-17		no_enriched	0	0	0	0	0	0	0	0	0	11	0.00809419
PF00933	Glycosyl hydrolase family 3 N terminal domain	PF00933	22	35	0.0161884	0.00216156	7.4892	0.133526	563.652	1.35e-124	2.36e-123		PF00933	13	39	0.00813008	0.00115631	7.03106	0.142226	193.548	5.34e-44	3.41e-43	9	0.00805829
PF01357	Pollen allergen	PF01357	10	60	0.00735835	0.00370553	1.98577	0.503582	82.9367	8.47e-20	4.94e-19		PF01357	24	35	0.0150094	0.00103771	14.4639	0.0691377	610.465	8.87e-135	5.1e-133	14	0.00765103
PF14416	PMR5 N terminal Domain	no_enriched	0	0	0	0	0	0	0	0	0		PF14416	12	101	0.00750469	0.00299454	2.50612	0.399023	63.3219	1.76e-15	4.81e-15	12	0.00750469
PF13839	GDSL/SGNH-like Acyl-Esterase family found in Pmr5 and Cas1p	no_enriched	0	0	0	0	0	0	0	0	0		PF13839	12	118	0.00750469	0.00349858	2.14507	0.466185	52.3464	4.65e-13	1.22e-12	12	0.00750469
PF16845	Aspartic acid proteinase inhibitor	PF16845	17	32	0.0125092	0.00197628	6.32965	0.157987	388.145	2.1e-86	2.94e-85		PF16845	9	14	0.00562852	0.000415085	13.5599	0.0737468	219.504	1.16e-49	8.34e-49	8	0.00688068
PF05199	GMC oxidoreductase	no_enriched	0	0	0	0	0	0	0	0	0		PF05199	11	26	0.0068793	0.000770873	8.92404	0.112057	198.725	3.96e-45	2.6e-44	11	0.0068793
PF00657	GDSL-like Lipase/Acylhydrolase	PF00657	12	135	0.00883002	0.00833745	1.05908	0.944216	47.8922	4.5e-12	1.63e-11		PF00657	25	84	0.0156348	0.00249051	6.27773	0.159293	337.684	2.04e-75	2.93e-74	13	0.00680475
PF01915	Glycosyl hydrolase family 3 C-terminal domain	PF01915	21	32	0.0154525	0.00197628	7.81898	0.127894	553.411	2.28e-122	3.68e-121		PF01915	14	37	0.00875547	0.00109701	7.9812	0.125294	231.495	2.81e-52	2.19e-51	7	0.00669707
PF03662	Glycosyl hydrolase family 79: N-terminal domain	PF03662	9	21	0.00662252	0.00129694	5.10628	0.195837	175.305	5.13e-40	3.99e-39		no_enriched	0	0	0	0	0	0	0	0	0	9	0.00662252
PF05617	Prolamin-like	no_enriched	0	0	0	0	0	0	0	0	0		PF05617	10	4	0.00625391	0.000118596	52.733	0.0189635	461.424	2.36e-102	4.51e-101	10	0.00625391
PF00544	Pectate lyase	PF00544	6	41	0.00441501	0.00253212	1.74361	0.573524	43.3004	4.69e-11	1.59e-10		PF00544	17	37	0.0106316	0.00109701	9.69146	0.103184	327.183	3.95e-73	5.04e-72	11	0.00621663
PF05498	Rapid ALkalinization Factor (RALF)	PF05498	8	14	0.00588668	0.000864625	6.80837	0.146878	192.163	1.07e-43	9.38e-43		no_enriched	0	0	0	0	0	0	0	0	0	8	0.00588668
PF00190	Cupin	PF00190	18	76	0.013245	0.00469368	2.82189	0.354373	211.502	6.46e-48	5.9e-47		PF00190	12	33	0.00750469	0.000978416	7.67025	0.130374	192.09	1.11e-43	6.91e-43	6	0.00574034
PF14223	gag-polypeptide of LTR copia-type	no_enriched	0	0	0	0	0	0	0	0	0		PF14223	9	2435	0.00562852	0.0721952	0.0779625	12.8267	21.8377	2.97e-06	5.83e-06	9	0.00562852
PF13947	Wall-associated receptor kinase galacturonan-binding	no_enriched	0	0	0	0	0	0	0	0	0		PF13947	9	46	0.00562852	0.00136385	4.12693	0.242311	81.8764	1.45e-19	4.56e-19	9	0.00562852
PF00232	Glycosyl hydrolase family 1	no_enriched	0	0	0	0	0	0	0	0	0		PF00232	9	38	0.00562852	0.00112666	4.99575	0.20017	98.652	3.01e-23	1.05e-22	9	0.00562852
PF03283	Pectinacetylesterase	PF03283	7	43	0.00515085	0.00265563	1.93959	0.515572	56.6291	5.26e-14	2.3e-13		PF03283	17	78	0.0106316	0.00231262	4.59723	0.217522	172.123	2.54e-39	1.46e-38	10	0.0054808
PF08031	Berberine and berberine like	PF08031	13	27	0.00956586	0.00166749	5.73668	0.174317	276.436	4.49e-62	5.55e-61		PF08031	7	17	0.00437774	0.000504032	8.68543	0.115135	123.801	9.32e-29	3.97e-28	6	0.00518812
PF01190	Pollen proteins Ole e I like	PF01190	13	37	0.00956586	0.00228508	4.18623	0.238879	216.153	6.24e-49	5.96e-48		PF01190	7	31	0.00437774	0.000919118	4.76298	0.209953	73.3109	1.11e-17	3.35e-17	6	0.00518812
PF03629	Carbohydrate esterase: sialic acid-specific acetylesterase	PF03629	7	6	0.00515085	0.000370553	13.9004	0.0719403	255.565	1.59e-57	1.76e-56		no_enriched	0	0	0	0	0	0	0	0	0	7	0.00515085
PF03018	Dirigent-like protein	PF03018	12	39	0.00883002	0.0024086	3.66604	0.272774	178.389	1.09e-40	8.8e-40		PF03018	6	14	0.00375234	0.000415085	9.03994	0.11062	109.474	1.28e-25	4.98e-25	6	0.00507768
PF16720	Albumin I chain a	no_enriched	0	0	0	0	0	0	0	0	0		PF16720	8	3	0.00500313	8.89e-05	56.2485	0.0177783	376.137	8.63e-84	1.32e-82	8	0.00500313
PF13848	Thioredoxin-like domain	no_enriched	0	0	0	0	0	0	0	0	0		PF13848	8	8	0.00500313	0.000237192	21.0932	0.0474087	253.658	4.14e-57	3.97e-56	8	0.00500313
PF08027	Albumin I chain b	no_enriched	0	0	0	0	0	0	0	0	0		PF08027	8	3	0.00500313	8.89e-05	56.2485	0.0177783	376.137	8.63e-84	1.32e-82	8	0.00500313
PF00394	Multicopper oxidase	no_enriched	0	0	0	0	0	0	0	0	0		PF00394	8	63	0.00500313	0.00186788	2.6785	0.373343	45.631	1.43e-11	3.42e-11	8	0.00500313
PF00234	Protease inhibitor/seed storage/LTP family	no_enriched	0	0	0	0	0	0	0	0	0		PF00234	8	16	0.00500313	0.000474383	10.5466	0.0948174	163.906	1.59e-37	8.48e-37	8	0.00500313
PF00413	Matrixin	PF00413	8	20	0.00588668	0.00123518	4.76586	0.209826	147.67	5.6e-34	4.06e-33		PF00413	2	4	0.00125078	0.000118596	10.5466	0.0948174	40.972	1.54e-10	3.48e-10	6	0.0046359
PF01095	Pectinesterase	PF01095	9	125	0.00662252	0.00771986	0.857854	1.1657	26.9332	2.11e-07	5.9e-07		PF01095	18	141	0.011257	0.0041805	2.69275	0.371368	103.377	2.77e-24	1.04e-23	9	0.00463452
PF14368	Probable lipid transfer	PF14368	6	77	0.00441501	0.00475543	0.928414	1.07711	20.0565	7.52e-06	1.9e-05		no_enriched	0	0	0	0	0	0	0	0	0	6	0.00441501
PF00432	Prenyltransferase and squalene oxidase repeat	PF00432	6	54	0.00441501	0.00333498	1.32385	0.755373	31.618	1.88e-08	5.55e-08		no_enriched	0	0	0	0	0	0	0	0	0	6	0.00441501
PF00560	Leucine Rich Repeat	PF00560	28	359	0.0206034	0.0221714	0.929276	1.07611	93.9837	3.18e-22	2.02e-21		PF00560	40	343	0.0250156	0.0101696	2.45985	0.406529	206.885	6.57e-47	4.58e-46	12	0.00441225
PF14365	Neprosin activation peptide	no_enriched	0	0	0	0	0	0	0	0	0		PF14365	7	17	0.00437774	0.000504032	8.68543	0.115135	123.801	9.32e-29	3.97e-28	7	0.00437774
PF13041	PPR repeat family	no_enriched	0	0	0	0	0	0	0	0	0		PF13041	7	2979	0.00437774	0.0883242	0.0495644	20.1758	33.4986	7.13e-09	1.53e-08	7	0.00437774
PF03080	Neprosin	no_enriched	0	0	0	0	0	0	0	0	0		PF03080	7	27	0.00437774	0.000800522	5.4686	0.182862	83.4759	6.45e-20	2.09e-19	7	0.00437774
PF03016	Exostosin family	no_enriched	0	0	0	0	0	0	0	0	0		PF03016	7	85	0.00437774	0.00252016	1.73709	0.575677	23.1136	1.53e-06	3.03e-06	7	0.00437774
PF00262	Calreticulin family	no_enriched	0	0	0	0	0	0	0	0	0		PF00262	7	12	0.00437774	0.000355787	12.3044	0.081272	159.94	1.17e-36	6.09e-36	7	0.00437774
PF01565	FAD binding domain	PF01565	16	56	0.0117734	0.0034585	3.40418	0.293756	222.984	2.02e-50	2.12e-49		PF01565	12	53	0.00750469	0.00157139	4.77582	0.209388	126.026	3.03e-29	1.34e-28	4	0.00426867
PF13855	Leucine rich repeat	PF13855	49	749	0.0360559	0.0462574	0.779463	1.28294	128.215	1.01e-29	6.61e-29		PF13855	64	730	0.040025	0.0216437	1.84927	0.540755	231.463	2.86e-52	2.19e-51	15	0.00396909
PF09253	Pollen allergen ole e 6	no_enriched	0	0	0	0	0	0	0	0	0		PF09253	6	2	0.00375234	5.93e-05	63.2795	0.0158029	291.289	2.6e-65	2.85e-64	6	0.00375234
PF08276	PAN-like domain	no_enriched	0	0	0	0	0	0	0	0	0		PF08276	6	37	0.00375234	0.00109701	3.42052	0.292354	44.9253	2.05e-11	4.85e-11	6	0.00375234
PF07172	Glycine rich protein family	no_enriched	0	0	0	0	0	0	0	0	0		PF07172	6	1	0.00375234	2.96e-05	126.559	0.00790145	334.606	9.54e-75	1.29e-73	6	0.00375234
PF03088	Strictosidine synthase	no_enriched	0	0	0	0	0	0	0	0	0		PF03088	6	25	0.00375234	0.000741224	5.06236	0.197536	66.5881	3.35e-16	9.62e-16	6	0.00375234
PF01546	Peptidase family M20/M25/M40	no_enriched	0	0	0	0	0	0	0	0	0		PF01546	6	15	0.00375234	0.000444734	8.43727	0.118522	103.712	2.34e-24	8.97e-24	6	0.00375234
PF00328	Histidine phosphatase superfamily (branch 2)	no_enriched	0	0	0	0	0	0	0	0	0		PF00328	6	4	0.00375234	0.000118596	31.6398	0.0316058	230.653	4.29e-52	3.19e-51	6	0.00375234
PF05577	Serine carboxypeptidase S28	PF05577	5	19	0.00367918	0.00117342	3.13543	0.318935	64.7107	8.67e-16	4.24e-15		no_enriched	0	0	0	0	0	0	0	0	0	5	0.00367918
PF14547	Hydrophobic seed protein	PF14547	4	16	0.00294334	0.000988142	2.97866	0.335721	49.3942	2.09e-12	7.71e-12		PF14547	10	12	0.00625391	0.000355787	17.5777	0.0568904	286.47	2.92e-64	3.05e-63	6	0.00331057
PF07687	Peptidase dimerisation domain	no_enriched	0	0	0	0	0	0	0	0	0		PF07687	5	8	0.00312695	0.000237192	13.1832	0.0758539	119.689	7.4e-28	3.09e-27	5	0.00312695
PF06232	Embryo-specific protein 3: (ATS3)	no_enriched	0	0	0	0	0	0	0	0	0		PF06232	5	7	0.00312695	0.000207543	15.0666	0.0663722	130.476	3.22e-30	1.48e-29	5	0.00312695
PF02140	Galactose binding lectin domain	no_enriched	0	0	0	0	0	0	0	0	0		PF02140	5	21	0.00312695	0.000622628	5.02219	0.199116	55.0724	1.16e-13	3.11e-13	5	0.00312695
PF01535	PPR repeat	no_enriched	0	0	0	0	0	0	0	0	0		PF01535	5	3748	0.00312695	0.111124	0.0281393	35.5375	49.4366	2.05e-12	5.18e-12	5	0.00312695
PF01453	D-mannose binding lectin	no_enriched	0	0	0	0	0	0	0	0	0		PF01453	5	46	0.00312695	0.00136385	2.29274	0.43616	23.6809	1.14e-06	2.29e-06	5	0.00312695
PF00954	S-locus glycoprotein domain	no_enriched	0	0	0	0	0	0	0	0	0		PF00954	5	36	0.00312695	0.00106736	2.92961	0.341343	31.588	1.91e-08	4.06e-08	5	0.00312695
PF00704	Glycosyl hydrolases family 18	no_enriched	0	0	0	0	0	0	0	0	0		PF00704	5	15	0.00312695	0.000444734	7.03106	0.142226	74.4254	6.3e-18	1.93e-17	5	0.00312695
PF10950	Organ specific protein	PF10950	4	12	0.00294334	0.000741107	3.97155	0.251791	63.6398	1.49e-15	6.97e-15		no_enriched	0	0	0	0	0	0	0	0	0	4	0.00294334
PF04885	Stigma-specific protein: Stig1	PF04885	4	8	0.00294334	0.000494071	5.95732	0.167861	87.4205	8.77e-21	5.42e-20		no_enriched	0	0	0	0	0	0	0	0	0	4	0.00294334
PF02018	Carbohydrate binding domain	PF02018	4	9	0.00294334	0.00055583	5.2954	0.188843	80.1001	3.56e-19	2.02e-18		no_enriched	0	0	0	0	0	0	0	0	0	4	0.00294334
PF00331	Glycosyl hydrolase family 10	PF00331	4	19	0.00294334	0.00117342	2.50835	0.398669	41.9748	9.25e-11	3.08e-10		no_enriched	0	0	0	0	0	0	0	0	0	4	0.00294334
PF04199	Putative cyclase	PF04199	2	3	0.00147167	0.000185277	7.9431	0.125896	53.2296	2.97e-13	1.2e-12		PF04199	7	13	0.00437774	0.000385436	11.3579	0.0880447	151.264	9.18e-35	4.69e-34	5	0.00290607
PF00026	Eukaryotic aspartyl protease	PF00026	2	8	0.00147167	0.000494071	2.97866	0.335721	24.6951	6.72e-07	1.81e-06		PF00026	7	6	0.00437774	0.000177894	24.6087	0.040636	240.081	3.78e-54	3.22e-53	5	0.00290607
PF00445	Ribonuclease T2 family	PF00445	4	18	0.00294334	0.00111166	2.6477	0.377687	44.2218	2.93e-11	1.03e-10		PF00445	9	24	0.00562852	0.000711575	7.90994	0.126423	147.722	5.46e-34	2.67e-33	5	0.00268518
PF00141	Peroxidase	PF00141	10	134	0.00735835	0.00827569	0.889152	1.12467	31.4911	2e-08	5.84e-08		PF00141	16	100	0.0100063	0.0029649	3.37491	0.296304	118.158	1.6e-27	6.57e-27	6	0.0026479
PF00759	Glycosyl hydrolase family 9	PF00759	12	36	0.00883002	0.00222332	3.97155	0.251791	190.965	1.96e-43	1.64e-42		PF00759	10	48	0.00625391	0.00142315	4.39441	0.227562	96.8473	7.49e-23	2.53e-22	2	0.00257611
PF17801	Alpha galactosidase C-terminal beta sandwich domain	no_enriched	0	0	0	0	0	0	0	0	0		PF17801	4	11	0.00250156	0.000326139	7.67025	0.130374	64.0173	1.23e-15	3.42e-15	4	0.00250156
PF16499	Alpha galactosidase A	no_enriched	0	0	0	0	0	0	0	0	0		PF16499	4	16	0.00250156	0.000474383	5.2733	0.189635	46.1181	1.11e-11	2.7e-11	4	0.00250156
PF13364	Beta-galactosidase jelly roll domain	no_enriched	0	0	0	0	0	0	0	0	0		PF13364	4	6	0.00250156	0.000177894	14.0621	0.071113	99.8919	1.61e-23	5.7e-23	4	0.00250156
PF07250	Glyoxal oxidase N-terminus	no_enriched	0	0	0	0	0	0	0	0	0		PF07250	4	18	0.00250156	0.000533681	4.68737	0.213339	41.2462	1.34e-10	3.15e-10	4	0.00250156
PF06101	Vacuolar protein sorting-associated protein 62	no_enriched	0	0	0	0	0	0	0	0	0		PF06101	4	31	0.00250156	0.000919118	2.7217	0.367417	23.2354	1.43e-06	2.87e-06	4	0.00250156
PF04862	Protein of unknown function (DUF642)	no_enriched	0	0	0	0	0	0	0	0	0		PF04862	4	14	0.00250156	0.000415085	6.02662	0.16593	52.0795	5.33e-13	1.36e-12	4	0.00250156
PF04526	Protein of unknown function (DUF568)	no_enriched	0	0	0	0	0	0	0	0	0		PF04526	4	10	0.00250156	0.00029649	8.43727	0.118522	69.1379	9.18e-17	2.67e-16	4	0.00250156
PF04398	Protein of unknown function: DUF538	no_enriched	0	0	0	0	0	0	0	0	0		PF04398	4	41	0.00250156	0.00121561	2.05787	0.485939	16.5399	4.76e-05	8.84e-05	4	0.00250156
PF04083	Partial alpha/beta-hydrolase lipase region	no_enriched	0	0	0	0	0	0	0	0	0		PF04083	4	7	0.00250156	0.000207543	12.0532	0.0829652	90.1024	2.26e-21	7.54e-21	4	0.00250156
PF02622	Uncharacterized ACR: COG1678	no_enriched	0	0	0	0	0	0	0	0	0		PF02622	4	6	0.00250156	0.000177894	14.0621	0.071113	99.8919	1.61e-23	5.7e-23	4	0.00250156
PF02221	ML domain	no_enriched	0	0	0	0	0	0	0	0	0		PF02221	4	2	0.00250156	5.93e-05	42.1864	0.0237043	171.732	3.1e-39	1.74e-38	4	0.00250156
PF01738	Dienelactone hydrolase family	no_enriched	0	0	0	0	0	0	0	0	0		PF01738	4	6	0.00250156	0.000177894	14.0621	0.071113	99.8919	1.61e-23	5.7e-23	4	0.00250156
PF01436	NHL repeat	no_enriched	0	0	0	0	0	0	0	0	0		PF01436	4	16	0.00250156	0.000474383	5.2733	0.189635	46.1181	1.11e-11	2.7e-11	4	0.00250156
PF01179	Copper amine oxidase: enzyme domain	no_enriched	0	0	0	0	0	0	0	0	0		PF01179	4	14	0.00250156	0.000415085	6.02662	0.16593	52.0795	5.33e-13	1.36e-12	4	0.00250156
PF00396	Granulin	no_enriched	0	0	0	0	0	0	0	0	0		PF00396	4	6	0.00250156	0.000177894	14.0621	0.071113	99.8919	1.61e-23	5.7e-23	4	0.00250156
PF17181	Epidermal patterning factor proteins	PF17181	3	22	0.00220751	0.0013587	1.62472	0.615489	20.0239	7.65e-06	1.91e-05		no_enriched	0	0	0	0	0	0	0	0	0	3	0.00220751
PF03767	HAD superfamily: subfamily IIIB (Acid phosphatase)	PF03767	3	9	0.00220751	0.00055583	3.97155	0.251791	47.7284	4.9e-12	1.74e-11		no_enriched	0	0	0	0	0	0	0	0	0	3	0.00220751
PF03009	Glycerophosphoryl diester phosphodiesterase family	PF03009	3	19	0.00220751	0.00117342	1.88126	0.531559	23.4916	1.25e-06	3.33e-06		no_enriched	0	0	0	0	0	0	0	0	0	3	0.00220751
PF01650	Peptidase C13 family	PF01650	3	10	0.00220751	0.000617589	3.57439	0.279768	43.6169	3.99e-11	1.37e-10		no_enriched	0	0	0	0	0	0	0	0	0	3	0.00220751
PF04043	Plant invertase/pectin methylesterase inhibitor	PF04043	41	133	0.0301692	0.00821393	3.67294	0.272262	611.063	6.57e-135	1.38e-133		PF04043	45	156	0.0281426	0.00462524	6.08457	0.16435	591.665	1.09e-130	5.01e-129	4	0.00202665
PF16863	N-terminal barrel of NtMGAM and CtMGAM: maltase-glucoamylase	no_enriched	0	0	0	0	0	0	0	0	0		PF16863	3	6	0.00187617	0.000177894	10.5466	0.0948174	61.4591	4.52e-15	1.22e-14	3	0.00187617
PF13802	Galactose mutarotase-like	no_enriched	0	0	0	0	0	0	0	0	0		PF13802	3	17	0.00187617	0.000504032	3.72233	0.268649	24.5523	7.23e-07	1.47e-06	3	0.00187617
PF12222	Peptide N-acetyl-beta-D-glucosaminyl asparaginase amidase A	no_enriched	0	0	0	0	0	0	0	0	0		PF12222	3	2	0.00187617	5.93e-05	31.6398	0.0316058	115.325	6.68e-27	2.7e-26	3	0.00187617
PF09118	Domain of unknown function (DUF1929)	no_enriched	0	0	0	0	0	0	0	0	0		PF09118	3	20	0.00187617	0.000592979	3.16398	0.316058	20.6415	5.54e-06	1.07e-05	3	0.00187617
PF02728	Copper amine oxidase: N3 domain	no_enriched	0	0	0	0	0	0	0	0	0		PF02728	3	10	0.00187617	0.00029649	6.32795	0.158029	40.7791	1.7e-10	3.81e-10	3	0.00187617
PF02727	Copper amine oxidase: N2 domain	no_enriched	0	0	0	0	0	0	0	0	0		PF02727	3	8	0.00187617	0.000237192	7.90994	0.126423	49.2336	2.27e-12	5.68e-12	3	0.00187617
PF01055	Glycosyl hydrolases family 31	no_enriched	0	0	0	0	0	0	0	0	0		PF01055	3	22	0.00187617	0.000652277	2.87634	0.347664	18.5618	1.64e-05	3.1e-05	3	0.00187617
PF13668	Ferritin-like domain	PF13668	5	5	0.00367918	0.000308794	11.9146	0.0839303	168.801	1.35e-38	1.01e-37		PF13668	3	4	0.00187617	0.000118596	15.8199	0.0632116	80.6881	2.64e-19	8.22e-19	2	0.001803
PF00722	Glycosyl hydrolases family 16	PF00722	9	61	0.00662252	0.00376729	1.7579	0.568861	65.5438	5.68e-16	2.84e-15		PF00722	8	36	0.00500313	0.00106736	4.68737	0.213339	82.5059	1.05e-19	3.37e-19	1	0.00161939
PF14310	Fibronectin type III-like domain	PF14310	3	14	0.00220751	0.000864625	2.55314	0.391675	32.0247	1.52e-08	4.63e-08		PF14310	6	16	0.00375234	0.000474383	7.90994	0.126423	98.4743	3.29e-23	1.13e-22	3	0.00154484
PF05184	Saposin-like type B: region 1	PF05184	3	13	0.00220751	0.000802866	2.74953	0.363698	34.3767	4.54e-09	1.44e-08		PF05184	6	6	0.00375234	0.000177894	21.0932	0.0474087	190.24	2.82e-43	1.71e-42	3	0.00154484
PF07645	Calcium-binding EGF domain	PF07645	2	9	0.00147167	0.00055583	2.6477	0.377687	22.1089	2.58e-06	6.76e-06		no_enriched	0	0	0	0	0	0	0	0	0	2	0.00147167
PF04185	Phosphoesterase family	PF04185	2	10	0.00147167	0.000617589	2.38293	0.419652	19.9561	7.92e-06	1.96e-05		no_enriched	0	0	0	0	0	0	0	0	0	2	0.00147167
PF00652	Ricin-type beta-trefoil lectin domain	PF00652	2	0	0.00147167	0	Inf	0	139.005	4.39e-32	3.08e-31		no_enriched	0	0	0	0	0	0	0	0	0	2	0.00147167
PF00490	Delta-aminolevulinic acid dehydratase	PF00490	2	3	0.00147167	0.000185277	7.9431	0.125896	53.2296	2.97e-13	1.2e-12		no_enriched	0	0	0	0	0	0	0	0	0	2	0.00147167
PF12799	Leucine Rich repeats (2 copies)	PF12799	7	31	0.00515085	0.00191453	2.6904	0.371691	78.5891	7.65e-19	4.23e-18		PF12799	6	48	0.00375234	0.00142315	2.63665	0.379269	33.5968	6.78e-09	1.47e-08	1	0.0013985
PF00150	Cellulase (glycosyl hydrolase family 5)	PF00150	6	31	0.00441501	0.00191453	2.30606	0.43364	57.9619	2.67e-14	1.19e-13		PF00150	5	22	0.00312695	0.000652277	4.79391	0.208598	52.6871	3.91e-13	1.03e-12	1	0.00128806
PF13245	AAA domain	no_enriched	0	0	0	0	0	0	0	0	0		PF13245	2	4	0.00125078	0.000118596	10.5466	0.0948174	40.972	1.54e-10	3.48e-10	2	0.00125078
PF12861	Anaphase-promoting complex subunit 11 RING-H2 finger	no_enriched	0	0	0	0	0	0	0	0	0		PF12861	2	5	0.00125078	0.000148245	8.43727	0.118522	34.5674	4.12e-09	9.02e-09	2	0.00125078
PF12609	Wound-induced protein	no_enriched	0	0	0	0	0	0	0	0	0		PF12609	2	9	0.00125078	0.000266841	4.68737	0.213339	20.6214	5.6e-06	1.07e-05	2	0.00125078
PF01966	HD domain	no_enriched	0	0	0	0	0	0	0	0	0		PF01966	2	9	0.00125078	0.000266841	4.68737	0.213339	20.6214	5.6e-06	1.07e-05	2	0.00125078
PF01471	Putative peptidoglycan binding domain	no_enriched	0	0	0	0	0	0	0	0	0		PF01471	2	4	0.00125078	0.000118596	10.5466	0.0948174	40.972	1.54e-10	3.48e-10	2	0.00125078
PF00817	impB/mucB/samB family	no_enriched	0	0	0	0	0	0	0	0	0		PF00817	2	11	0.00125078	0.000326139	3.83512	0.260748	16.8808	3.98e-05	7.44e-05	2	0.00125078
PF14008	Iron/zinc purple acid phosphatase-like protein C	PF14008	6	28	0.00441501	0.00172925	2.55314	0.391675	64.0585	1.21e-15	5.76e-15		PF14008	9	28	0.00562852	0.000830171	6.77995	0.147494	129.897	4.32e-30	1.95e-29	3	0.00121351
PF00188	Cysteine-rich secretory protein family	PF00188	4	16	0.00294334	0.000988142	2.97866	0.335721	49.3942	2.09e-12	7.71e-12		PF00188	3	16	0.00187617	0.000474383	3.95497	0.252846	26.1336	3.19e-07	6.66e-07	1	0.00106717
PF04431	Pectate lyase: N terminus	PF04431	3	6	0.00220751	0.000370553	5.95732	0.167861	65.5641	5.63e-16	2.84e-15		PF04431	2	7	0.00125078	0.000207543	6.02662	0.16593	26.0381	3.35e-07	6.94e-07	1	0.000956724
PF03489	Saposin-like type B: region 2	PF03489	3	12	0.00220751	0.000741107	2.97866	0.335721	37.0441	1.15e-09	3.73e-09		PF03489	5	6	0.00312695	0.000177894	17.5777	0.0568904	143.227	5.24e-33	2.51e-32	2	0.000919448
PF04554	Extensin-like region	PF04554	2	6	0.00147167	0.000370553	3.97155	0.251791	31.818	1.69e-08	5.08e-08		PF04554	1	0	0.000625391	0	Inf	0	65.3946	6.13e-16	1.72e-15	1	0.000846279
PF04674	Phosphate-induced protein 1 conserved region	PF04674	4	14	0.00294334	0.000864625	3.40418	0.293756	55.7224	8.35e-14	3.58e-13		PF04674	6	9	0.00375234	0.000266841	14.0621	0.071113	149.842	1.88e-34	9.39e-34	2	0.000809004
PF10613	Ligated ion channel L-glutamate- and glycine-binding site	PF10613	1	0	0.000735835	0	Inf	0	69.5026	7.63e-17	4.01e-16		no_enriched	0	0	0	0	0	0	0	0	0	1	0.000735835
PF08571	Yos1-like	PF08571	1	1	0.000735835	6.18e-05	11.9146	0.0839303	33.7588	6.24e-09	1.93e-08		no_enriched	0	0	0	0	0	0	0	0	0	1	0.000735835
PF05172	Nup53/35/40-type RNA recognition motif	PF05172	1	2	0.000735835	0.000123518	5.95732	0.167861	21.8538	2.94e-06	7.63e-06		no_enriched	0	0	0	0	0	0	0	0	0	1	0.000735835
PF01273	LBP / BPI / CETP family: N-terminal domain	PF01273	1	1	0.000735835	6.18e-05	11.9146	0.0839303	33.7588	6.24e-09	1.93e-08		no_enriched	0	0	0	0	0	0	0	0	0	1	0.000735835
PF00450	Serine carboxypeptidase	PF00450	29	90	0.0213392	0.0055583	3.83916	0.260473	448.711	1.38e-99	2.06e-98		PF00450	33	97	0.0206379	0.00287595	7.17603	0.139353	500.106	9.01e-111	2.3e-109	4	0.000701321
PF15474	Meiotically up-regulated gene family	no_enriched	0	0	0	0	0	0	0	0	0		PF15474	1	0	0.000625391	0	Inf	0	65.3946	6.13e-16	1.72e-15	1	0.000625391
PF02041	Auxin binding protein	no_enriched	0	0	0	0	0	0	0	0	0		PF02041	1	2	0.000625391	5.93e-05	10.5466	0.0948174	20.4856	6.01e-06	1.14e-05	1	0.000625391
PF06955	Xyloglucan endo-transglycosylase (XET) C-terminus	PF06955	6	55	0.00441501	0.00339674	1.29978	0.769361	30.9289	2.68e-08	7.7e-08		PF06955	8	34	0.00500313	0.00100807	4.9631	0.201487	87.1443	1.01e-20	3.31e-20	2	0.000588116
PF09265	Cytokinin dehydrogenase 1: FAD and cytokinin binding	PF09265	4	20	0.00294334	0.00123518	2.38293	0.419652	39.9162	2.65e-10	8.7e-10		PF09265	4	16	0.00250156	0.000474383	5.2733	0.189635	46.1181	1.11e-11	2.7e-11	0	0.000441778
PF00304	Gamma-thionin family	PF00304	4	13	0.00294334	0.000802866	3.66604	0.272774	59.4474	1.26e-14	5.73e-14		PF00304	4	10	0.00250156	0.00029649	8.43727	0.118522	69.1379	9.18e-17	2.67e-16	0	0.000441778
PF16656	Purple acid Phosphatase: N-terminal domain	PF16656	8	23	0.00588668	0.00142045	4.14422	0.2413	131.894	1.58e-30	1.07e-29		PF16656	9	27	0.00562852	0.000800522	7.03106	0.142226	133.98	5.52e-31	2.59e-30	1	0.000258163
PF00149	Calcineurin-like phosphoesterase	PF00149	8	119	0.00588668	0.00734931	0.800984	1.24846	21.663	3.25e-06	8.32e-06		PF00149	9	123	0.00562852	0.00364682	1.5434	0.647919	25.1364	5.34e-07	1.1e-06	1	0.000258163
PF07732	Multicopper oxidase	PF07732	6	64	0.00441501	0.00395257	1.117	0.895257	25.6312	4.13e-07	1.13e-06		PF07732	7	60	0.00437774	0.00177894	2.46087	0.40636	36.1299	1.85e-09	4.08e-09	1	3.7275e-05
PF07731	Multicopper oxidase	PF07731	6	64	0.00441501	0.00395257	1.117	0.895257	25.6312	4.13e-07	1.13e-06		PF07731	7	68	0.00437774	0.00201613	2.17136	0.460541	30.993	2.59e-08	5.46e-08	1	3.7275e-05
