# Supplementary material for: Comparative secretome analysis of Striga and Cuscuta species identifies candidate virulence factors for two evolutionarily independent parasitic plant lineages
Source: BMC Plant Biol. 2024 Apr 6;24:251. doi: 10.1186/s12870-024-04935-7 (PMC10998327; doi:10.1186/s12870-024-04935-7)
Supplement: Supplementary file 9 — Supplementary Material 9. [file 12870_2024_4935_MOESM9_ESM.xlsx]

## Sheet: Additional File 9
788 Striga hermonthica genes encoding putative secreted proteins that were differentially expressed between at least one time point.
GeneID	cluster	FPKM-Haus_mean	FPKM-N7_2d_mean	FPKM-N7_4d_mean	FPKM-N7_7d_mean	Secretome	length	C_Cysteine	OG	Pfam_terms	Pfam_description	At_Acc	At_desc
SHERM_02018	VII	31.9708	20.731	31.0818	3.13589	YES	414	1.21	OG0001095	PF01263; PF12265	Aldose 1-epimerase; Histone-binding protein RBBP4 or subunit C of CAF1 complex	AT3G47800	Galactose mutarotase-like superfamily protein
SHERM_01886	VI	18.5862	6.94579	10.6035	11.7133	YES	434	1.38	OG0008111	PF04864	Allinase	AT4G24670	tryptophan aminotransferase related 2
SHERM_11517	III	7.93577	3.06195	3.48407	12.2132	YES	179	0.56	unassigned	PF01120	Alpha-L-fucosidase	AT2G28100	alpha-L-fucosidase 1
SHERM_18806	IV	122.167	211.766	345.408	580.542	YES	362	1.1	OG0002903	PF07859	alpha/beta hydrolase fold	AT2G45600	alpha/beta-Hydrolases superfamily protein
SHERM_10868	VIII	4.04027	409.347	88.6675	6.20762	YES	350	0.57	OG0017875	PF00561	alpha/beta hydrolase fold	AT4G15960	alpha/beta-Hydrolases superfamily protein
SHERM_13529	V	11.5512	9.00113	3.92119	1.76574	YES	324	1.54	OG0001361	PF00847	AP2 domain	AT4G27950	cytokinin response factor 4
SHERM_17362	II	0.359647	123.868	334.911	495.718	YES	122	0	OG0009292	PF16845	Aspartic acid proteinase inhibitor	AT5G47550	Cystatin/monellin superfamily protein
SHERM_15441	IV	86.9703	89.173	209.549	388.055	YES	118	0	OG0000559	PF16845	Aspartic acid proteinase inhibitor	AT5G47550	Cystatin/monellin superfamily protein
SHERM_17364	IV	1.48036	12.8182	55.0685	91.4304	YES	129	2.33	OG0009292	PF16845	Aspartic acid proteinase inhibitor	AT5G47550	Cystatin/monellin superfamily protein
SHERM_28483	V	880.646	440.811	330.766	91.2255	YES	136	0.74	OG0001761	PF16845	Aspartic acid proteinase inhibitor	AT2G31980	PHYTOCYSTATIN 2
SHERM_22701	V	6.26916	5.04111	0.887301	0.562653	YES	126	0	OG0000559	PF16845	Aspartic acid proteinase inhibitor	AT5G47550	Cystatin/monellin superfamily protein
SHERM_23276	II	0.666072	0.669626	3.41267	2.31645	YES	544	1.1	OG0001768	PF08031; PF01565	Berberine and berberine like; FAD binding domain	AT1G30760	FAD-binding Berberine family protein
SHERM_27577	IV	0.0735822	1.36016	23.3316	41.7326	YES	549	1.09	unassigned	PF08031; PF01565	Berberine and berberine like; FAD binding domain	AT4G20820	FAD-binding Berberine family protein
SHERM_23274	V	8.75371	4.94526	1.08711	0.215225	YES	576	1.74	OG0017959	PF08031; PF01565	Berberine and berberine like; FAD binding domain	AT2G34790	FAD-binding Berberine family protein
SHERM_20920	VII	0.883858	8.01432	12.3281	6.05532	YES	589	0.68	OG0000200	PF08031; PF01565	Berberine and berberine like; FAD binding domain	AT4G20820	FAD-binding Berberine family protein
SHERM_20915	VII	0.666284	14.5742	14.6551	7.085	YES	539	0.93	OG0000200	PF08031; PF01565	Berberine and berberine like; FAD binding domain	AT1G30760	FAD-binding Berberine family protein
SHERM_20091	VII	0.111432	1.25001	0.686975	0.0501358	YES	534	0.75	OG0002208	PF08031; PF01565	Berberine and berberine like; FAD binding domain	AT4G20840	FAD-binding Berberine family protein
SHERM_22165	VIII	31.1511	150.494	19.5952	0.100484	YES	545	2.39	OG0014914	PF08031; PF01565	Berberine and berberine like; FAD binding domain	AT5G44400	FAD-binding Berberine family protein
SHERM_27574	VIII	538.871	579.735	323.793	119.309	YES	531	0.56	OG0000200	PF08031; PF01565	Berberine and berberine like; FAD binding domain	AT4G20820	FAD-binding Berberine family protein
SHERM_28717	IV	15.8696	4.92528	13.8906	51.8833	YES	866	0.92	OG0002390	PF07944	Beta-L-arabinofuranosidase: GH127	AT5G12950	Putative glycosyl hydrolase of unknown function (DUF1680)
SHERM_19874	VII	0.00631981	11.8708	10.3672	8.02677	YES	844	2.49	OG0001247	PF17834; PF01301; PF02140	Beta-sandwich domain in beta galactosidase; Glycosyl hydrolases family 35; Galactose binding lectin domain	AT3G13750	beta galactosidase 1
SHERM_05635	II	0.192544	3.54095	6.11534	3.74375	YES	314	1.91	unassigned	PF03181	BURP domain	AT5G25610	BURP domain-containing protein
SHERM_05137	II	12.5797	59.9424	130.017	64.3284	YES	364	1.65	OG0005916	PF03181	BURP domain	AT5G25610	BURP domain-containing protein
SHERM_00583	III	0.521817	0	0.105993	0.422975	YES	326	2.45	OG0007544	PF03181	BURP domain	AT1G23760	BURP domain-containing protein
SHERM_00582	III	91.6754	9.73841	22.7854	80.9281	YES	441	2.72	OG0007544	PF03181	BURP domain	No_hit	No_hit
SHERM_01934	III	21.1527	3.50317	11.8717	23.9798	YES	640	1.41	OG0001648	PF03181	BURP domain	AT1G23760	BURP domain-containing protein
SHERM_14460	IV	29.9998	36.1092	54.5624	106.222	YES	624	1.28	OG0001648	PF03181	BURP domain	AT1G70370	polygalacturonase 2
SHERM_27106	V	441.727	188.375	51.574	6.71746	YES	346	1.16	unassigned	PF00149	Calcineurin-like phosphoesterase	No_hit	No_hit
SHERM_09739	VIII	5.93062	9.28789	2.07306	0.414126	YES	325	1.23	OG0002131	PF00149	Calcineurin-like phosphoesterase	AT3G17790	purple acid phosphatase 17
SHERM_00249	VI	5.9406	1.96177	1.47991	0.204525	YES	431	0.7	OG0002743	PF00149; PF14008; PF16656	Calcineurin-like phosphoesterase; Iron/zinc purple acid phosphatase-like protein C; Purple acid Phosphatase: N-terminal domain	AT3G52780	Purple acid phosphatases superfamily protein
SHERM_00254	VIII	0	8.04915	3.49095	0.490988	YES	370	0.81	OG0002743	PF00149; PF16656	Calcineurin-like phosphoesterase; Purple acid Phosphatase: N-terminal domain	AT3G52780	Purple acid phosphatases superfamily protein
SHERM_23364	IV	45.5824	77.263	168.753	442.335	YES	468	1.07	OG0000642	PF00149; PF16656; PF14008	Calcineurin-like phosphoesterase; Purple acid Phosphatase: N-terminal domain; Iron/zinc purple acid phosphatase-like protein C	AT2G16430	purple acid phosphatase 10
SHERM_16403	IV	386.666	669.14	734.264	1413.7	YES	427	0.7	OG0005417	PF00262; PF00262	Calreticulin family; Calreticulin family	AT1G56340	calreticulin 1a
SHERM_27027	VIII	0.00992956	30.7907	7.96121	0.216381	YES	605	1.16	OG0013997	PF02018; PF00331	Carbohydrate binding domain; Glycosyl hydrolase family 10	AT4G33840	Glycosyl hydrolase family 10 protein
SHERM_16948	VIII	1.11474	28.1788	7.84251	0.840491	YES	267	0.37	OG0016136	PF03629	Carbohydrate esterase: sialic acid-specific acetylesterase	AT4G34215	Domain of unknown function (DUF303)
SHERM_06157	VIII	1.33311	1.50795	0.596893	0	YES	236	0.42	OG0017871	PF03629	Carbohydrate esterase: sialic acid-specific acetylesterase	AT3G53010	Domain of unknown function (DUF303)
SHERM_12788	VIII	101.511	175.253	98.4309	36.8174	YES	306	0.98	OG0006466	PF02900	Catalytic LigB subunit of aromatic ring-opening dioxygenase	AT4G15093	catalytic LigB subunit of aromatic ring-opening dioxygenase family
SHERM_02717	II	0.294131	0.904789	4.96954	3.30547	YES	353	1.98	OG0008112	PF08246; PF00112	Cathepsin propeptide inhibitor domain (I29); Papain family cysteine protease	AT1G20850	xylem cysteine peptidase 2
SHERM_05095	II	2.54507	5.90287	42.1197	31.8115	YES	306	2.61	OG0008112	PF08246; PF00112; PF00112	Cathepsin propeptide inhibitor domain (I29); Papain family cysteine protease; Papain family cysteine protease	AT4G35350	xylem cysteine peptidase 1
SHERM_18476	IV	0	0.7016	5.55454	11.8946	YES	408	1.47	OG0000520	PF00150	Cellulase (glycosyl hydrolase family 5)	AT3G26140	Cellulase (glycosyl hydrolase family 5) protein
SHERM_06827	V	237.068	164.208	88.5929	70.6034	YES	498	0.6	OG0004048	PF00150	Cellulase (glycosyl hydrolase family 5)	No_hit	No_hit
SHERM_22829	VI	1136.73	181.209	34.2844	0.134231	YES	403	0.74	OG0000169	PF00150	Cellulase (glycosyl hydrolase family 5)	AT5G66460	Glycosyl hydrolase superfamily protein
SHERM_28959	VI	1.60698	0.21282	0.0164343	0.163438	YES	400	1.25	OG0000169	PF00150	Cellulase (glycosyl hydrolase family 5)	AT5G66460	Glycosyl hydrolase superfamily protein
SHERM_28960	VI	19.4044	2.91295	0.354282	0.0141401	YES	412	0.97	OG0000169	PF00150	Cellulase (glycosyl hydrolase family 5)	AT5G66460	Glycosyl hydrolase superfamily protein
SHERM_04512	VI	67.0376	13.8361	2.53175	0.261979	YES	412	0.97	OG0000169	PF00150	Cellulase (glycosyl hydrolase family 5)	AT5G66460	Glycosyl hydrolase superfamily protein
SHERM_14857	VI	7.07244	1.11049	0.175698	0	YES	363	0.83	OG0000169	PF00150	Cellulase (glycosyl hydrolase family 5)	AT5G66460	Glycosyl hydrolase superfamily protein
SHERM_18474	VIII	7.18507	16.269	2.93732	0.78928	YES	531	2.82	OG0000520	PF00150	Cellulase (glycosyl hydrolase family 5)	AT1G13130	Cellulase (glycosyl hydrolase family 5) protein
SHERM_28573	IV	395.431	281.516	255.615	713.779	YES	144	6.94	OG0000808	PF00187; PF00182	Chitin recognition protein; Chitinase class I	AT3G54420	homolog of carrot EP3-3 chitinase
SHERM_28567	VIII	326.938	708.007	420.466	174.766	YES	275	5.82	OG0000808	PF00187; PF00182	Chitin recognition protein; Chitinase class I	AT3G54420	homolog of carrot EP3-3 chitinase
SHERM_28566	VIII	23.876	190.607	22.1144	0.287817	YES	278	5.76	OG0000808	PF00187; PF00182	Chitin recognition protein; Chitinase class I	AT3G54420	homolog of carrot EP3-3 chitinase
SHERM_28564	VIII	62.0424	114.378	68.5008	20.3361	YES	153	7.84	unassigned	PF00187; PF00182	Chitin recognition protein; Chitinase class I	AT3G54420	homolog of carrot EP3-3 chitinase
SHERM_11585	VIII	111.428	390.803	73.064	6.59486	YES	230	6.52	unassigned	PF00187; PF00182; PF00182	Chitin recognition protein; Chitinase class I; Chitinase class I	AT2G43590	Chitinase family protein
SHERM_03281	VIII	52.038	218.038	46.9994	3.26411	YES	276	5.8	OG0000808	PF00182; PF00182; PF00187	Chitinase class I; Chitinase class I; Chitin recognition protein	AT3G54420	homolog of carrot EP3-3 chitinase
SHERM_23996	IV	0.303188	0.335198	1.44617	1.96373	YES	246	5.69	OG0017678	PF04833	COBRA-like protein	AT5G15630	COBRA-like extracellular glycosyl-phosphatidyl inositol-anchored protein family
SHERM_15278	IV	13.9994	25.4474	36.5011	47.7896	YES	556	0.72	OG0005235	PF02727; PF01179; PF02728	Copper amine oxidase: N2 domain; Copper amine oxidase: enzyme domain; Copper amine oxidase: N3 domain	AT4G12290	Copper amine oxidase family protein
SHERM_04618	VII	6.37075	4.69631	8.2266	2.00239	YES	389	1.8	OG0003624	PF02485	Core-2/I-Branching enzyme	AT5G25330	Core-2/I-branching beta-1;6-N-acetylglucosaminyltransferase family protein
SHERM_29129	I	2.70588	72.214	88.8774	70.6761	YES	230	0.87	OG0003353	PF00190	Cupin	AT5G39160	RmlC-like cupins superfamily protein
SHERM_06103	II	0.544184	1.38137	2.43424	2.16946	YES	230	0.87	OG0003353	PF00190	Cupin	AT3G05950	RmlC-like cupins superfamily protein
SHERM_29338	II	3.33563	7.48117	12.8842	7.85227	YES	438	1.37	OG0007845	PF00190	Cupin	AT2G28490	RmlC-like cupins superfamily protein
SHERM_10011	IV	0.0966975	4.16752	2.13358	18.9903	YES	211	1.42	OG0005559	PF00190	Cupin	AT5G20630	germin 3
SHERM_24869	IV	0.240344	0.760831	7.59135	9.76416	YES	213	0.94	OG0006980	PF00190	Cupin	AT3G10080	RmlC-like cupins superfamily protein
SHERM_16038	IV	0.638974	0.554829	12.9569	99.7054	YES	211	1.42	OG0005559	PF00190	Cupin	AT5G20630	germin 3
SHERM_02523	V	1.02239	0.768704	0.500511	0.0488796	YES	221	1.36	OG0018318	PF00190	Cupin	AT5G39110	RmlC-like cupins superfamily protein
SHERM_20343	VI	89.3309	23.5981	30.4447	1.79456	YES	505	0.59	OG0007845	PF00190	Cupin	AT2G28490	RmlC-like cupins superfamily protein
SHERM_02548	VII	0.212405	1.45725	1.17717	1.15948	YES	217	1.38	OG0012604	PF00190	Cupin	AT1G10460	germin-like protein 7
SHERM_12865	VII	13.3404	149.996	90.7611	13.1515	YES	172	1.16	unassigned	PF00190	Cupin	AT4G14630	germin-like protein 9
SHERM_29123	VII	249.882	604.254	680.039	130.545	YES	228	0.88	OG0000078	PF00190	Cupin	AT5G39110	RmlC-like cupins superfamily protein
SHERM_29124	VII	10.8149	80.7088	74.6166	6.70356	YES	228	0.88	OG0000078	PF00190	Cupin	AT5G39110	RmlC-like cupins superfamily protein
SHERM_06108	VIII	56.7756	194.263	26.6077	5.17415	YES	235	1.28	OG0016139	PF00190	Cupin	AT5G39130	RmlC-like cupins superfamily protein
SHERM_12436	VIII	4.64844	10.2067	3.06908	0.639877	YES	226	2.65	OG0013612	PF00190	Cupin	AT5G61750	RmlC-like cupins superfamily protein
SHERM_01837	VIII	3.00857	158.944	47.0787	6.08078	YES	230	0.87	OG0011658	PF00190	Cupin	AT1G18970	germin-like protein 4
SHERM_10266	VIII	0.377624	111.948	20.164	3.07372	YES	224	0.89	OG0018082	PF00190	Cupin	AT5G39150	RmlC-like cupins superfamily protein
SHERM_20366	VI	1285.34	227.959	163.097	13.599	YES	460	1.09	OG0000395	PF00190; PF00190	Cupin; Cupin	AT5G44120	RmlC-like cupins superfamily protein
SHERM_27480	VI	16.0856	5.40079	5.15048	0.245226	YES	461	1.08	OG0000395	PF00190; PF00190	Cupin; Cupin	AT5G44120	RmlC-like cupins superfamily protein
SHERM_06143	VI	94.6423	19.787	16.3604	2.04415	YES	675	1.04	OG0007711	PF00190; PF00190	Cupin; Cupin	AT4G36700	RmlC-like cupins superfamily protein
SHERM_16994	VI	59.8343	18.5411	14.5155	0.697913	YES	479	1.04	OG0000395	PF00190; PF00190	Cupin; Cupin	AT5G44120	RmlC-like cupins superfamily protein
SHERM_16995	VI	7.98329	2.17268	2.93961	0.410994	YES	504	0.79	OG0000395	PF00190; PF00190	Cupin; Cupin	AT5G44120	RmlC-like cupins superfamily protein
SHERM_20258	VI	242.585	74.1932	91.7341	5.12657	YES	549	2	OG0003224	PF00190; PF00190; PF04702	Cupin; Cupin; Vicilin N terminal region	AT3G22640	cupin family protein
SHERM_17867	III	24.1886	9.64821	7.42062	19.413	YES	223	4.04	OG0000067	PF00188	Cysteine-rich secretory protein family	AT4G30320	CAP (Cysteine-rich secretory proteins; Antigen 5; and Pathogenesis-related 1 protein) superfamily protein
SHERM_09639	V	8.00026	3.55985	2.9342	0.226287	YES	161	4.97	OG0000067	PF00188	Cysteine-rich secretory protein family	AT1G50060	CAP (Cysteine-rich secretory proteins; Antigen 5; and Pathogenesis-related 1 protein) superfamily protein
SHERM_03541	VI	13.7841	4.55301	4.7072	2.34453	YES	217	3.69	OG0011223	PF00188	Cysteine-rich secretory protein family	AT4G25790	CAP (Cysteine-rich secretory proteins; Antigen 5; and Pathogenesis-related 1 protein) superfamily protein
SHERM_11613	VI	216.285	54.532	10.9273	1.4572	YES	165	4.24	OG0000067	PF00188	Cysteine-rich secretory protein family	AT4G30320	CAP (Cysteine-rich secretory proteins; Antigen 5; and Pathogenesis-related 1 protein) superfamily protein
SHERM_17858	VIII	4.17969	48.2312	11.2576	0.806722	YES	168	5.36	OG0015488	PF00188	Cysteine-rich secretory protein family	AT5G57625	CAP (Cysteine-rich secretory proteins; Antigen 5; and Pathogenesis-related 1 protein) superfamily protein
SHERM_19160	I	0.875111	3.70305	2.63553	3.87886	YES	510	0.78	OG0003334	PF00067	Cytochrome P450	AT5G07990	Cytochrome P450 superfamily protein
SHERM_08066	I	0.672632	3.04768	3.11452	3.50561	YES	493	1.83	OG0000068	PF00067	Cytochrome P450	AT4G31500	cytochrome P450; family 83; subfamily B; polypeptide 1
SHERM_14149	II	0.438759	0.682761	1.73706	2.04809	YES	501	1.2	OG0001150	PF00067	Cytochrome P450	AT2G45510	cytochrome P450; family 704; subfamily A; polypeptide 2
SHERM_04483	IV	0.409747	1.17941	1.52562	2.15735	YES	301	1	OG0002820	PF00067	Cytochrome P450	AT5G07990	Cytochrome P450 superfamily protein
SHERM_07040	IV	0	0	0.262135	0.738518	YES	511	1.17	OG0000284	PF00067	Cytochrome P450	AT4G37370	cytochrome P450; family 81; subfamily D; polypeptide 8
SHERM_07043	IV	0.0659228	2.14839	3.61692	7.69819	YES	497	0.8	OG0000284	PF00067	Cytochrome P450	AT4G37370	cytochrome P450; family 81; subfamily D; polypeptide 8
SHERM_27178	V	7.48685	4.93813	4.39071	2.29382	YES	498	1.41	OG0000133	PF00067	Cytochrome P450	AT5G07990	Cytochrome P450 superfamily protein
SHERM_05411	V	85.8126	85.2995	34.3436	22.9131	YES	396	1.01	OG0002174	PF00067	Cytochrome P450	AT4G19230	cytochrome P450; family 707; subfamily A; polypeptide 1
SHERM_00262	V	31.6481	13.0744	4.18129	1.91941	YES	502	3.39	OG0006290	PF00067	Cytochrome P450	AT2G27690	cytochrome P450; family 94; subfamily C; polypeptide 1
SHERM_08109	VI	16.3985	0.469808	0.0859364	1.31963	YES	471	1.27	OG0000523	PF00067	Cytochrome P450	AT1G12740	cytochrome P450; family 87; subfamily A; polypeptide 2
SHERM_07042	VII	0.661378	6.74075	4.6115	3.06944	YES	502	1	OG0000284	PF00067	Cytochrome P450	AT4G37370	cytochrome P450; family 81; subfamily D; polypeptide 8
SHERM_07035	VII	0.136753	11.5283	12.5096	2.14648	YES	509	1.18	OG0013776	PF00067	Cytochrome P450	AT5G36220	cytochrome p450 81d1
SHERM_09196	II	0.485542	8.79713	25.3051	32.3604	YES	441	0.91	OG0011714	PF09265; PF01565	Cytokinin dehydrogenase 1: FAD and cytokinin binding; FAD binding domain	AT1G75450	cytokinin oxidase 5
SHERM_24801	IV	0.0185387	12.1065	357.852	1203.31	YES	526	1.14	OG0013980	PF09265; PF01565	Cytokinin dehydrogenase 1: FAD and cytokinin binding; FAD binding domain	AT5G56970	cytokinin oxidase 3
SHERM_14567	V	83.8141	54.7759	14.5778	1.92545	YES	493	0.61	OG0001145	PF09265; PF01565	Cytokinin dehydrogenase 1: FAD and cytokinin binding; FAD binding domain	AT4G29740	cytokinin oxidase 4
SHERM_14566	VIII	0	11.1904	3.66634	0.318708	YES	503	0.99	OG0001145	PF09265; PF01565	Cytokinin dehydrogenase 1: FAD and cytokinin binding; FAD binding domain	AT4G29740	cytokinin oxidase 4
SHERM_20996	VIII	0.228919	8.78638	4.03472	0.829097	YES	433	2.54	OG0000483	PF01453	D-mannose binding lectin	AT5G60900	receptor-like protein kinase 1
SHERM_11155	II	2.97466	7.37992	23.4926	22.6306	YES	182	0	OG0012309	PF03018	Dirigent-like protein	AT2G21100	Disease resistance-responsive (dirigent-like protein) family protein
SHERM_08651	II	6.73367	41.2222	87.9182	110.12	YES	199	0.5	OG0000263	PF03018	Dirigent-like protein	AT1G65870	Disease resistance-responsive (dirigent-like protein) family protein
SHERM_06278	IV	0.746773	2.75547	12.6057	16.9173	YES	179	0	OG0000263	PF03018	Dirigent-like protein	AT2G21100	Disease resistance-responsive (dirigent-like protein) family protein
SHERM_10472	V	147.472	55.8488	16.2316	0.882589	YES	192	0.52	OG0007651	PF03018	Dirigent-like protein	AT2G21100	Disease resistance-responsive (dirigent-like protein) family protein
SHERM_14799	V	143.555	48.6465	16.2389	2.66154	YES	297	1.01	OG0012431	PF03018	Dirigent-like protein	AT3G55230	Disease resistance-responsive (dirigent-like protein) family protein
SHERM_02321	VI	764.617	401.382	426.684	293.867	YES	196	0	OG0017993	PF03018	Dirigent-like protein	AT2G21100	Disease resistance-responsive (dirigent-like protein) family protein
SHERM_02465	VI	153.236	38.4905	15.3783	1.64317	YES	263	0.38	OG0011484	PF03018	Dirigent-like protein	AT4G13580	Disease resistance-responsive (dirigent-like protein) family protein
SHERM_10469	VI	363.528	156.237	222.076	61.862	YES	206	0.49	OG0013090	PF03018	Dirigent-like protein	AT1G65870	Disease resistance-responsive (dirigent-like protein) family protein
SHERM_18454	VI	44.3018	12.7526	17.5558	14.537	YES	193	1.04	OG0001178	PF03018	Dirigent-like protein	AT4G23690	Disease resistance-responsive (dirigent-like protein) family protein
SHERM_25431	VIII	0.358375	82.9691	14.5801	1.01243	YES	167	0.6	OG0000263	PF03018	Dirigent-like protein	AT2G21100	Disease resistance-responsive (dirigent-like protein) family protein
SHERM_15227	VIII	95.471	202.699	63.1796	8.29336	YES	187	0.53	OG0000263	PF03018	Dirigent-like protein	AT3G13650	Disease resistance-responsive (dirigent-like protein) family protein
SHERM_18455	VIII	63.538	598.196	164.517	29.5546	YES	185	2.16	OG0001178	PF03018	Dirigent-like protein	AT4G23690	Disease resistance-responsive (dirigent-like protein) family protein
SHERM_25614	IV	0	0	0.109031	0.287622	YES	539	1.11	OG0000431	PF09118; PF07250	Domain of unknown function (DUF1929); Glyoxal oxidase N-terminus	No_hit	No_hit
SHERM_28363	V	0.224601	0.163686	0.0266627	0.0659141	YES	596	1.68	OG0010291	PF09118; PF07250	Domain of unknown function (DUF1929); Glyoxal oxidase N-terminus	AT1G14430	glyoxal oxidase-related protein
SHERM_29230	VI	24.0438	12.7868	12.1183	6.38378	YES	467	1.5	OG0005799	PF13499; PF13499	EF-hand domain pair; EF-hand domain pair	AT3G03210	Unknown protein
SHERM_27652	II	0.467859	2.9968	9.62451	9.0339	YES	132	6.06	OG0002221	PF17181	Epidermal patterning factor proteins	AT2G30370	allergen-related
SHERM_07977	IV	0	0	1.07611	2.45971	YES	91	8.79	OG0017810	PF17181	Epidermal patterning factor proteins	No_hit	No_hit
SHERM_16894	VII	0.0544922	0.81152	1.35021	0.335677	YES	97	5.15	OG0003005	PF17181	Epidermal patterning factor proteins	No_hit	No_hit
SHERM_04181	VI	59.6728	11.6966	3.94361	1.54341	YES	466	2.36	OG0001223	PF00026; PF03489; PF05184	Eukaryotic aspartyl protease; Saposin-like type B: region 2; Saposin-like type B: region 1	AT1G11910	aspartic proteinase A1
SHERM_25853	VIII	1.10256	4.36112	0.795142	0.237223	YES	272	1.1	OG0000269	PF00194	Eukaryotic-type carbonic anhydrase	AT1G08080	alpha carbonic anhydrase 7
SHERM_15212	VIII	2.57203	4.62287	2.9283	1.62211	YES	296	2.03	OG0014802	PF00194	Eukaryotic-type carbonic anhydrase	AT1G08080	alpha carbonic anhydrase 7
SHERM_01193	V	9.29654	5.71416	5.02457	2.20858	YES	432	1.39	OG0006895	PF03016	Exostosin family	AT1G67410	Exostosin family protein
SHERM_02031	VI	115.087	28.8052	8.7187	3.97926	YES	557	2.69	OG0006593	PF03016; PF02704	Exostosin family; Gibberellin regulated protein	AT1G74680	Exostosin family protein
SHERM_20919	VII	1.08395	11.8095	8.62531	3.30113	YES	426	1.17	OG0000200	PF01565	FAD binding domain	AT5G44410	FAD-binding Berberine family protein
SHERM_20916	V	8.38197	5.97236	0.984653	0.184537	YES	534	0.94	OG0000200	PF01565; PF08031	FAD binding domain; Berberine and berberine like	AT5G44440	FAD-binding Berberine family protein
SHERM_20918	VII	1.17265	11.4834	35.7715	7.72363	YES	398	1.26	OG0000200	PF01565; PF08031	FAD binding domain; Berberine and berberine like	AT2G34790	FAD-binding Berberine family protein
SHERM_27573	VII	0.182228	3.42728	3.48477	0.673998	YES	530	0.57	OG0000200	PF01565; PF08031	FAD binding domain; Berberine and berberine like	AT4G20820	FAD-binding Berberine family protein
SHERM_27579	VII	0.196218	1.30973	0.8146	0.689806	YES	541	0.74	OG0001768	PF01565; PF08031	FAD binding domain; Berberine and berberine like	AT2G34790	FAD-binding Berberine family protein
SHERM_20912	VIII	106.85	135.498	65.2438	8.70901	YES	535	0.75	OG0000506	PF01565; PF08031	FAD binding domain; Berberine and berberine like	AT1G30700	FAD-binding Berberine family protein
SHERM_24802	IV	0	2.24406	21.0633	94.5246	YES	508	1.38	OG0013980	PF01565; PF09265	FAD binding domain; Cytokinin dehydrogenase 1: FAD and cytokinin binding	AT5G56970	cytokinin oxidase 3
SHERM_29331	II	1.54316	2.36465	8.01539	5.9471	YES	245	1.22	OG0001483	PF02469	Fasciclin domain	AT5G03170	FASCICLIN-like arabinogalactan-protein 11
SHERM_27252	IV	0.052473	0.0928375	0.236703	0.617742	YES	275	0	OG0003401	PF02469	Fasciclin domain	AT2G24450	FASCICLIN-like arabinogalactan protein 3 precursor
SHERM_25260	VI	3.78674	1.37391	1.343	1.34429	YES	250	0.8	OG0001483	PF02469	Fasciclin domain	AT5G03170	FASCICLIN-like arabinogalactan-protein 11
SHERM_16069	VI	549.869	192.278	267.524	228.473	YES	244	0.82	OG0003454	PF02469	Fasciclin domain	AT2G20520	FASCICLIN-like arabinogalactan 6
SHERM_05223	VII	1.85076	44.2435	23.1998	21.5662	YES	426	1.17	OG0017908	PF02469	Fasciclin domain	AT5G55730	FASCICLIN-like arabinogalactan 1
SHERM_16704	VII	0.311612	0.684315	0.476081	0	YES	236	0	OG0001483	PF02469	Fasciclin domain	AT5G03170	FASCICLIN-like arabinogalactan-protein 11
SHERM_08513	IV	27.0823	22.1951	46.8377	70.107	YES	425	0.71	OG0006169	PF02469; PF02469	Fasciclin domain; Fasciclin domain	AT2G45470	FASCICLIN-like arabinogalactan protein 8
SHERM_15419	VI	292.064	145.158	99.0966	131.662	YES	319	0.94	OG0007317	PF02469; PF02469	Fasciclin domain; Fasciclin domain	AT5G55730	FASCICLIN-like arabinogalactan 1
SHERM_29516	IV	0	0.743247	13.0226	27.6067	YES	316	1.58	OG0013117	PF13668	Ferritin-like domain	AT1G47980	Unknown protein
SHERM_29510	IV	0	1.70691	37.1072	68.1479	YES	316	1.58	OG0013117	PF13668	Ferritin-like domain	AT1G47980	Unknown protein
SHERM_29511	IV	0	0.396034	1.68331	6.36864	YES	184	3.26	unassigned	PF13668	Ferritin-like domain	AT1G47980	Unknown protein
SHERM_24999	VII	1.03105	117.055	63.8572	10.7823	YES	321	2.18	OG0013117	PF13668	Ferritin-like domain	AT1G47980	Unknown protein
SHERM_02680	VIII	10.4922	21.8889	8.98341	0.412302	YES	312	0.32	OG0009916	PF13668	Ferritin-like domain	AT1G47980	Unknown protein
SHERM_09156	I	1.81389	9.44279	8.65924	9.30479	YES	794	2.02	OG0000433	PF14310; PF01915; PF00933	Fibronectin type III-like domain; Glycosyl hydrolase family 3 C-terminal domain; Glycosyl hydrolase family 3 N terminal domain	AT1G78060	Glycosyl hydrolase family protein
SHERM_24958	VII	36.7619	66.3418	68.6919	13.5366	YES	780	2.05	OG0003695	PF14310; PF01915; PF00933	Fibronectin type III-like domain; Glycosyl hydrolase family 3 C-terminal domain; Glycosyl hydrolase family 3 N terminal domain	AT5G49360	beta-xylosidase 1
SHERM_10054	IV	0	0.00852482	0.063125	0.240573	YES	767	2.74	OG0001463	PF14310; PF00933; PF01915	Fibronectin type III-like domain; Glycosyl hydrolase family 3 N terminal domain; Glycosyl hydrolase family 3 C-terminal domain	AT5G64570	beta-D-xylosidase 4
SHERM_11944	IV	0	0	0.380368	2.31589	YES	740	1.62	OG0006130	PF17766; PF02225; PF05922; PF00082	Fibronectin type-III domain; PA domain; Peptidase inhibitor I9; Subtilase family	AT1G04110	Subtilase family protein
SHERM_20833	VIII	0.183905	24.6928	6.10563	0.624119	YES	624	1.28	OG0000989	PF17766; PF02225; PF00082; PF05922	Fibronectin type-III domain; PA domain; Subtilase family; Peptidase inhibitor I9	AT5G45650	subtilase family protein
SHERM_13116	IV	0.0345096	0.044892	0.115764	1.15144	YES	767	1.3	OG0001217	PF17766; PF05922; PF02225; PF00082	Fibronectin type-III domain; Peptidase inhibitor I9; PA domain; Subtilase family	AT1G20160	Subtilisin-like serine endopeptidase family protein
SHERM_05271	VIII	0.351448	0.729587	0.397975	0.0147947	YES	774	1.42	OG0000203	PF17766; PF05922; PF00082	Fibronectin type-III domain; Peptidase inhibitor I9; Subtilase family	AT5G67090	Subtilisin-like serine endopeptidase family protein
SHERM_12391	VIII	0.0707105	41.2691	12.6084	3.07732	YES	757	1.45	OG0002876	PF17766; PF05922; PF00082; PF02225	Fibronectin type-III domain; Peptidase inhibitor I9; Subtilase family; PA domain	AT2G05920	Subtilase family protein
SHERM_09952	I	0.131156	10.9683	6.42693	13.9007	YES	738	1.9	OG0011349	PF17766; PF00082; PF05922; PF02225	Fibronectin type-III domain; Subtilase family; Peptidase inhibitor I9; PA domain	AT5G67360	Subtilase family protein
SHERM_17576	IV	0.0494944	1.01058	2.47487	12.3403	YES	835	2.75	OG0003205	PF01593; PF02353	Flavin containing amine oxidoreductase; Mycolic acid cyclopropane synthetase	AT3G23510	Cyclopropane-fatty-acyl-phospholipid synthase
SHERM_06351	VI	1.66587	0.444663	0.127456	0.144088	YES	387	2.33	OG0008290	PF01762; PF13334	Galactosyltransferase; Domain of unknown function (DUF4094)	AT1G33430	Galactosyltransferase family protein
SHERM_18825	I	0.295381	0.754803	0.709104	1.21485	YES	577	1.39	OG0007551	PF01019	Gamma-glutamyltranspeptidase	AT4G39640	gamma-glutamyl transpeptidase 1
SHERM_09293	IV	0.108077	0.427396	0.91439	1.48888	YES	853	1.29	OG0012523	PF01019; PF01019; PF01019	Gamma-glutamyltranspeptidase; Gamma-glutamyltranspeptidase; Gamma-glutamyltranspeptidase	AT4G39640	gamma-glutamyl transpeptidase 1
SHERM_07452	V	223.043	119.283	79.5189	34.1543	YES	74	10.81	OG0000246	PF00304	Gamma-thionin family	AT2G02130	low-molecular-weight cysteine-rich 68
SHERM_19480	V	4228.04	2231.51	1414.14	474.918	YES	84	11.9	OG0004149	PF00304	Gamma-thionin family	AT1G19610	Arabidopsis defensin-like protein
SHERM_00290	VI	282.947	69.1189	113.291	4.99565	YES	81	9.88	OG0000246	PF00304	Gamma-thionin family	AT2G02120	Scorpion toxin-like knottin superfamily protein
SHERM_17905	VIII	1938.46	3230.89	1205.53	51.2333	YES	78	10.26	OG0004149	PF00304	Gamma-thionin family	AT1G19610	Arabidopsis defensin-like protein
SHERM_23904	VIII	44.9985	65.9775	32.5378	20.2565	YES	411	0.73	OG0003416	PF16363	GDP-mannose 4:6 dehydratase	AT3G62830	NAD(P)-binding Rossmann-fold superfamily protein
SHERM_27688	II	4.8462	44.4864	115.658	76.3843	YES	364	2.2	OG0000610	PF00657	GDSL-like Lipase/Acylhydrolase	AT5G45670	GDSL-like Lipase/Acylhydrolase superfamily protein
SHERM_15749	II	0.731449	2.72698	8.48342	8.29026	YES	350	2.29	OG0001758	PF00657	GDSL-like Lipase/Acylhydrolase	AT2G04570	GDSL-like Lipase/Acylhydrolase superfamily protein
SHERM_02244	II	0.134808	2.56807	5.13607	2.97872	YES	362	1.93	OG0001307	PF00657	GDSL-like Lipase/Acylhydrolase	AT2G40250	SGNH hydrolase-type esterase superfamily protein
SHERM_18420	II	1.41411	2.83184	4.67281	4.76561	YES	401	2.49	OG0006474	PF00657	GDSL-like Lipase/Acylhydrolase	AT4G10950	SGNH hydrolase-type esterase superfamily protein
SHERM_16386	II	3.24731	6.95547	8.59469	10.3003	YES	377	2.92	OG0000679	PF00657	GDSL-like Lipase/Acylhydrolase	AT1G09390	GDSL-like Lipase/Acylhydrolase superfamily protein
SHERM_04106	IV	1.30077	1.4694	1.71829	4.79679	YES	354	1.98	OG0001758	PF00657	GDSL-like Lipase/Acylhydrolase	AT2G04570	GDSL-like Lipase/Acylhydrolase superfamily protein
SHERM_05311	IV	0	0.105121	0.755029	3.10858	YES	370	2.43	OG0000610	PF00657	GDSL-like Lipase/Acylhydrolase	AT1G33811	GDSL-like Lipase/Acylhydrolase superfamily protein
SHERM_25045	IV	0.0216627	3.8445	59.428	105.147	YES	450	2.44	OG0000273	PF00657	GDSL-like Lipase/Acylhydrolase	AT1G53920	GDSL-motif lipase 5
SHERM_25023	IV	0	0	0.383417	1.91711	YES	269	2.97	OG0000273	PF00657	GDSL-like Lipase/Acylhydrolase	AT1G53920	GDSL-motif lipase 5
SHERM_19175	IV	6.40827	35.1295	52.5735	172.264	YES	358	2.79	OG0000273	PF00657	GDSL-like Lipase/Acylhydrolase	AT1G53920	GDSL-motif lipase 5
SHERM_06309	IV	0.0303412	0.020614	0.20672	1.5774	YES	364	2.47	OG0012595	PF00657	GDSL-like Lipase/Acylhydrolase	AT1G71120	GDSL-motif lipase/hydrolase 6
SHERM_14366	IV	1.26075	23.9092	188.47	257.603	YES	362	4.14	OG0000532	PF00657	GDSL-like Lipase/Acylhydrolase	AT1G28570	SGNH hydrolase-type esterase superfamily protein
SHERM_21778	IV	3.46921	9.55097	19.7151	70.9974	YES	365	3.29	OG0000679	PF00657	GDSL-like Lipase/Acylhydrolase	AT1G56670	GDSL-like Lipase/Acylhydrolase superfamily protein
SHERM_03192	V	40.494	22.6706	7.40129	3.58816	YES	365	1.92	OG0014186	PF00657	GDSL-like Lipase/Acylhydrolase	AT1G74460	GDSL-like Lipase/Acylhydrolase superfamily protein
SHERM_22023	V	8.84254	4.57398	0.182409	0.0778646	YES	299	0.67	OG0001307	PF00657	GDSL-like Lipase/Acylhydrolase	AT2G40250	SGNH hydrolase-type esterase superfamily protein
SHERM_23455	V	55.6664	46.5104	33.1597	18.8497	YES	380	2.37	OG0008374	PF00657	GDSL-like Lipase/Acylhydrolase	AT1G71691	GDSL-like Lipase/Acylhydrolase superfamily protein
SHERM_18738	V	28.6947	17.8608	4.79743	0.028556	YES	379	2.64	OG0002553	PF00657	GDSL-like Lipase/Acylhydrolase	AT4G01130	GDSL-like Lipase/Acylhydrolase superfamily protein
SHERM_05852	VI	9.19033	1.09301	0.549012	0.175253	YES	362	2.21	OG0009031	PF00657	GDSL-like Lipase/Acylhydrolase	AT5G08460	GDSL-like Lipase/Acylhydrolase superfamily protein
SHERM_04527	VI	16.5914	2.05026	0.221473	0.135239	YES	385	2.08	OG0011653	PF00657	GDSL-like Lipase/Acylhydrolase	AT1G71250	GDSL-like Lipase/Acylhydrolase superfamily protein
SHERM_06308	VI	7.05591	0.559406	0.0417105	0.0812242	YES	362	2.21	OG0012595	PF00657	GDSL-like Lipase/Acylhydrolase	AT1G71120	GDSL-motif lipase/hydrolase 6
SHERM_14431	VI	79.0062	31.8049	22.5213	40.0146	YES	333	1.5	OG0003157	PF00657	GDSL-like Lipase/Acylhydrolase	AT3G26430	GDSL-like Lipase/Acylhydrolase superfamily protein
SHERM_01549	VI	0.816902	0.144199	0.0178112	0.0315667	YES	369	2.71	OG0012166	PF00657	GDSL-like Lipase/Acylhydrolase	AT5G15720	GDSL-motif lipase 7
SHERM_19051	VII	1.88428	6.89416	8.78687	3.30634	YES	369	3.52	OG0000532	PF00657	GDSL-like Lipase/Acylhydrolase	AT1G28570	SGNH hydrolase-type esterase superfamily protein
SHERM_19056	VII	0.226057	1.09913	1.0626	0.518238	YES	376	3.46	OG0000532	PF00657	GDSL-like Lipase/Acylhydrolase	AT5G03980	SGNH hydrolase-type esterase superfamily protein
SHERM_24283	VII	2.02992	45.4503	81.6139	22.4815	YES	379	2.9	OG0002348	PF00657	GDSL-like Lipase/Acylhydrolase	AT3G48460	GDSL-like Lipase/Acylhydrolase superfamily protein
SHERM_24984	VII	25.7262	40.8134	36.6015	12.567	YES	370	1.89	OG0013211	PF00657	GDSL-like Lipase/Acylhydrolase	AT3G50400	GDSL-like Lipase/Acylhydrolase superfamily protein
SHERM_08176	VIII	6.46273	12.0546	6.44885	0.555316	YES	349	2.29	OG0015924	PF00657	GDSL-like Lipase/Acylhydrolase	AT1G29670	GDSL-like Lipase/Acylhydrolase superfamily protein
SHERM_26605	VIII	34.9626	50.083	15.6597	5.21512	YES	343	2.33	OG0013524	PF00657	GDSL-like Lipase/Acylhydrolase	AT5G37690	SGNH hydrolase-type esterase superfamily protein
SHERM_08397	V	29.1917	22.0523	8.80211	11.6311	YES	693	2.31	OG0016064	PF00657; PF00657	GDSL-like Lipase/Acylhydrolase; GDSL-like Lipase/Acylhydrolase	AT4G01130	GDSL-like Lipase/Acylhydrolase superfamily protein
SHERM_10950	IV	1.14975	3.7048	5.69401	18.0786	YES	355	2.25	OG0013286	PF13839; PF14416	GDSL/SGNH-like Acyl-Esterase family found in Pmr5 and Cas1p; PMR5 N terminal Domain	AT1G78710	TRICHOME BIREFRINGENCE-LIKE 42
SHERM_03369	V	7.63358	6.46993	2.14154	0.180921	YES	411	2.19	OG0000414	PF13839; PF14416	GDSL/SGNH-like Acyl-Esterase family found in Pmr5 and Cas1p; PMR5 N terminal Domain	AT2G38320	TRICHOME BIREFRINGENCE-LIKE 34
SHERM_28811	VIII	3.31211	6.44863	0.891847	0.228071	YES	356	3.09	OG0013841	PF13839; PF14416	GDSL/SGNH-like Acyl-Esterase family found in Pmr5 and Cas1p; PMR5 N terminal Domain	AT1G29050	TRICHOME BIREFRINGENCE-LIKE 38
SHERM_23578	II	0	3.10191	11.9473	11.2091	YES	97	12.37	OG0001014	PF02704	Gibberellin regulated protein	AT5G59845	Gibberellin-regulated family protein
SHERM_06905	III	7.19845	1.19017	1.24867	9.75593	YES	114	10.53	OG0011801	PF02704	Gibberellin regulated protein	AT1G22690	Gibberellin-regulated family protein
SHERM_13363	IV	9.66781	1.27296	5.77521	19.816	YES	114	10.53	OG0000811	PF02704	Gibberellin regulated protein	AT1G74670	Gibberellin-regulated family protein
SHERM_01491	IV	2.4391	5.72342	30.6884	40.2843	YES	293	4.1	unassigned	PF02704	Gibberellin regulated protein	No_hit	No_hit
SHERM_01847	IV	2.4183	2.61089	4.96915	11.9985	YES	143	8.39	OG0000257	PF02704	Gibberellin regulated protein	No_hit	No_hit
SHERM_15325	IV	10.5491	13.5195	7.69017	24.6274	YES	107	12.15	unassigned	PF02704	Gibberellin regulated protein	AT1G74670	Gibberellin-regulated family protein
SHERM_23386	V	3146.32	1707.32	1536.03	242.733	YES	103	12.62	OG0000257	PF02704	Gibberellin regulated protein	AT2G18420	Gibberellin-regulated family protein
SHERM_14195	VI	296.413	9.9634	18.0353	42.7105	YES	173	6.94	OG0000257	PF02704	Gibberellin regulated protein	No_hit	No_hit
SHERM_01989	VI	95.8678	39.766	44.9222	34.2402	YES	690	4.06	OG0002612	PF07995	Glucose / Sorbosone dehydrogenase	AT1G74790	catalytics
SHERM_15392	IV	2.30876	4.32299	11.2426	28.2778	YES	765	1.31	OG0002512	PF03009; PF03009	Glycerophosphoryl diester phosphodiesterase family; Glycerophosphoryl diester phosphodiesterase family	AT4G26690	PLC-like phosphodiesterase family protein
SHERM_28881	V	122.011	73.9704	50.9544	48.1153	YES	762	1.18	OG0002512	PF03009; PF03009	Glycerophosphoryl diester phosphodiesterase family; Glycerophosphoryl diester phosphodiesterase family	AT5G55480	SHV3-like 1
SHERM_14337	VIII	0.206201	10.1911	1.68031	0.721354	YES	750	1.47	OG0018362	PF03009; PF03009	Glycerophosphoryl diester phosphodiesterase family; Glycerophosphoryl diester phosphodiesterase family	AT5G55480	SHV3-like 1
SHERM_14509	II	10.1547	115.629	1298.03	339.133	YES	120	5	OG0007554	PF07172	Glycine rich protein family	AT2G05540	Glycine-rich protein family
SHERM_27712	VI	548.233	158.656	59.7004	65.8935	YES	510	1.37	OG0003207	PF00232	Glycosyl hydrolase family 1	AT3G18080	B-S glucosidase 44
SHERM_16127	VI	2.04788	0.50305	0.420613	0.122357	YES	503	1.19	OG0013544	PF00232	Glycosyl hydrolase family 1	AT5G54570	beta glucosidase 41
SHERM_23401	I	0.0262365	0.699402	0.432161	0.525312	YES	551	1.27	OG0004278	PF00331	Glycosyl hydrolase family 10	AT4G38650	Glycosyl hydrolase family 10 protein
SHERM_13061	IV	0.0583739	1.19301	38.8425	112.412	YES	573	1.4	OG0001057	PF00331	Glycosyl hydrolase family 10	AT4G33840	Glycosyl hydrolase family 10 protein
SHERM_27031	VIII	0.0212792	33.836	8.59713	0.086994	YES	542	1.11	OG0013997	PF00331; PF02018	Glycosyl hydrolase family 10; Carbohydrate binding domain	AT4G33840	Glycosyl hydrolase family 10 protein
SHERM_04029	II	0.473113	2.36562	3.71348	2.68306	YES	637	1.1	OG0000119	PF01915; PF00933	Glycosyl hydrolase family 3 C-terminal domain; Glycosyl hydrolase family 3 N terminal domain	AT5G20950	Glycosyl hydrolase family protein
SHERM_07460	IV	5.9331	17.3413	20.7488	50.8474	YES	634	1.42	OG0000119	PF01915; PF00933	Glycosyl hydrolase family 3 C-terminal domain; Glycosyl hydrolase family 3 N terminal domain	AT5G04885	Glycosyl hydrolase family protein
SHERM_09155	VIII	19.3772	82.3137	24.1983	26.1764	YES	775	2.19	OG0000433	PF01915; PF00933; PF14310	Glycosyl hydrolase family 3 C-terminal domain; Glycosyl hydrolase family 3 N terminal domain; Fibronectin type III-like domain	AT1G78060	Glycosyl hydrolase family protein
SHERM_07458	I	0.252243	12.7611	11.2619	18.8503	YES	267	3.75	unassigned	PF00933	Glycosyl hydrolase family 3 N terminal domain	AT5G04885	Glycosyl hydrolase family protein
SHERM_24957	VII	0.00712647	1.42143	1.36239	0.225187	YES	776	1.93	OG0018012	PF00933; PF14310; PF01915	Glycosyl hydrolase family 3 N terminal domain; Fibronectin type III-like domain; Glycosyl hydrolase family 3 C-terminal domain	AT1G02640	beta-xylosidase 2
SHERM_09537	I	1.4836	10.4831	8.22866	13.53	YES	630	1.11	OG0000119	PF00933; PF01915	Glycosyl hydrolase family 3 N terminal domain; Glycosyl hydrolase family 3 C-terminal domain	AT5G20950	Glycosyl hydrolase family protein
SHERM_17652	III	70.2643	29.8644	42.1298	97.1639	YES	629	1.27	OG0000119	PF00933; PF01915	Glycosyl hydrolase family 3 N terminal domain; Glycosyl hydrolase family 3 C-terminal domain	AT5G20950	Glycosyl hydrolase family protein
SHERM_20042	IV	0.0510201	0.0239622	0.0666271	0.414048	YES	627	1.75	OG0000119	PF00933; PF01915	Glycosyl hydrolase family 3 N terminal domain; Glycosyl hydrolase family 3 C-terminal domain	AT5G04885	Glycosyl hydrolase family protein
SHERM_07462	V	82.1826	74.578	16.6244	3.91782	YES	636	1.26	OG0000119	PF00933; PF01915	Glycosyl hydrolase family 3 N terminal domain; Glycosyl hydrolase family 3 C-terminal domain	AT5G04885	Glycosyl hydrolase family protein
SHERM_21308	VII	1.25192	4.59792	4.0748	2.39139	YES	626	0.96	OG0000119	PF00933; PF01915	Glycosyl hydrolase family 3 N terminal domain; Glycosyl hydrolase family 3 C-terminal domain	AT5G20950	Glycosyl hydrolase family protein
SHERM_26427	IV	22.2449	20.9144	36.5978	122.729	YES	768	2.47	OG0001463	PF00933; PF01915; PF14310	Glycosyl hydrolase family 3 N terminal domain; Glycosyl hydrolase family 3 C-terminal domain; Fibronectin type III-like domain	AT5G64570	beta-D-xylosidase 4
SHERM_09523	IV	5.93238	9.13703	12.6421	19.1353	YES	627	1.28	OG0006036	PF01532	Glycosyl hydrolase family 47	AT5G43710	Glycosyl hydrolase family 47 protein
SHERM_04480	II	0	1.49307	7.68779	7.22062	YES	379	2.37	unassigned	PF03662	Glycosyl hydrolase family 79: N-terminal domain	AT5G34940	glucuronidase 3
SHERM_12087	IV	0	1.20003	11.2076	13.7052	YES	420	2.14	unassigned	PF03662	Glycosyl hydrolase family 79: N-terminal domain	AT5G34940	glucuronidase 3
SHERM_22212	I	3.03158	10.1556	7.47516	20.4687	YES	493	1.83	OG0013856	PF00759	Glycosyl hydrolase family 9	AT4G02290	glycosyl hydrolase 9B13
SHERM_04513	II	2.33481	10.6507	14.7052	12.9124	YES	490	1.43	OG0001670	PF00759	Glycosyl hydrolase family 9	AT1G71380	cellulase 3
SHERM_26654	IV	6.96291	4.32829	14.3183	18.0124	YES	496	1.21	OG0008173	PF00759	Glycosyl hydrolase family 9	AT1G70710	glycosyl hydrolase 9B1
SHERM_11737	IV	0	1.86289	32.4762	38.3444	YES	491	1.22	OG0018356	PF00759	Glycosyl hydrolase family 9	AT1G71380	cellulase 3
SHERM_09384	IV	0.291925	0.265445	0.345034	1.95587	YES	493	1.62	OG0011507	PF00759	Glycosyl hydrolase family 9	AT4G39010	glycosyl hydrolase 9B18
SHERM_09081	VI	90.923	13.6922	33.9831	37.3319	YES	532	1.69	OG0007997	PF00759	Glycosyl hydrolase family 9	AT4G02290	glycosyl hydrolase 9B13
SHERM_04514	VII	0.00856806	2.46206	5.10771	0.963856	YES	493	1.62	OG0001670	PF00759	Glycosyl hydrolase family 9	AT1G71380	cellulase 3
SHERM_15386	VIII	2.10146	37.5234	12.7758	6.67878	YES	525	1.52	OG0003470	PF00759	Glycosyl hydrolase family 9	AT2G32990	glycosyl hydrolase 9B8
SHERM_12948	VIII	24.6757	50.7332	17.8905	0.69542	YES	517	1.74	OG0007940	PF00759	Glycosyl hydrolase family 9	AT4G09740	glycosyl hydrolase 9B14
SHERM_11736	VIII	0.537598	46.1791	13.7609	0.309719	YES	496	1.21	OG0001670	PF00759	Glycosyl hydrolase family 9	AT1G22880	cellulase 5
SHERM_04515	VIII	1.19347	17.0419	2.86241	0.351892	YES	486	1.03	OG0001670	PF00759	Glycosyl hydrolase family 9	AT1G71380	cellulase 3
SHERM_03223	VI	208.859	21.6326	1.43985	0.0474772	YES	596	1.17	OG0013415	PF00759; PF09478	Glycosyl hydrolase family 9; Carbohydrate binding domain CBM49	AT1G48930	glycosyl hydrolase 9C1
SHERM_06615	IV	2.97098	18.976	46.4485	77.6029	YES	291	1.37	OG0001781	PF00722; PF06955	Glycosyl hydrolases family 16; Xyloglucan endo-transglycosylase (XET) C-terminus	AT3G44990	xyloglucan endo-transglycosylase-related 8
SHERM_15239	V	22.3937	15.2737	4.38785	0	YES	289	1.73	OG0006388	PF00722; PF06955	Glycosyl hydrolases family 16; Xyloglucan endo-transglycosylase (XET) C-terminus	AT4G13090	xyloglucan endotransglucosylase/hydrolase 2
SHERM_08360	V	169.782	113.555	73.5321	28.2359	YES	397	1.26	OG0006458	PF00722; PF06955	Glycosyl hydrolases family 16; Xyloglucan endo-transglycosylase (XET) C-terminus	AT1G32170	xyloglucan endotransglucosylase/hydrolase 30
SHERM_03075	VI	395.148	91.3384	44.2771	50.357	YES	296	2.36	OG0008142	PF00722; PF06955	Glycosyl hydrolases family 16; Xyloglucan endo-transglycosylase (XET) C-terminus	AT1G11545	xyloglucan endotransglucosylase/hydrolase 8
SHERM_11618	VI	93.4923	28.0815	43.7562	3.29838	YES	300	2	OG0000212	PF00722; PF06955	Glycosyl hydrolases family 16; Xyloglucan endo-transglycosylase (XET) C-terminus	AT5G57550	xyloglucan endotransglucosylase/hydrolase 25
SHERM_16182	VI	156.373	25.6927	7.26149	1.42505	YES	372	2.15	OG0000212	PF00722; PF06955	Glycosyl hydrolases family 16; Xyloglucan endo-transglycosylase (XET) C-terminus	AT5G57560	Xyloglucan endotransglucosylase/hydrolase family protein
SHERM_06614	VII	21.0007	80.339	60.1653	34.7664	YES	299	1.34	OG0018341	PF00722; PF06955	Glycosyl hydrolases family 16; Xyloglucan endo-transglycosylase (XET) C-terminus	AT2G36870	xyloglucan endotransglucosylase/hydrolase 32
SHERM_09008	I	9.15368	32.8699	26.053	34.2335	YES	422	1.18	OG0018112	PF00332	Glycosyl hydrolases family 17	AT5G42100	beta-1;3-glucanase_putative
SHERM_23473	IV	0.116133	0.0645162	0.550397	1.96488	YES	522	1.34	OG0018153	PF00332	Glycosyl hydrolases family 17	AT3G57240	beta-1;3-glucanase 3
SHERM_07640	VII	7.96285	48.2429	49.5318	15.178	YES	343	0.58	OG0000396	PF00332	Glycosyl hydrolases family 17	AT3G57270	beta-1;3-glucanase 1
SHERM_26955	VIII	0.790187	146.096	29.9447	0.0408312	YES	345	0.58	OG0000396	PF00332	Glycosyl hydrolases family 17	AT3G57260	beta-1;3-glucanase 2
SHERM_27621	VIII	7.96151	10.1472	5.29271	3.11908	YES	410	0.49	OG0004298	PF00332	Glycosyl hydrolases family 17	AT1G30080	Glycosyl hydrolase superfamily protein
SHERM_25724	VI	0.255422	0.0152002	0	0.0534179	YES	494	1.82	OG0011136	PF00332; PF07983	Glycosyl hydrolases family 17; X8 domain	AT5G20870	O-Glycosyl hydrolases family 17 protein
SHERM_04094	VII	5.38606	67.6718	36.6457	30.0027	YES	484	1.65	OG0007675	PF00332; PF07983	Glycosyl hydrolases family 17; X8 domain	AT2G05790	O-Glycosyl hydrolases family 17 protein
SHERM_18217	IV	0.734836	8.97028	274.106	863.877	YES	384	0	OG0000733	PF00704	Glycosyl hydrolases family 18	AT4G19810	Glycosyl hydrolase family protein with chitinase insertion domain
SHERM_09405	VIII	6.02562	81.2234	24.2797	20.6681	YES	383	0.52	OG0000733	PF00704	Glycosyl hydrolases family 18	AT4G19810	Glycosyl hydrolase family protein with chitinase insertion domain
SHERM_21568	VIII	27.5759	64.3684	13.0357	5.1821	YES	267	1.12	OG0000871	PF00704	Glycosyl hydrolases family 18	AT5G24090	chitinase A
SHERM_23468	II	0.168991	0.778042	4.96175	3.70834	YES	473	2.75	OG0018155	PF00295	Glycosyl hydrolases family 28	AT1G23460	Pectin lyase-like superfamily protein
SHERM_13495	II	0.236462	18.3953	39.7405	50.6244	YES	501	2.4	OG0000488	PF00295	Glycosyl hydrolases family 28	AT3G61490	Pectin lyase-like superfamily protein
SHERM_25012	IV	0.553991	4.33193	14.7425	39.2158	YES	483	3.93	OG0011712	PF00295	Glycosyl hydrolases family 28	AT1G48100	Pectin lyase-like superfamily protein
SHERM_21559	IV	0.679013	109.084	143.053	223.586	YES	455	2.86	OG0017921	PF00295	Glycosyl hydrolases family 28	AT4G23500	Pectin lyase-like superfamily protein
SHERM_13494	IV	1.53902	12.5239	68.583	99.2914	YES	560	1.96	OG0000488	PF00295	Glycosyl hydrolases family 28	AT3G61490	Pectin lyase-like superfamily protein
SHERM_05904	VI	0.753218	0.066552	0.0201489	0.0311753	YES	394	3.3	OG0009381	PF00295	Glycosyl hydrolases family 28	AT2G43890	Pectin lyase-like superfamily protein
SHERM_19561	VI	0.345332	0.0167873	0	0	YES	389	3.6	OG0000312	PF00295	Glycosyl hydrolases family 28	AT3G59850	Pectin lyase-like superfamily protein
SHERM_01285	VI	3.84625	0.904965	0.310321	0.269502	YES	398	4.02	OG0000312	PF00295	Glycosyl hydrolases family 28	AT3G59850	Pectin lyase-like superfamily protein
SHERM_05281	VI	7.04203	0.290518	0.157789	0	YES	396	3.28	OG0012405	PF00295	Glycosyl hydrolases family 28	AT2G43880	Pectin lyase-like superfamily protein
SHERM_25391	VII	0.499321	0.655809	1.51501	0.318962	YES	441	3.4	OG0001314	PF00295	Glycosyl hydrolases family 28	AT3G57510	Pectin lyase-like superfamily protein
SHERM_02485	VII	0.423445	1.30388	1.73034	1.06967	YES	367	2.72	OG0000624	PF00295	Glycosyl hydrolases family 28	AT3G07840	Pectin lyase-like superfamily protein
SHERM_13305	VII	1.02085	2.26987	3.32534	0.914262	YES	436	3.21	OG0001314	PF00295	Glycosyl hydrolases family 28	AT3G57510	Pectin lyase-like superfamily protein
SHERM_13979	VI	0.326911	0.0153983	0	0	YES	381	2.89	OG0000624	PF00295; PF00295	Glycosyl hydrolases family 28; Glycosyl hydrolases family 28	AT3G07840	Pectin lyase-like superfamily protein
SHERM_06918	V	27.861	14.5435	5.34346	3.09621	YES	310	2.58	OG0002308	PF01501	Glycosyl transferase family 8	AT3G50760	galacturonosyltransferase-like 2
SHERM_27276	VI	26.7606	6.95129	7.93538	10.9914	YES	370	2.16	OG0004437	PF01501	Glycosyl transferase family 8	AT3G62660	galacturonosyltransferase-like 7
SHERM_05544	IV	0.0289243	0	0.0122266	0.219181	YES	538	1.3	OG0000967	PF07250; PF09118	Glyoxal oxidase N-terminus; Domain of unknown function (DUF1929)	AT1G75620	glyoxal oxidase-related protein
SHERM_07237	VI	111.222	17.7372	12.8246	8.78618	YES	923	1.52	OG0000967	PF07250; PF09118	Glyoxal oxidase N-terminus; Domain of unknown function (DUF1929)	AT1G75620	glyoxal oxidase-related protein
SHERM_29222	VII	47.2274	122.663	183.463	57.6377	YES	208	0.48	OG0018248	PF00903	Glyoxalase/Bleomycin resistance protein/Dioxygenase superfamily	AT1G08110	lactoylglutathione lyase family protein / glyoxalase I family protein
SHERM_10226	VI	1778.79	704.511	478.877	250.38	YES	468	4.49	OG0001219	PF00396; PF08246; PF00112	Granulin; Cathepsin propeptide inhibitor domain (I29); Papain family cysteine protease	AT1G47128	Granulin repeat cysteine protease family protein
SHERM_06724	V	764.554	577.245	362.186	189.252	YES	271	6.27	OG0001219	PF00396; PF00112	Granulin; Papain family cysteine protease	AT1G47128	Granulin repeat cysteine protease family protein
SHERM_22814	VI	800.286	167.548	61.0235	41.0128	YES	259	2.32	OG0014175	PF03767	HAD superfamily: subfamily IIIB (Acid phosphatase)	AT1G04040	HAD superfamily; subfamily IIIB acid phosphatase
SHERM_26111	VI	10.8555	3.46624	0.534428	0.468106	YES	255	1.96	OG0016140	PF03767	HAD superfamily: subfamily IIIB (Acid phosphatase)	AT4G25150	HAD superfamily; subfamily IIIB acid phosphatase
SHERM_12379	VII	15.5853	11.193	28.3986	1.68921	YES	106	0	OG0006543	PF00011	Hsp20/alpha crystallin family	No_hit	No_hit
SHERM_13593	IV	22.3012	36.9241	44.5643	106.527	YES	667	0.6	OG0001086	PF00012	Hsp70 protein	AT5G42020	Heat shock protein 70 (Hsp 70) family protein
SHERM_07198	IV	65.5479	106.095	142.025	319.747	YES	813	0.25	OG0005292	PF00183; PF02518	Hsp90 protein; Histidine kinase-: DNA gyrase B-: and HSP90-like ATPase	AT4G24190	Chaperone protein htpG family protein
SHERM_00323	IV	113.19	229.087	279.005	552.994	YES	816	0.25	OG0005292	PF00183; PF02518	Hsp90 protein; Histidine kinase-: DNA gyrase B-: and HSP90-like ATPase	AT4G24190	Chaperone protein htpG family protein
SHERM_18588	II	4.38937	35.13	58.6594	35.0582	YES	127	6.3	OG0000309	PF14547	Hydrophobic seed protein	AT2G45180	Bifunctional inhibitor/lipid-transfer protein/seed storage 2S albumin superfamily protein
SHERM_18587	III	109.325	21.1796	93.1909	83.6238	YES	220	5	OG0001544	PF14547	Hydrophobic seed protein	No_hit	No_hit
SHERM_08171	III	4537.39	992.828	1146.56	3297.16	YES	152	5.92	OG0000309	PF14547	Hydrophobic seed protein	AT4G12510	Bifunctional inhibitor/lipid-transfer protein/seed storage 2S albumin superfamily protein
SHERM_08169	IV	49.7813	8.82162	101.38	187.138	YES	294	3.74	OG0001544	PF14547	Hydrophobic seed protein	No_hit	No_hit
SHERM_14000	IV	303.836	32.5767	450.296	1567.07	YES	132	7.58	OG0000309	PF14547	Hydrophobic seed protein	AT1G12100	Bifunctional inhibitor/lipid-transfer protein/seed storage 2S albumin superfamily protein
SHERM_24918	IV	66.0135	41.7477	178.617	554.387	YES	123	8.13	OG0012141	PF14547	Hydrophobic seed protein	AT2G45180	Bifunctional inhibitor/lipid-transfer protein/seed storage 2S albumin superfamily protein
SHERM_09963	IV	0.508532	0.270842	0.502638	4.76348	YES	843	1.19	OG0014900	PF01156; PF01156	Inosine-uridine preferring nucleoside hydrolase; Inosine-uridine preferring nucleoside hydrolase	AT5G18860	inosine-uridine preferring nucleoside hydrolase family protein
SHERM_19597	V	20.96	17.1429	10.9361	5.92277	YES	474	1.27	OG0000642	PF14008; PF00149; PF16656	Iron/zinc purple acid phosphatase-like protein C; Calcineurin-like phosphoesterase; Purple acid Phosphatase: N-terminal domain	AT2G27190	purple acid phosphatase 12
SHERM_18118	V	85.9915	48.2508	19.5416	4.35938	YES	562	2.14	OG0008724	PF14008; PF16656; PF00149	Iron/zinc purple acid phosphatase-like protein C; Purple acid Phosphatase: N-terminal domain; Calcineurin-like phosphoesterase	AT3G07130	purple acid phosphatase 15
SHERM_17736	VI	1.23628	0.0744329	0.0173634	0.0530861	YES	435	0.69	OG0011840	PF14008; PF16656; PF00149	Iron/zinc purple acid phosphatase-like protein C; Purple acid Phosphatase: N-terminal domain; Calcineurin-like phosphoesterase	AT3G52820	purple acid phosphatase 22
SHERM_24948	VI	964.494	206.545	244.913	11.4147	YES	277	0	OG0006059	PF02987	Late embryogenesis abundant protein	AT4G36600	Late embryogenesis abundant (LEA) protein
SHERM_15163	V	45.1171	22.0004	12.3629	3.917	YES	567	1.06	OG0013424	PF02450; PF02450	Lecithin:cholesterol acyltransferase; Lecithin:cholesterol acyltransferase	AT3G44830	Lecithin:cholesterol acyltransferase family protein
SHERM_22824	VI	38.5662	11.7555	4.21802	2.20645	YES	444	2.7	OG0016171	PF13855	Leucine rich repeat	AT3G12610	Leucine-rich repeat (LRR) family protein
SHERM_04097	II	2.17317	5.33021	6.99389	8.17271	YES	305	2.95	OG0013433	PF08263	Leucine rich repeat N-terminal domain	AT3G17640	Leucine-rich repeat (LRR) family protein
SHERM_14666	VII	0.0331402	0.464085	0.272003	0.265825	YES	449	2	OG0000137	PF08263	Leucine rich repeat N-terminal domain	AT5G46330	Leucine-rich receptor-like protein kinase family protein
SHERM_02621	VII	0.173344	53.756	48.9071	10.7474	YES	182	2.75	OG0001681	PF08263	Leucine rich repeat N-terminal domain	AT5G21090	Leucine-rich repeat (LRR) family protein
SHERM_02004	IV	1.83465	1.99425	2.89388	6.32443	YES	241	2.9	unassigned	PF08263; PF13855	Leucine rich repeat N-terminal domain; Leucine rich repeat	AT5G62710	Leucine-rich repeat protein kinase family protein
SHERM_05798	IV	0	0.0444434	0.214985	0.620729	YES	433	0.92	OG0001747	PF08263; PF13855	Leucine rich repeat N-terminal domain; Leucine rich repeat	AT2G33170	Leucine-rich repeat receptor-like protein kinase family protein
SHERM_22278	IV	1.4699	4.87453	7.20441	14.1568	YES	294	2.04	OG0003575	PF08263; PF00560	Leucine rich repeat N-terminal domain; Leucine Rich Repeat	AT4G03010	RNI-like superfamily protein
SHERM_18832	IV	1.41148	2.62422	2.84842	4.9914	YES	195	2.05	unassigned	PF08263; PF13855	Leucine rich repeat N-terminal domain; Leucine rich repeat	AT5G62710	Leucine-rich repeat protein kinase family protein
SHERM_18835	IV	0	26.1787	71.3769	132.721	YES	192	3.65	OG0017883	PF08263; PF13855	Leucine rich repeat N-terminal domain; Leucine rich repeat	AT5G21090	Leucine-rich repeat (LRR) family protein
SHERM_11817	VII	10.8088	30.6898	37.5183	21.4436	YES	168	1.19	OG0000015	PF08263; PF00560	Leucine rich repeat N-terminal domain; Leucine Rich Repeat	AT5G20480	EF-TU receptor
SHERM_11730	IV	1.52401	1.86544	2.15383	4.96547	YES	335	1.49	OG0000015	PF08263; PF13855; PF00560	Leucine rich repeat N-terminal domain; Leucine rich repeat; Leucine Rich Repeat	AT1G73066	Leucine-rich repeat family protein
SHERM_22485	IV	0	0.0309946	3.06048	5.92187	YES	854	1.29	OG0002419	PF08263; PF13855; PF13855; PF13855; PF00560; PF00560	Leucine rich repeat N-terminal domain; Leucine rich repeat; Leucine rich repeat; Leucine rich repeat; Leucine Rich Repeat; Leucine Rich Repeat	AT1G35710	Protein kinase family protein with leucine-rich repeat domain
SHERM_19315	IV	0.13872	26.7768	170.59	409.386	YES	584	1.54	OG0000061	PF08263; PF00560; PF13516; PF13516; PF12799	Leucine rich repeat N-terminal domain; Leucine Rich Repeat; Leucine Rich repeat; Leucine Rich repeat; Leucine Rich repeats (2 copies)	AT5G25930	Protein kinase family protein with leucine-rich repeat domain
SHERM_12357	IV	0.0503163	0.299718	0.554502	2.42134	YES	481	1.66	OG0011636	PF00560; PF13855	Leucine Rich Repeat; Leucine rich repeat	AT1G80080	Leucine-rich repeat (LRR) family protein
SHERM_07921	IV	0.0491669	12.0491	1384.67	3399.27	YES	230	1.3	OG0017808	PF13855; PF13855	Leucine rich repeat; Leucine rich repeat	AT5G21090	Leucine-rich repeat (LRR) family protein
SHERM_20245	V	43.3117	33.372	8.54275	1.00575	YES	366	3.01	OG0011833	PF13855; PF08263	Leucine rich repeat; Leucine rich repeat N-terminal domain	AT3G22800	Leucine-rich repeat (LRR) family protein
SHERM_15282	VIII	8.06929	20.2452	9.37781	5.2891	YES	259	2.32	unassigned	PF13855; PF08263	Leucine rich repeat; Leucine rich repeat N-terminal domain	AT4G22730	Leucine-rich repeat protein kinase family protein
SHERM_20825	VIII	4.4851	122.31	42.4428	15.5634	YES	200	2	OG0017784	PF00560; PF08263	Leucine Rich Repeat; Leucine rich repeat N-terminal domain	AT5G21090	Leucine-rich repeat (LRR) family protein
SHERM_05147	V	0.351438	0.327418	0.119413	0.0249705	YES	425	3.76	OG0000554	PF00560; PF08263; PF13855	Leucine Rich Repeat; Leucine rich repeat N-terminal domain; Leucine rich repeat	AT3G24480	Leucine-rich repeat (LRR) family protein
SHERM_07150	VIII	29.0511	51.6705	28.9423	9.68956	YES	349	2.01	OG0000976	PF13516; PF08263; PF13855	Leucine Rich repeat; Leucine rich repeat N-terminal domain; Leucine rich repeat	AT5G06860	polygalacturonase inhibiting protein 1
SHERM_05033	IV	17.1848	16.109	32.5798	46.0296	YES	984	2.34	OG0003371	PF13855; PF08263; PF00069	Leucine rich repeat; Leucine rich repeat N-terminal domain; Protein kinase domain	AT2G26330	Leucine-rich receptor-like protein kinase family protein
SHERM_03897	II	0	0.0306894	0.212899	0.0803137	YES	639	0.94	OG0007032	PF00560; PF08263; PF00069; PF13855	Leucine Rich Repeat; Leucine rich repeat N-terminal domain; Protein kinase domain; Leucine rich repeat	AT3G42880	Leucine-rich repeat protein kinase family protein
SHERM_15776	IV	1.21449	1.55789	3.88954	7.60685	YES	1097	2.28	OG0008313	PF13855; PF08263; PF00069; PF00560	Leucine rich repeat; Leucine rich repeat N-terminal domain; Protein kinase domain; Leucine Rich Repeat	AT1G17230	Leucine-rich receptor-like protein kinase family protein
SHERM_05791	IV	0.0168737	3.91057	13.8722	27.9175	YES	578	1.21	OG0001747	PF13855; PF13855; PF08263	Leucine rich repeat; Leucine rich repeat; Leucine rich repeat N-terminal domain	AT5G23400	Leucine-rich repeat (LRR) family protein
SHERM_05793	IV	0	1.55719	7.55874	10.9977	YES	740	1.08	OG0001747	PF13855; PF13855; PF08263	Leucine rich repeat; Leucine rich repeat; Leucine rich repeat N-terminal domain	AT5G63930	Leucine-rich repeat protein kinase family protein
SHERM_17603	V	44.8268	29.3729	16.146	17.7308	YES	363	1.65	OG0016197	PF13855; PF13855; PF08263	Leucine rich repeat; Leucine rich repeat; Leucine rich repeat N-terminal domain	AT1G62440	leucine-rich repeat/extensin 2
SHERM_08027	VI	63.1656	21.7525	8.4223	9.60135	YES	796	1.51	OG0000554	PF13855; PF13855; PF08263	Leucine rich repeat; Leucine rich repeat; Leucine rich repeat N-terminal domain	No_hit	No_hit
SHERM_24656	VIII	49.633	72.3112	30.3299	13.6045	YES	250	1.6	OG0000976	PF13516; PF13855; PF08263	Leucine Rich repeat; Leucine rich repeat; Leucine rich repeat N-terminal domain	AT5G06860	polygalacturonase inhibiting protein 1
SHERM_19316	IV	0.0612934	1.98499	33.9551	91.0738	YES	587	1.7	OG0000061	PF13855; PF13516; PF08263; PF00560; PF00560	Leucine rich repeat; Leucine Rich repeat; Leucine rich repeat N-terminal domain; Leucine Rich Repeat; Leucine Rich Repeat	AT5G25930	Protein kinase family protein with leucine-rich repeat domain
SHERM_19318	IV	0	0.0216075	6.24886	71.5482	YES	605	1.65	OG0000061	PF13855; PF00560; PF00560; PF08263	Leucine rich repeat; Leucine Rich Repeat; Leucine Rich Repeat; Leucine rich repeat N-terminal domain	AT5G25930	Protein kinase family protein with leucine-rich repeat domain
SHERM_22489	IV	0.00796729	2.89916	162.129	753.245	YES	694	1.01	OG0013976	PF00560; PF00560; PF13855; PF13855; PF12799	Leucine Rich Repeat; Leucine Rich Repeat; Leucine rich repeat; Leucine rich repeat; Leucine Rich repeats (2 copies)	AT1G35710	Protein kinase family protein with leucine-rich repeat domain
SHERM_22484	IV	0	0	4.85964	32.9978	YES	691	0.87	OG0013976	PF13855; PF13855; PF12799; PF00560; PF00560; PF00560	Leucine rich repeat; Leucine rich repeat; Leucine Rich repeats (2 copies); Leucine Rich Repeat; Leucine Rich Repeat; Leucine Rich Repeat	AT4G08850	Leucine-rich repeat receptor-like protein kinase family protein
SHERM_22490	IV	0	0.0565947	26.5538	197.448	YES	923	1.08	OG0013976	PF00560; PF13855; PF12799; PF12799	Leucine Rich Repeat; Leucine rich repeat; Leucine Rich repeats (2 copies); Leucine Rich repeats (2 copies)	AT4G20140	Leucine-rich repeat transmembrane protein kinase
SHERM_11775	IV	0.0909209	0.512178	1.80444	4.12707	YES	978	1.33	OG0000015	PF00560; PF00560; PF00069; PF13855; PF08263	Leucine Rich Repeat; Leucine Rich Repeat; Protein kinase domain; Leucine rich repeat; Leucine rich repeat N-terminal domain	AT3G47570	Leucine-rich repeat protein kinase family protein
SHERM_00260	V	164.689	66.7416	18.5334	1.58879	YES	107	3.74	OG0004649	PF01476	LysM domain	AT3G52790	peptidoglycan-binding LysM domain-containing protein
SHERM_05158	VI	90.0758	30.7386	29.9942	20.0585	YES	144	3.47	OG0002416	PF03330	Lytic transglycolase	AT2G18660	plant natriuretic peptide A
SHERM_04286	VII	1.42166	10.6257	22.4872	7.67882	YES	129	5.43	OG0004240	PF03330	Lytic transglycolase	AT4G30380	Barwin-related endoglucanase
SHERM_18383	VIII	7.33039	944.162	243.581	4.30438	YES	295	2.71	unassigned	PF03330	Lytic transglycolase	No_hit	No_hit
SHERM_11594	VIII	15.1516	70.9082	32.0792	2.72791	YES	122	5.74	OG0004240	PF03330	Lytic transglycolase	AT4G30380	Barwin-related endoglucanase
SHERM_23436	I	11.5381	69.705	58.5616	116.791	YES	276	3.99	OG0003032	PF03330; PF01357	Lytic transglycolase; Pollen allergen	AT4G38400	expansin-like A2
SHERM_24347	II	13.1651	53.4964	125.988	132.291	YES	425	2.59	unassigned	PF03330; PF01357	Lytic transglycolase; Pollen allergen	AT2G03090	expansin A15
SHERM_25932	II	17.354	45.7848	80.7681	68.4295	YES	262	3.82	OG0000708	PF03330; PF01357	Lytic transglycolase; Pollen allergen	AT2G39700	expansin A4
SHERM_26454	VI	200.931	43.4587	9.45083	3.12909	YES	257	3.11	OG0004339	PF03330; PF01357	Lytic transglycolase; Pollen allergen	AT1G20190	expansin 11
SHERM_11049	VII	3.74251	17.0518	20.7455	12.9542	YES	254	3.54	OG0007589	PF03330; PF01357	Lytic transglycolase; Pollen allergen	AT4G28250	expansin B3
SHERM_12161	VII	0.647369	3.91537	3.19949	1.93676	YES	256	4.3	OG0012266	PF03330; PF01357	Lytic transglycolase; Pollen allergen	AT4G17030	expansin-like B1
SHERM_18384	VII	3.40252	137.236	73.6072	3.08185	YES	395	2.28	OG0018347	PF03330; PF01357	Lytic transglycolase; Pollen allergen	AT1G65680	expansin B2
SHERM_24103	VIII	11.0046	69.1149	35.0028	24.8192	YES	240	3.75	OG0000190	PF03330; PF01357	Lytic transglycolase; Pollen allergen	AT2G03090	expansin A15
SHERM_18165	VIII	1.96812	7.50165	2.75662	1.97627	YES	258	3.49	OG0007589	PF03330; PF01357	Lytic transglycolase; Pollen allergen	AT4G28250	expansin B3
SHERM_20319	V	61.9932	38.0725	34.8529	20.5713	YES	526	2.09	OG0001639	PF12819	Malectin-like domain	AT1G05700	Leucine-rich repeat transmembrane protein kinase protein
SHERM_17120	II	0.141718	1.78352	4.97193	4.86217	YES	233	1.29	OG0000244	PF00413	Matrixin	AT4G16640	Matrixin family protein
SHERM_27432	II	0.181418	0.571568	1.19906	1.13183	YES	233	1.29	unassigned	PF00413	Matrixin	AT4G16640	Matrixin family protein
SHERM_28945	VII	6.32685	25.5131	19.4373	13.1426	YES	418	1.2	OG0003644	PF00413; PF01471	Matrixin; Putative peptidoglycan binding domain	AT1G70170	matrix metalloproteinase
SHERM_07630	VI	1.12523	0.235003	0.473605	0.0905873	YES	243	0.82	OG0003018	PF08241	Methyltransferase domain	AT1G24480	S-adenosyl-L-methionine-dependent methyltransferases superfamily protein
SHERM_02260	V	325.138	238.5	53.7748	7.90294	YES	353	1.13	OG0000209	PF07731; PF07732	Multicopper oxidase; Multicopper oxidase	AT5G05390	laccase 12
SHERM_15221	V	89.3406	74.6128	30.1712	36.9394	YES	324	0.62	unassigned	PF07732; PF00394	Multicopper oxidase; Multicopper oxidase	AT1G41830	SKU5-similar 6
SHERM_02407	I	2.54541	23.0896	25.9191	28.8868	YES	587	1.02	OG0017698	PF07732; PF00394; PF07731	Multicopper oxidase; Multicopper oxidase; Multicopper oxidase	AT4G12420	Cupredoxin superfamily protein
SHERM_03479	II	0.126744	0.439018	0.691078	0.609781	YES	575	1.39	OG0000598	PF07731; PF00394; PF07732	Multicopper oxidase; Multicopper oxidase; Multicopper oxidase	AT5G60020	laccase 17
SHERM_10346	II	0.298565	0.450362	2.53099	1.78872	YES	431	1.16	OG0005867	PF07731; PF00394; PF07732	Multicopper oxidase; Multicopper oxidase; Multicopper oxidase	AT5G03260	laccase 11
SHERM_08705	II	0.170109	0.129138	1.16899	0.718016	YES	575	1.22	OG0000598	PF00394; PF07732; PF07731	Multicopper oxidase; Multicopper oxidase; Multicopper oxidase	AT5G60020	laccase 17
SHERM_08727	II	0.0689192	0.0444658	1.01984	0.784558	YES	573	1.57	OG0000598	PF00394; PF07732; PF07731	Multicopper oxidase; Multicopper oxidase; Multicopper oxidase	AT5G60020	laccase 17
SHERM_18618	V	12.0231	6.32351	1.28334	0.0758601	YES	568	1.23	OG0000209	PF00394; PF07732; PF07731	Multicopper oxidase; Multicopper oxidase; Multicopper oxidase	AT2G30210	laccase 3
SHERM_20733	V	71.9815	60.8609	28.0764	21.7489	YES	579	1.73	OG0006572	PF07732; PF00394; PF07731	Multicopper oxidase; Multicopper oxidase; Multicopper oxidase	AT4G39830	Cupredoxin superfamily protein
SHERM_03436	V	130.383	104.436	26.8429	0.847901	YES	572	1.57	OG0000209	PF07731; PF07732; PF00394	Multicopper oxidase; Multicopper oxidase; Multicopper oxidase	AT3G09220	laccase 7
SHERM_03042	VI	223.664	48.8888	22.0328	27.4351	YES	540	0.93	OG0000287	PF07731; PF07732; PF00394	Multicopper oxidase; Multicopper oxidase; Multicopper oxidase	AT4G22010	SKU5 similar 4
SHERM_25326	VI	14.1966	3.38346	1.74921	0.472884	YES	530	1.7	OG0000598	PF00394; PF07731; PF07732	Multicopper oxidase; Multicopper oxidase; Multicopper oxidase	AT5G60020	laccase 17
SHERM_07915	VII	2.90379	40.698	34.5163	5.47595	YES	563	1.6	OG0000631	PF00394; PF07731; PF07732	Multicopper oxidase; Multicopper oxidase; Multicopper oxidase	AT5G09360	laccase 14
SHERM_00816	VIII	0.0473271	18.229	2.02306	0.0155832	YES	584	1.2	OG0011077	PF07731; PF00394; PF07732	Multicopper oxidase; Multicopper oxidase; Multicopper oxidase	AT5G21105	Plant L-ascorbate oxidase
SHERM_03415	VIII	0.181367	3.70931	1.17529	0.50004	YES	379	1.85	unassigned	PF07731; PF00394; PF07732	Multicopper oxidase; Multicopper oxidase; Multicopper oxidase	AT2G38080	Laccase/Diphenol oxidase family protein
SHERM_27714	VIII	7.97372	65.6669	15.8089	3.29203	YES	566	1.59	OG0013375	PF07732; PF00394; PF07731	Multicopper oxidase; Multicopper oxidase; Multicopper oxidase	AT1G18140	laccase 1
SHERM_26958	VIII	97.0273	137.99	55.0593	6.09788	YES	558	1.25	OG0000631	PF07732; PF07731; PF00394	Multicopper oxidase; Multicopper oxidase; Multicopper oxidase	AT5G09360	laccase 14
SHERM_16728	VII	6.22105	25.2895	14.762	16.4982	YES	769	1.56	OG0004103	PF17048; PF04734	Neutral/alkaline non-lysosomal ceramidase: C-terminal; Neutral/alkaline non-lysosomal ceramidase: N-terminal	AT1G07380	Neutral/alkaline non-lysosomal ceramidase
SHERM_24039	I	0.674873	3.71786	2.47912	4.63	YES	189	2.65	unassigned	no_Pfam	no_Pfam	AT1G13680	PLC-like phosphodiesterases superfamily protein
SHERM_25786	I	0.220804	5.33261	5.66116	7.45443	YES	178	1.69	unassigned	no_Pfam	no_Pfam	AT5G22810	GDSL-like Lipase/Acylhydrolase superfamily protein
SHERM_10144	I	18.7167	61.2139	52.8026	77.6931	YES	429	0.23	OG0010817	no_Pfam	no_Pfam	AT5G64510	Unknown protein
SHERM_20954	I	0.28832	4.04685	4.18217	3.90815	YES	493	0.81	OG0009659	no_Pfam	no_Pfam	AT4G20040	Pectin lyase-like superfamily protein
SHERM_05221	II	11.2437	34.1357	64.7467	85.6367	YES	200	0	OG0016080	no_Pfam	no_Pfam	No_hit	No_hit
SHERM_11927	II	1.01721	2.45323	9.54118	7.79668	YES	231	1.73	OG0010365	no_Pfam	no_Pfam	AT1G21090	Cupredoxin superfamily protein
SHERM_20367	II	7.3022	13.7	33.0358	29.4259	YES	147	1.36	OG0011402	no_Pfam	no_Pfam	AT2G20515	Unknown protein
SHERM_03737	II	0.0791146	0.576055	2.0588	0.836117	YES	134	0.75	OG0017918	no_Pfam	no_Pfam	AT5G61660	glycine-rich protein
SHERM_15134	II	0.971036	0.64844	3.35263	1.42872	YES	94	0	OG0015666	no_Pfam	no_Pfam	No_hit	No_hit
SHERM_22079	II	32.2476	142.994	400.241	214.676	YES	143	5.59	OG0002881	no_Pfam	no_Pfam	AT1G61255	Unknown protein
SHERM_07147	III	0.291462	0.0693829	0.0781692	0.494057	YES	277	1.08	OG0016199	no_Pfam	no_Pfam	AT5G18430	GDSL-like Lipase/Acylhydrolase superfamily protein
SHERM_18477	IV	0	0.80476	4.83558	11.5537	YES	197	2.03	OG0000520	no_Pfam	no_Pfam	AT3G26140	Cellulase (glycosyl hydrolase family 5) protein
SHERM_28580	IV	0.0137743	0	0	0.281149	YES	401	2.74	OG0000583	no_Pfam	no_Pfam	AT1G28640	GDSL-like Lipase/Acylhydrolase superfamily protein
SHERM_25021	IV	17.0504	72.7954	153.113	276.949	YES	200	1	unassigned	no_Pfam	no_Pfam	AT1G53920	GDSL-motif lipase 5
SHERM_03488	IV	9.96328	16.4963	26.6748	38.6677	YES	128	5.47	unassigned	no_Pfam	no_Pfam	AT2G37640	Barwin-like endoglucanases superfamily protein
SHERM_18132	IV	0.300086	0.300537	0.178112	2.87288	YES	110	0	OG0005056	no_Pfam	no_Pfam	No_hit	No_hit
SHERM_10902	IV	6.78234	10.4236	55.1456	66.1404	YES	217	0.46	OG0003424	no_Pfam	no_Pfam	No_hit	No_hit
SHERM_25440	IV	12.6368	15.4588	29.4209	51.608	YES	75	0	unassigned	no_Pfam	no_Pfam	AT3G13520	arabinogalactan protein 12
SHERM_17409	IV	1.54299	3.49788	66.5587	294.248	YES	67	11.94	unassigned	no_Pfam	no_Pfam	No_hit	No_hit
SHERM_17360	IV	0.0266215	10.1613	41.0274	60.085	YES	207	0	unassigned	no_Pfam	no_Pfam	AT3G50610	Unknown protein
SHERM_26433	IV	25.131	26.2689	38.9175	92.4847	YES	197	3.05	OG0015109	no_Pfam	no_Pfam	No_hit	No_hit
SHERM_16184	IV	8.07427	14.8471	112.534	115.964	YES	250	1.6	OG0003424	no_Pfam	no_Pfam	No_hit	No_hit
SHERM_14582	IV	20.4038	37.2383	42.2429	65.3443	YES	298	3.02	OG0005303	no_Pfam	no_Pfam	AT4G29520	Unknown protein
SHERM_12247	IV	0.329678	0.807361	4.41438	5.41806	YES	172	3.49	OG0005156	no_Pfam	no_Pfam	AT2G27385	Pollen Ole e 1 allergen and extensin family protein
SHERM_11702	IV	0	0	0.400414	5.59362	YES	102	3.92	OG0002414	no_Pfam	no_Pfam	No_hit	No_hit
SHERM_20793	IV	0.338644	0.129529	0.505372	1.65152	YES	206	1.94	unassigned	no_Pfam	no_Pfam	AT5G45910	GDSL-like Lipase/Acylhydrolase superfamily protein
SHERM_19025	V	534.119	606.501	133.058	3.33854	YES	116	0	unassigned	no_Pfam	no_Pfam	AT5G09520	hydroxyproline-rich glycoprotein family protein
SHERM_19024	V	237.783	197.035	39.6722	0.979572	YES	116	0	OG0014894	no_Pfam	no_Pfam	AT5G09520	hydroxyproline-rich glycoprotein family protein
SHERM_19023	V	563.119	541.31	117.626	0.816538	YES	126	0	unassigned	no_Pfam	no_Pfam	AT5G09520	hydroxyproline-rich glycoprotein family protein
SHERM_24437	V	25.9308	23.1529	12.4908	6.15938	YES	93	0	OG0004498	no_Pfam	no_Pfam	AT1G29290	Unknown protein
SHERM_13184	V	90.465	80.9726	46.1919	33.5062	YES	141	0.71	OG0013953	no_Pfam	no_Pfam	No_hit	No_hit
SHERM_03598	V	181.585	96.4399	35.4809	3.31508	YES	101	12.87	OG0013338	no_Pfam	no_Pfam	AT1G12064	Unknown protein
SHERM_06974	V	12.0777	4.87592	0.710852	0	YES	103	0.97	OG0012643	no_Pfam	no_Pfam	AT3G50610	Unknown protein
SHERM_00894	V	234.577	142.336	23.9981	2.40833	YES	255	0.39	OG0013977	no_Pfam	no_Pfam	No_hit	No_hit
SHERM_00893	V	62.9975	39.1159	7.5649	0.615507	YES	367	0.54	OG0013977	no_Pfam	no_Pfam	No_hit	No_hit
SHERM_27791	V	186.255	111.03	70.8621	56.724	YES	163	6.75	OG0000593	no_Pfam	no_Pfam	AT5G56170	LORELEI-LIKE-GPI-ANCHORED PROTEIN 1
SHERM_25268	V	10.3661	9.77849	6.05137	2.3348	YES	74	0	OG0014247	no_Pfam	no_Pfam	AT5G03120	Unknown protein
SHERM_07216	V	49.3674	30.9297	27.1622	14.4305	YES	399	4.26	OG0006608	no_Pfam	no_Pfam	AT1G75710	C2H2-like zinc finger protein
SHERM_28254	V	4.31308	3.25016	2.22267	1.04811	YES	139	1.44	OG0017896	no_Pfam	no_Pfam	AT1G70985	hydroxyproline-rich glycoprotein family protein
SHERM_26986	V	1833.41	1581.57	629.76	221.459	YES	292	0.34	unassigned	no_Pfam	no_Pfam	AT1G21310	extensin 3
SHERM_26985	V	1978.89	1300.01	556.293	310.877	YES	221	0.45	OG0012351	no_Pfam	no_Pfam	No_hit	No_hit
SHERM_14944	V	336.454	264.257	217.534	105.893	YES	76	11.84	OG0015063	no_Pfam	no_Pfam	No_hit	No_hit
SHERM_19013	VI	407.633	98.0145	74.2505	35.474	YES	135	0.74	OG0013953	no_Pfam	no_Pfam	No_hit	No_hit
SHERM_13795	VI	281.939	8.52817	0.988208	0.322729	YES	812	0.12	OG0013977	no_Pfam	no_Pfam	No_hit	No_hit
SHERM_08170	VI	401.895	47.57	63.5427	110.382	YES	145	5.52	unassigned	no_Pfam	no_Pfam	AT4G12510	Bifunctional inhibitor/lipid-transfer protein/seed storage 2S albumin superfamily protein
SHERM_21392	VI	17.5056	1.92525	1.02721	0.836347	YES	117	5.13	OG0014811	no_Pfam	no_Pfam	No_hit	No_hit
SHERM_06118	VI	17.2316	3.82043	4.17917	0.183551	YES	373	0.8	OG0017967	no_Pfam	no_Pfam	AT4G36600	Late embryogenesis abundant (LEA) protein
SHERM_15203	VI	14.1086	6.73948	8.61542	1.69833	YES	747	1.87	OG0001717	no_Pfam	no_Pfam	AT3G45090	P-loop containing nucleoside triphosphate hydrolases superfamily protein
SHERM_25082	VI	2.42831	0.645395	0.396102	0.385625	YES	115	0	OG0016158	no_Pfam	no_Pfam	No_hit	No_hit
SHERM_25083	VI	3.54362	0.722827	0.114611	0.0997031	YES	114	0	OG0016158	no_Pfam	no_Pfam	No_hit	No_hit
SHERM_00699	VI	1529.1	477.771	111.426	105.729	YES	338	0.3	OG0013977	no_Pfam	no_Pfam	No_hit	No_hit
SHERM_15560	VI	2383.55	1212.29	1292.2	79.3256	YES	308	1.3	OG0003224	no_Pfam	no_Pfam	AT3G22640	cupin family protein
SHERM_23234	VI	16.7312	5.53673	2.62589	0.588849	YES	505	2.77	OG0000724	no_Pfam	no_Pfam	AT1G17030	Unknown protein
SHERM_05983	VI	285.312	29.9429	9.50512	4.73614	YES	88	2.27	OG0017762	no_Pfam	no_Pfam	No_hit	No_hit
SHERM_11914	VI	354.612	51.0494	24.0106	26.0145	YES	454	0.22	OG0012351	no_Pfam	no_Pfam	AT1G21310	extensin 3
SHERM_08550	VI	1.33538	0.225969	0.183954	0.0382722	YES	146	1.37	OG0013904	no_Pfam	no_Pfam	No_hit	No_hit
SHERM_23023	VI	1159.65	260.091	96.2868	26.6024	YES	369	2.98	OG0000583	no_Pfam	no_Pfam	AT5G03980	SGNH hydrolase-type esterase superfamily protein
SHERM_07868	VI	56.2039	13.6505	6.6163	1.2735	YES	119	3.36	OG0012651	no_Pfam	no_Pfam	AT1G71740	Unknown protein
SHERM_28105	VII	0	23.6467	21.0332	1.93909	YES	75	1.33	unassigned	no_Pfam	no_Pfam	AT3G49780	phytosulfokine 4 precursor
SHERM_19058	VII	5.0092	20.0727	27.441	8.9023	YES	224	4.46	OG0000532	no_Pfam	no_Pfam	AT5G03980	SGNH hydrolase-type esterase superfamily protein
SHERM_27396	VII	1.15591	4.49412	4.52695	2.2566	YES	133	6.02	OG0004661	no_Pfam	no_Pfam	No_hit	No_hit
SHERM_07428	VII	2.82284	34.2171	29.1905	13.9208	YES	347	0	OG0000590	no_Pfam	no_Pfam	AT5G13500	Unknown protein
SHERM_13191	VII	67.0636	35.0355	70.8035	3.8489	YES	220	2.73	OG0014915	no_Pfam	no_Pfam	No_hit	No_hit
SHERM_26750	VII	8.04361	60.0889	63.206	32.3758	YES	189	8.99	OG0002196	no_Pfam	no_Pfam	AT4G14746	Unknown protein
SHERM_26581	VII	523.564	321.208	579.89	29.7473	YES	191	6.28	OG0014915	no_Pfam	no_Pfam	No_hit	No_hit
SHERM_20994	VII	4.38541	32.0697	20.1851	12.1074	YES	268	4.85	OG0000483	no_Pfam	no_Pfam	No_hit	No_hit
SHERM_01045	VII	0.0556924	257.005	278.581	24.4385	YES	75	1.33	unassigned	no_Pfam	no_Pfam	AT3G49780	phytosulfokine 4 precursor
SHERM_17195	VII	21.5813	47.4655	51.24	14.0766	YES	102	1.96	OG0004498	no_Pfam	no_Pfam	AT1G29290	Unknown protein
SHERM_01150	VII	5.59657	14.9372	19.9785	7.95967	YES	112	1.79	OG0016906	no_Pfam	no_Pfam	AT5G07180	ERECTA-like 2
SHERM_23305	VIII	1.90624	2.71105	1.02735	0.91692	YES	233	3.43	OG0009234	no_Pfam	no_Pfam	AT3G44150	Unknown protein
SHERM_23998	VIII	4.3467	5.49607	1.85386	0.479534	YES	363	4.41	OG0008410	no_Pfam	no_Pfam	AT1G13680	PLC-like phosphodiesterases superfamily protein
SHERM_05676	VIII	0.953632	41.4471	3.08975	1.39109	YES	129	9.3	OG0003048	no_Pfam	no_Pfam	AT1G12663	Unknown protein
SHERM_05677	VIII	1.03144	143.975	10.2106	0.110684	YES	124	9.68	OG0003048	no_Pfam	no_Pfam	AT1G12663	Unknown protein
SHERM_23232	VIII	6.48033	12.4449	4.21651	6.33326	YES	90	0	OG0004498	no_Pfam	no_Pfam	No_hit	No_hit
SHERM_12917	VIII	22.5944	22.6683	17.838	8.60391	YES	193	1.04	OG0013959	no_Pfam	no_Pfam	No_hit	No_hit
SHERM_26456	VIII	0.310276	11.1619	3.85059	0.450646	YES	194	1.55	OG0003105	no_Pfam	no_Pfam	AT1G76020	Thioredoxin superfamily protein
SHERM_13241	VIII	312.982	388.656	255.752	132.326	YES	90	3.33	OG0005949	no_Pfam	no_Pfam	AT5G18150	Methyltransferase-related protein
SHERM_05170	VIII	10.5922	49.9313	19.2639	6.28353	YES	289	2.77	OG0018207	no_Pfam	no_Pfam	AT5G10870	chorismate mutase 2
SHERM_08453	VIII	0.698169	14.1714	0.707966	0.166061	YES	187	5.88	OG0006119	no_Pfam	no_Pfam	No_hit	No_hit
SHERM_11840	VIII	22.9322	28.4842	12.5632	2.95699	YES	199	2.51	OG0001280	no_Pfam	no_Pfam	AT2G14095	Unknown protein
SHERM_26288	V	77.4796	71.9298	40.6249	9.83243	YES	86	0	OG0013312	PF10950	Organ specific protein	AT1G49310	Unknown protein
SHERM_01639	VI	58.9163	29.17	36.5604	16.4585	YES	93	0	OG0013312	PF10950	Organ specific protein	AT1G49310	Unknown protein
SHERM_17153	IV	0.175062	5.56876	27.195	98.2882	YES	765	1.05	OG0000989	PF02225; PF05922; PF17766; PF00082	PA domain; Peptidase inhibitor I9; Fibronectin type-III domain; Subtilase family	AT5G45650	subtilase family protein
SHERM_08443	IV	0	0	2.21575	8.41275	YES	725	1.24	OG0016068	PF02225; PF05922; PF00082; PF17766	PA domain; Peptidase inhibitor I9; Subtilase family; Fibronectin type-III domain	AT1G04110	Subtilase family protein
SHERM_19167	V	123.232	75.42	42.0347	44.6437	YES	780	1.41	OG0008714	PF02225; PF00082; PF17766; PF05922	PA domain; Subtilase family; Fibronectin type-III domain; Peptidase inhibitor I9	AT3G14067	Subtilase family protein
SHERM_21060	IV	0.040279	0.0907798	0.139385	0.493386	YES	778	1.29	OG0012593	PF02225; PF00082; PF05922; PF17766	PA domain; Subtilase family; Peptidase inhibitor I9; Fibronectin type-III domain	AT1G04110	Subtilase family protein
SHERM_03886	V	979.786	534.119	414.048	253.038	YES	357	2.52	OG0004671	PF00112; PF08246	Papain family cysteine protease; Cathepsin propeptide inhibitor domain (I29)	AT3G45310	Cysteine proteinases superfamily protein
SHERM_12394	VII	146.051	146.784	152.258	50.64	YES	374	3.21	OG0004671	PF00112; PF08246	Papain family cysteine protease; Cathepsin propeptide inhibitor domain (I29)	AT3G45310	Cysteine proteinases superfamily protein
SHERM_15908	IV	0.0973508	15.074	890.791	1441.36	YES	214	4.67	OG0000139	PF06521	PAR1 protein	AT5G52390	PAR1 protein
SHERM_02196	IV	0.0934271	52.4003	979.284	1668.03	YES	220	4.55	OG0000139	PF06521	PAR1 protein	AT5G52390	PAR1 protein
SHERM_02191	IV	6.84594	71.2366	1118.23	1887.76	YES	194	5.15	OG0000139	PF06521	PAR1 protein	AT5G52390	PAR1 protein
SHERM_02190	IV	0.228052	82.0064	2159.71	3890.97	YES	194	5.67	OG0000139	PF06521	PAR1 protein	AT5G52390	PAR1 protein
SHERM_21548	IV	0.595842	144.586	1400.75	1660.44	YES	197	6.09	OG0000139	PF06521	PAR1 protein	AT5G52390	PAR1 protein
SHERM_03433	V	965.633	381.054	155.969	57.3067	YES	185	5.95	OG0000139	PF06521	PAR1 protein	AT3G54040	PAR1 protein
SHERM_02175	VII	5.40466	524.656	280.725	18.4019	YES	193	5.18	OG0000139	PF06521	PAR1 protein	AT5G52390	PAR1 protein
SHERM_02174	VIII	0.0404563	229.603	56.0366	0.459759	YES	263	4.18	OG0000139	PF06521	PAR1 protein	AT5G52390	PAR1 protein
SHERM_02173	VIII	27.3453	1225.86	517.056	33.069	YES	181	5.52	OG0000139	PF06521	PAR1 protein	AT5G52390	PAR1 protein
SHERM_06966	VIII	0.637249	1.24338	0.795811	0.31616	YES	411	0.24	OG0011235	PF01734	Patatin-like phospholipase	AT2G26560	phospholipase A 2A
SHERM_25854	II	9.26574	17.4633	27.5328	32.9755	YES	476	2.52	OG0005729	PF00544	Pectate lyase	AT3G53190	Pectin lyase-like superfamily protein
SHERM_03037	VI	92.4806	11.513	0.794586	0	YES	383	2.35	OG0002963	PF00544	Pectate lyase	AT1G11920	Pectin lyase-like superfamily protein
SHERM_02992	VI	38.0353	15.6514	7.90223	10.4301	YES	444	2.25	OG0000355	PF00544	Pectate lyase	AT4G13710	Pectin lyase-like superfamily protein
SHERM_22471	VI	27.4846	1.4025	2.3825	4.65707	YES	440	2.27	OG0000355	PF00544	Pectate lyase	AT4G13710	Pectin lyase-like superfamily protein
SHERM_16565	VIII	0.387283	31.6566	11.5471	1.66532	YES	419	2.15	OG0018218	PF00544	Pectate lyase	AT3G24670	Pectin lyase-like superfamily protein
SHERM_15077	II	0.0996545	1.86363	6.9431	8.03459	YES	284	2.82	OG0011318	PF03283	Pectinacetylesterase	AT4G19420	Pectinacetylesterase family protein
SHERM_05368	III	0.866245	0.666525	0.316595	0.998917	YES	395	4.56	OG0000924	PF03283	Pectinacetylesterase	AT4G19420	Pectinacetylesterase family protein
SHERM_05369	IV	0.137966	0.221844	8.10588	44.6153	YES	399	4.26	OG0000924	PF03283	Pectinacetylesterase	AT4G19420	Pectinacetylesterase family protein
SHERM_01591	IV	1.02635	0.0855892	0.899402	2.3466	YES	401	4.24	OG0004029	PF03283	Pectinacetylesterase	AT5G23870	Pectinacetylesterase family protein
SHERM_22948	VIII	16.6006	56.5921	28.0241	23.3386	YES	403	4.22	unassigned	PF03283	Pectinacetylesterase	AT3G62060	Pectinacetylesterase family protein
SHERM_25226	II	0.280055	0.892916	1.45914	1.47285	YES	390	2.31	OG0009409	PF01095	Pectinesterase	AT2G36710	Pectin lyase-like superfamily protein
SHERM_05198	IV	15.7721	7.63696	15.9218	30.5103	YES	381	1.84	OG0005927	PF01095	Pectinesterase	AT5G19730	Pectin lyase-like superfamily protein
SHERM_08185	IV	0.171049	0.969192	2.12055	6.10022	YES	342	2.34	OG0009042	PF01095	Pectinesterase	AT5G47500	Pectin lyase-like superfamily protein
SHERM_02410	V	357.224	199.73	112.962	33.2179	YES	386	1.3	OG0000492	PF01095	Pectinesterase	AT2G45220	Plant invertase/pectin methylesterase inhibitor superfamily
SHERM_18126	VI	25.1542	5.71295	0.583889	0	YES	334	2.4	OG0000596	PF01095	Pectinesterase	AT3G24130	Pectin lyase-like superfamily protein
SHERM_08025	IV	0	0	0.0642314	0.511136	YES	512	1.95	OG0016102	PF01095; PF04043	Pectinesterase; Plant invertase/pectin methylesterase inhibitor	AT1G53830	pectin methylesterase 2
SHERM_26132	VI	17.5201	2.80086	0.779822	0.336216	YES	520	1.54	OG0000492	PF01095; PF04043	Pectinesterase; Plant invertase/pectin methylesterase inhibitor	AT5G51490	Plant invertase/pectin methylesterase inhibitor superfamily
SHERM_27318	VI	278.911	24.6486	3.66325	1.21314	YES	569	1.58	OG0002891	PF01095; PF04043	Pectinesterase; Plant invertase/pectin methylesterase inhibitor	AT4G02330	Plant invertase/pectin methylesterase inhibitor superfamily
SHERM_00075	VII	0.255313	13.6111	7.69346	1.86968	YES	529	2.46	OG0002021	PF01095; PF04043	Pectinesterase; Plant invertase/pectin methylesterase inhibitor	AT5G09760	Plant invertase/pectin methylesterase inhibitor superfamily
SHERM_21217	V	102.995	79.843	74.9126	25.6432	YES	721	1.39	unassigned	PF01650	Peptidase C13 family	AT4G32940	gamma vacuolar processing enzyme
SHERM_05436	VI	242.618	62.0436	70.8208	5.60583	YES	456	1.54	OG0012578	PF01650; PF01650	Peptidase C13 family; Peptidase C13 family	AT1G62710	beta vacuolar processing enzyme
SHERM_23602	VIII	3.49107	10.2751	3.29565	0.958795	YES	210	0.48	OG0016209	PF01546	Peptidase family M20/M25/M40	AT1G44350	IAA-leucine resistant (ILR)-like gene 6
SHERM_07128	I	2.31192	7.91217	7.26077	7.6586	YES	756	1.72	OG0006130	PF05922; PF17766; PF02225; PF00082	Peptidase inhibitor I9; Fibronectin type-III domain; PA domain; Subtilase family	AT1G04110	Subtilase family protein
SHERM_27316	VI	44.6628	15.0751	11.6245	1.18859	YES	794	1.13	OG0014737	PF05922; PF17766; PF02225; PF00082	Peptidase inhibitor I9; Fibronectin type-III domain; PA domain; Subtilase family	AT3G14240	Subtilase family protein
SHERM_03727	VIII	0.123174	13.2827	2.03934	1.17923	YES	773	1.55	OG0017923	PF05922; PF17766; PF02225; PF00082	Peptidase inhibitor I9; Fibronectin type-III domain; PA domain; Subtilase family	AT5G67360	Subtilase family protein
SHERM_26086	II	0.205867	0.148006	0.676327	0.46216	YES	801	1.25	OG0001859	PF05922; PF17766; PF00082	Peptidase inhibitor I9; Fibronectin type-III domain; Subtilase family	AT4G00230	xylem serine peptidase 1
SHERM_10890	IV	0.0491462	7.21331	55.2923	101.749	YES	842	1.43	OG0000369	PF05922; PF17766; PF00082; PF02225	Peptidase inhibitor I9; Fibronectin type-III domain; Subtilase family; PA domain	AT2G04160	Subtilisin-like serine endopeptidase family protein
SHERM_18541	IV	0.132275	5.3622	12.7546	22.6882	YES	746	1.74	OG0011349	PF05922; PF02225; PF00082; PF17766	Peptidase inhibitor I9; PA domain; Subtilase family; Fibronectin type-III domain	AT1G04110	Subtilase family protein
SHERM_22522	I	0	1.59176	1.21754	2.34872	YES	748	2.27	OG0009777	PF05922; PF00082	Peptidase inhibitor I9; Subtilase family	AT4G26330	Subtilisin-like serine endopeptidase family protein
SHERM_03452	II	0	7.47002	18.4329	9.94767	YES	769	1.69	OG0001217	PF05922; PF00082; PF17766	Peptidase inhibitor I9; Subtilase family; Fibronectin type-III domain	AT1G20160	Subtilisin-like serine endopeptidase family protein
SHERM_08136	II	0.254208	11.2635	50.325	55.0061	YES	776	1.93	OG0017892	PF05922; PF00082; PF17766; PF02225	Peptidase inhibitor I9; Subtilase family; Fibronectin type-III domain; PA domain	AT1G04110	Subtilase family protein
SHERM_15473	VII	1.85263	17.994	26.2327	10.7794	YES	772	1.17	OG0000369	PF05922; PF00082; PF17766; PF02225	Peptidase inhibitor I9; Subtilase family; Fibronectin type-III domain; PA domain	AT5G59810	Subtilase family protein
SHERM_01670	VIII	0.0247199	34.8263	12.6672	2.04616	YES	223	0.45	OG0009482	PF04450	Peptidase of plants and bacteria	AT2G15220	Plant basic secretory protein (BSP) family protein
SHERM_16217	VIII	2.49642	3.43624	1.75804	1.09483	YES	584	0.86	OG0003263	PF12222	Peptide N-acetyl-beta-D-glucosaminyl asparaginase amidase A	AT3G14920	Peptide-N4-(N-acetyl-beta-glucosaminyl)asparagine amidase A protein
SHERM_07476	II	0.976918	8.72567	35.3653	25.2942	YES	327	2.75	OG0010509	PF00141	Peroxidase	AT3G17070	Peroxidase family protein
SHERM_03061	II	150.145	312.21	596.503	506.868	YES	335	2.69	OG0009844	PF00141	Peroxidase	AT4G21960	Peroxidase superfamily protein
SHERM_06964	II	0.507846	5.15502	20.2007	10.9876	YES	326	2.45	OG0008133	PF00141	Peroxidase	AT1G49570	Peroxidase superfamily protein
SHERM_21628	II	0.0773656	12.4593	21.6548	28.1404	YES	333	3	OG0006114	PF00141	Peroxidase	AT1G05260	Peroxidase superfamily protein
SHERM_21629	II	0.0982907	6.95992	16.3872	20.9532	YES	331	2.72	unassigned	PF00141	Peroxidase	AT5G58400	Peroxidase superfamily protein
SHERM_05205	IV	0.35769	1.62803	6.92567	11.1205	YES	319	2.82	OG0002755	PF00141	Peroxidase	AT5G42180	Peroxidase superfamily protein
SHERM_00887	IV	0.0175432	30.24	109.319	182.99	YES	342	2.63	OG0006114	PF00141	Peroxidase	AT4G36430	Peroxidase superfamily protein
SHERM_29231	IV	0.596686	0.807614	6.24374	13.0589	YES	312	2.56	OG0005259	PF00141	Peroxidase	AT4G33420	Peroxidase superfamily protein
SHERM_07408	V	542.664	405.866	224.477	48.6538	YES	326	2.45	OG0000265	PF00141	Peroxidase	AT1G14550	Peroxidase superfamily protein
SHERM_29170	V	11.4491	7.49027	4.29617	1.67107	YES	246	2.03	OG0003492	PF00141	Peroxidase	AT2G22420	Peroxidase superfamily protein
SHERM_27651	V	23.4074	22.8783	8.35663	0.205384	YES	428	2.34	OG0000193	PF00141	Peroxidase	AT5G05340	Peroxidase superfamily protein
SHERM_20944	VI	367.042	29.8284	1.46697	0.231126	YES	192	2.6	OG0010176	PF00141	Peroxidase	AT1G30870	Peroxidase superfamily protein
SHERM_17525	VI	328.946	31.8595	1.85916	0.137199	YES	334	2.4	OG0010176	PF00141	Peroxidase	AT1G30870	Peroxidase superfamily protein
SHERM_11659	VI	136.652	27.4717	12.2887	2.54552	YES	329	2.43	OG0000548	PF00141	Peroxidase	AT2G18980	Peroxidase superfamily protein
SHERM_26451	VI	174.907	39.3764	9.05339	0.446984	YES	318	2.52	OG0002755	PF00141	Peroxidase	AT5G42180	Peroxidase superfamily protein
SHERM_29275	VI	304.268	91.7273	21.984	2.03825	YES	332	3.01	OG0001785	PF00141	Peroxidase	AT5G66390	Peroxidase superfamily protein
SHERM_15944	VI	410.328	32.6677	5.28498	0.321683	YES	324	2.78	OG0000673	PF00141	Peroxidase	AT3G01190	Peroxidase superfamily protein
SHERM_15945	VI	103.91	10.71	0.397431	0.0680402	YES	323	2.79	OG0000673	PF00141	Peroxidase	AT3G01190	Peroxidase superfamily protein
SHERM_04338	VI	22.997	1.90201	0.361494	0.228107	YES	335	3.28	OG0006452	PF00141	Peroxidase	AT4G26010	Peroxidase superfamily protein
SHERM_02280	VII	0.404503	38.8517	27.9844	3.57262	YES	332	2.41	OG0017994	PF00141	Peroxidase	AT5G05340	Peroxidase superfamily protein
SHERM_02277	VII	0.198267	10.4537	30.203	5.88576	YES	327	3.06	OG0000193	PF00141	Peroxidase	AT5G05340	Peroxidase superfamily protein
SHERM_05855	VII	20.2997	161.346	116.537	71.166	YES	319	2.51	OG0005259	PF00141	Peroxidase	AT4G33420	Peroxidase superfamily protein
SHERM_07402	VIII	38.4991	204.922	84.9706	14.7831	YES	322	2.48	OG0000265	PF00141	Peroxidase	AT1G14550	Peroxidase superfamily protein
SHERM_07396	VIII	0.0558884	28.5075	8.49591	0.681252	YES	322	2.48	OG0018190	PF00141	Peroxidase	AT1G14550	Peroxidase superfamily protein
SHERM_03570	VIII	239.017	422.896	196.697	40.3657	YES	328	2.74	OG0013143	PF00141	Peroxidase	AT2G37130	Peroxidase superfamily protein
SHERM_02279	VIII	5.52811	173.891	28.0837	1.56607	YES	326	2.76	OG0000193	PF00141	Peroxidase	AT5G05340	Peroxidase superfamily protein
SHERM_25428	VIII	0	10.9831	4.19199	0.0468529	YES	333	2.7	OG0004817	PF00141	Peroxidase	AT5G06720	peroxidase 2
SHERM_10056	VIII	6.84453	119.844	22.1585	0.113494	YES	322	2.48	OG0001813	PF00141	Peroxidase	AT2G41480	Peroxidase superfamily protein
SHERM_26452	VIII	0	24.5149	3.26187	0.00968102	YES	423	2.6	unassigned	PF00141	Peroxidase	AT5G42180	Peroxidase superfamily protein
SHERM_03329	VIII	103.451	530.04	264.896	113.031	YES	255	2.75	OG0000193	PF00141	Peroxidase	AT5G05340	Peroxidase superfamily protein
SHERM_11569	II	11.3073	19.7174	45.6387	37.8157	YES	344	2.03	OG0003992	PF04674	Phosphate-induced protein 1 conserved region	AT5G51550	EXORDIUM like 3
SHERM_10076	V	848.351	412.585	335.37	143.56	YES	297	2.02	OG0003972	PF04674	Phosphate-induced protein 1 conserved region	AT5G64260	EXORDIUM like 2
SHERM_20968	VII	4.22264	40.3305	18.8235	19.5095	YES	308	1.95	OG0018244	PF04674	Phosphate-induced protein 1 conserved region	AT2G17230	EXORDIUM like 5
SHERM_26407	VIII	551.579	629.002	383.68	65.3092	YES	307	2.28	OG0018277	PF04674	Phosphate-induced protein 1 conserved region	AT5G64260	EXORDIUM like 2
SHERM_26370	VII	9.65865	41.9144	57.947	36.1137	YES	90	3.33	OG0003462	PF06404	Phytosulfokine precursor protein (PSK)	AT3G49780	phytosulfokine 4 precursor
SHERM_02413	II	0.240818	8.78798	15.9632	8.25306	YES	195	2.05	OG0002401	PF04043	Plant invertase/pectin methylesterase inhibitor	AT5G62360	Plant invertase/pectin methylesterase inhibitor superfamily protein
SHERM_02415	II	74.0316	286.31	497.642	426.934	YES	207	2.42	OG0005222	PF04043	Plant invertase/pectin methylesterase inhibitor	AT5G62350	Plant invertase/pectin methylesterase inhibitor superfamily protein
SHERM_07632	IV	0	0.113874	9.72214	21.6945	YES	169	2.96	OG0012366	PF04043	Plant invertase/pectin methylesterase inhibitor	No_hit	No_hit
SHERM_15476	IV	0.232372	0.0768917	18.9539	67.4526	YES	182	3.85	OG0014872	PF04043	Plant invertase/pectin methylesterase inhibitor	AT5G64620	cell wall / vacuolar inhibitor of fructosidase 2
SHERM_15477	IV	33.5346	17.9526	28.8217	78.9664	YES	180	3.33	OG0014872	PF04043	Plant invertase/pectin methylesterase inhibitor	AT5G64620	cell wall / vacuolar inhibitor of fructosidase 2
SHERM_20715	IV	0.0806853	1.5858	2.954	15.9455	YES	200	4.5	OG0017933	PF04043	Plant invertase/pectin methylesterase inhibitor	No_hit	No_hit
SHERM_27545	IV	0	2.35289	68.3525	183.948	YES	180	5.56	unassigned	PF04043	Plant invertase/pectin methylesterase inhibitor	No_hit	No_hit
SHERM_25672	IV	147.906	53.7478	120.247	268.746	YES	173	2.89	OG0010954	PF04043	Plant invertase/pectin methylesterase inhibitor	AT5G64620	cell wall / vacuolar inhibitor of fructosidase 2
SHERM_08326	V	10.3728	6.13569	4.35505	1.36964	YES	234	2.56	OG0000856	PF04043	Plant invertase/pectin methylesterase inhibitor	AT5G46970	Plant invertase/pectin methylesterase inhibitor superfamily protein
SHERM_02414	VI	57.5581	3.20905	1.75038	0.157558	YES	199	4.02	OG0014750	PF04043	Plant invertase/pectin methylesterase inhibitor	AT4G25250	Plant invertase/pectin methylesterase inhibitor superfamily protein
SHERM_10623	VI	103.927	41.9985	40.7272	25.1934	YES	122	2.46	OG0001930	PF04043	Plant invertase/pectin methylesterase inhibitor	AT1G47960	cell wall / vacuolar inhibitor of fructosidase 1
SHERM_08540	VI	2.80516	0.747853	0.428796	0	YES	183	2.73	OG0013007	PF04043	Plant invertase/pectin methylesterase inhibitor	AT1G62770	Plant invertase/pectin methylesterase inhibitor superfamily protein
SHERM_20982	VII	0	4.82191	3.33931	1.50158	YES	176	4.55	OG0018281	PF04043	Plant invertase/pectin methylesterase inhibitor	No_hit	No_hit
SHERM_02928	VII	0.425191	32.0274	22.8145	2.17527	YES	181	2.76	unassigned	PF04043	Plant invertase/pectin methylesterase inhibitor	AT4G25260	Plant invertase/pectin methylesterase inhibitor superfamily protein
SHERM_26133	VIII	219.534	343.686	136.955	37.4252	YES	196	2.55	OG0017977	PF04043	Plant invertase/pectin methylesterase inhibitor	AT1G62770	Plant invertase/pectin methylesterase inhibitor superfamily protein
SHERM_09135	VIII	1.22961	1.91193	0.202789	0.101135	YES	168	3.57	OG0013982	PF04043	Plant invertase/pectin methylesterase inhibitor	AT3G27999	Plant invertase/pectin methylesterase inhibitor superfamily protein
SHERM_18332	VIII	186.929	229.251	117.542	5.47773	YES	186	3.76	OG0000856	PF04043	Plant invertase/pectin methylesterase inhibitor	AT5G46940	Plant invertase/pectin methylesterase inhibitor superfamily protein
SHERM_16833	VIII	1.34992	80.7506	25.0507	2.28603	YES	243	2.88	OG0017955	PF04043	Plant invertase/pectin methylesterase inhibitor	AT1G14890	Plant invertase/pectin methylesterase inhibitor superfamily protein
SHERM_23921	V	213.197	132.385	61.6752	43.0605	YES	484	1.45	OG0005220	PF04043; PF01095	Plant invertase/pectin methylesterase inhibitor; Pectinesterase	AT4G02320	Plant invertase/pectin methylesterase inhibitor superfamily
SHERM_18371	VI	4.55802	1.93506	2.86663	0.322265	YES	489	1.02	OG0010653	PF04043; PF01095	Plant invertase/pectin methylesterase inhibitor; Pectinesterase	AT3G60730	Plant invertase/pectin methylesterase inhibitor superfamily
SHERM_08542	VI	79.4335	14.4306	6.14994	1.2715	YES	519	2.12	OG0000492	PF04043; PF01095	Plant invertase/pectin methylesterase inhibitor; Pectinesterase	AT2G45220	Plant invertase/pectin methylesterase inhibitor superfamily
SHERM_26656	VIII	1.51691	81.1627	28.3259	1.95284	YES	533	1.5	OG0013400	PF04043; PF01095	Plant invertase/pectin methylesterase inhibitor; Pectinesterase	AT1G23200	Plant invertase/pectin methylesterase inhibitor superfamily
SHERM_23920	VIII	35.9871	87.439	33.1635	17.9258	YES	578	1.56	OG0002891	PF04043; PF01095	Plant invertase/pectin methylesterase inhibitor; Pectinesterase	AT1G02810	Plant invertase/pectin methylesterase inhibitor superfamily
SHERM_25531	VI	0.795277	0	0.0804801	0	YES	167	3.59	OG0000003	PF05938	Plant self-incompatibility protein S1	No_hit	No_hit
SHERM_20778	VII	3.14255	9.45398	11.8737	4.57519	YES	113	3.54	OG0001124	PF05938	Plant self-incompatibility protein S1	AT3G26880	Plant self-incompatibility protein S1 family
SHERM_16100	II	1.24997	3.52698	5.17139	5.32912	YES	368	0.82	OG0000552	PF02298	Plastocyanin-like domain	No_hit	No_hit
SHERM_26311	III	1.01434	0.152276	0.213206	1.00595	YES	176	2.27	OG0011447	PF02298	Plastocyanin-like domain	AT2G15780	Cupredoxin superfamily protein
SHERM_16743	IV	1.3296	26.6953	254.409	349.6	YES	145	1.38	unassigned	PF02298	Plastocyanin-like domain	AT2G31050	Cupredoxin superfamily protein
SHERM_05596	IV	1.83597	1.14276	42.6491	210.71	YES	124	2.42	unassigned	PF02298	Plastocyanin-like domain	AT2G32300	uclacyanin 1
SHERM_26312	IV	3.82409	41.686	95.8455	150.234	YES	168	2.98	OG0017976	PF02298	Plastocyanin-like domain	AT2G15780	Cupredoxin superfamily protein
SHERM_09160	V	847.558	485.542	413.493	160.814	YES	122	3.28	OG0013825	PF02298	Plastocyanin-like domain	AT3G60270	Cupredoxin superfamily protein
SHERM_09161	V	4846.68	3402.54	2629.11	1310.13	YES	122	2.46	OG0013825	PF02298	Plastocyanin-like domain	AT3G60270	Cupredoxin superfamily protein
SHERM_14153	V	58.6704	32.9455	25.2303	13.7867	YES	215	1.4	OG0005518	PF02298	Plastocyanin-like domain	AT1G08500	early nodulin-like protein 18
SHERM_18351	V	393.497	400.292	165.286	104.796	YES	178	1.69	OG0009563	PF02298	Plastocyanin-like domain	AT3G60270	Cupredoxin superfamily protein
SHERM_03740	V	101.421	66.5349	13.837	0.021604	YES	189	3.7	OG0012751	PF02298	Plastocyanin-like domain	AT5G07475	Cupredoxin superfamily protein
SHERM_05997	VI	0.848812	0	0.0647047	0	YES	116	3.45	OG0000812	PF02298	Plastocyanin-like domain	AT2G02850	plantacyanin
SHERM_20705	VI	188.905	55.8615	37.3344	34.794	YES	269	2.23	OG0008166	PF02298	Plastocyanin-like domain	AT1G64640	early nodulin-like protein 8
SHERM_15855	VI	2.89191	0.746172	0.852136	0.347476	YES	204	1.96	OG0000552	PF02298	Plastocyanin-like domain	AT4G28365	early nodulin-like protein 3
SHERM_01503	VIII	0.999228	33.0706	4.82303	0.0790601	YES	174	1.72	OG0001299	PF02298	Plastocyanin-like domain	AT5G15350	early nodulin-like protein 17
SHERM_05609	VIII	5.81533	1109.78	140.013	3.65163	YES	132	2.27	OG0017885	PF02298	Plastocyanin-like domain	AT2G32300	uclacyanin 1
SHERM_05599	VIII	17.0625	941.975	189.031	4.82624	YES	127	1.57	OG0017692	PF02298	Plastocyanin-like domain	AT3G20570	early nodulin-like protein 9
SHERM_02368	III	243.684	84.3393	100.185	169.974	YES	178	3.93	OG0014752	PF01477	PLAT/LH2 domain	AT2G22170	Lipase/lipooxygenase; PLAT/LH2 family protein
SHERM_04748	IV	0.178799	1.09848	8.32036	26.8627	YES	178	3.37	OG0016043	PF01477	PLAT/LH2 domain	AT4G39730	Lipase/lipooxygenase; PLAT/LH2 family protein
SHERM_24870	II	0.934222	3.97987	12.8715	11.6477	YES	378	3.44	OG0012679	PF14416; PF13839	PMR5 N terminal Domain; GDSL/SGNH-like Acyl-Esterase family found in Pmr5 and Cas1p	AT3G54260	TRICHOME BIREFRINGENCE-LIKE 36
SHERM_20800	VIII	193.927	323.132	141.604	36.9823	YES	365	2.19	OG0003465	PF14416; PF13839	PMR5 N terminal Domain; GDSL/SGNH-like Acyl-Esterase family found in Pmr5 and Cas1p	AT1G29050	TRICHOME BIREFRINGENCE-LIKE 38
SHERM_26858	VI	2.29886	0.376379	0.0912964	0.27932	YES	238	3.36	OG0005486	PF01357	Pollen allergen	AT1G12560	expansin A7
SHERM_02294	II	27.2286	144.782	172.026	227.484	YES	247	3.24	OG0000190	PF01357; PF03330	Pollen allergen; Lytic transglycolase	AT2G40610	expansin A8
SHERM_02376	II	18.5536	73.4407	109.238	139.553	YES	235	3.4	OG0000190	PF01357; PF03330	Pollen allergen; Lytic transglycolase	AT1G69530	expansin A1
SHERM_16515	V	305.316	204.921	46.6703	32.2955	YES	257	4.28	OG0004339	PF01357; PF03330	Pollen allergen; Lytic transglycolase	AT1G20190	expansin 11
SHERM_08132	VI	251.292	24.4549	1.4812	0.148229	YES	265	3.4	OG0005486	PF01357; PF03330	Pollen allergen; Lytic transglycolase	AT1G12560	expansin A7
SHERM_14302	VIII	0.956803	23.0089	2.88901	0.174636	YES	268	3.36	OG0001208	PF01357; PF03330	Pollen allergen; Lytic transglycolase	AT1G65680	expansin B2
SHERM_13120	VIII	3.97081	17.9666	3.53853	0.499393	YES	253	3.16	OG0014352	PF01357; PF03330	Pollen allergen; Lytic transglycolase	AT4G01630	expansin A17
SHERM_27837	VIII	11.4939	203.089	83.28	38.0764	YES	262	2.29	OG0018013	PF01357; PF03330	Pollen allergen; Lytic transglycolase	AT5G02260	expansin A9
SHERM_10386	I	0.186583	0.616154	0.563805	1.23772	YES	415	1.93	OG0017980	PF01190	Pollen proteins Ole e I like	No_hit	No_hit
SHERM_16212	I	0.0378447	1.54751	1.08757	1.31627	YES	158	4.43	OG0001492	PF01190	Pollen proteins Ole e I like	AT1G29140	Pollen Ole e 1 allergen and extensin family protein
SHERM_23399	II	0.0953118	0.723505	7.41647	5.92724	YES	314	3.5	OG0009424	PF01190	Pollen proteins Ole e I like	AT2G16630	Pollen Ole e 1 allergen and extensin family protein
SHERM_15907	IV	2.09297	1.63837	1.27365	5.7662	YES	160	4.38	OG0001492	PF01190	Pollen proteins Ole e I like	AT1G29140	Pollen Ole e 1 allergen and extensin family protein
SHERM_29457	IV	0.0605877	0.528033	84.8666	412.369	YES	157	3.18	OG0013437	PF01190	Pollen proteins Ole e I like	AT3G16660	Pollen Ole e 1 allergen and extensin family protein
SHERM_20500	IV	28.5357	38.2753	70.5147	173.036	YES	328	1.83	OG0005929	PF01190	Pollen proteins Ole e I like	No_hit	No_hit
SHERM_04188	V	9.4606	8.49263	2.15403	0.54871	YES	184	2.17	OG0002907	PF01190	Pollen proteins Ole e I like	AT5G47635	Pollen Ole e 1 allergen and extensin family protein
SHERM_15460	V	98.7979	62.4335	17.2474	5.05521	YES	180	2.78	OG0002907	PF01190	Pollen proteins Ole e I like	AT5G47635	Pollen Ole e 1 allergen and extensin family protein
SHERM_17394	V	21.6239	17.4612	8.87784	13.2765	YES	172	2.33	OG0002907	PF01190	Pollen proteins Ole e I like	AT5G47635	Pollen Ole e 1 allergen and extensin family protein
SHERM_25776	VI	693.021	81.6192	4.76186	0.127382	YES	88	4.55	OG0012704	PF01190	Pollen proteins Ole e I like	AT3G09925	Pollen Ole e 1 allergen and extensin family protein
SHERM_04744	VI	416.139	106.309	115.516	134.877	YES	201	4.48	OG0002530	PF01190	Pollen proteins Ole e I like	AT4G08685	Pollen Ole e 1 allergen and extensin family protein
SHERM_03695	VI	916.292	103.393	10.023	3.56947	YES	175	3.43	OG0013609	PF01190	Pollen proteins Ole e I like	AT5G05500	Pollen Ole e 1 allergen and extensin family protein
SHERM_11760	V	27.6112	25.5308	15.1404	5.4797	YES	303	2.64	OG0001359	PF04669	Polysaccharide biosynthesis	AT1G33800	Protein of unknown function (DUF579)
SHERM_19039	V	5.98746	3.75205	0.973488	0.053541	YES	586	0.34	OG0001741	PF14686; PF14683; PF06045	Polysaccharide lyase family 4: domain II; Polysaccharide lyase family 4: domain III; Rhamnogalacturonate lyase family	AT2G22620	Rhamnogalacturonate lyase family protein
SHERM_23488	VI	299.172	84.7872	72.3005	79.6686	YES	81	9.88	OG0009981	PF02428	Potato type II proteinase inhibitor family	AT1G72060	serine-type endopeptidase inhibitors
SHERM_01598	I	0.603359	35.4351	22.9687	51.8986	YES	117	8.55	OG0006236	PF14368	Probable lipid transfer	AT3G53980	Bifunctional inhibitor/lipid-transfer protein/seed storage 2S albumin superfamily protein
SHERM_13094	II	0.560992	14.6386	35.4356	30.1157	YES	182	5.49	OG0001533	PF14368	Probable lipid transfer	AT5G64080	Bifunctional inhibitor/lipid-transfer protein/seed storage 2S albumin superfamily protein
SHERM_16876	II	33.8901	109.014	188.495	127.385	YES	94	9.57	OG0000451	PF14368	Probable lipid transfer	AT3G18280	Bifunctional inhibitor/lipid-transfer protein/seed storage 2S albumin superfamily protein
SHERM_01704	IV	0.344419	0.515039	2.77306	4.54451	YES	118	8.47	OG0009279	PF14368	Probable lipid transfer	AT2G18370	Bifunctional inhibitor/lipid-transfer protein/seed storage 2S albumin superfamily protein
SHERM_26290	IV	77.6745	10.2408	113.661	370.45	YES	111	8.11	OG0015788	PF14368	Probable lipid transfer	AT5G48485	Bifunctional inhibitor/lipid-transfer protein/seed storage 2S albumin superfamily protein
SHERM_22771	IV	0.0877535	0.831314	10.8785	31.883	YES	111	8.11	OG0006236	PF14368	Probable lipid transfer	AT3G53980	Bifunctional inhibitor/lipid-transfer protein/seed storage 2S albumin superfamily protein
SHERM_20262	V	143.808	99.0545	24.6733	1.13658	YES	167	4.79	OG0000829	PF14368	Probable lipid transfer	AT3G22600	Bifunctional inhibitor/lipid-transfer protein/seed storage 2S albumin superfamily protein
SHERM_20261	V	263.258	150.353	30.6009	0.597648	YES	198	4.04	OG0000367	PF14368	Probable lipid transfer	AT3G22620	Bifunctional inhibitor/lipid-transfer protein/seed storage 2S albumin superfamily protein
SHERM_23785	V	61.6748	31.3108	7.76114	0.116601	YES	192	5.73	OG0014052	PF14368	Probable lipid transfer	AT2G48130	Bifunctional inhibitor/lipid-transfer protein/seed storage 2S albumin superfamily protein
SHERM_23782	V	68.4893	45.4888	8.79873	0.0554696	YES	221	8.14	OG0000367	PF14368	Probable lipid transfer	AT2G48140	Bifunctional inhibitor/lipid-transfer protein/seed storage 2S albumin superfamily protein
SHERM_22899	VI	51.9479	6.99427	0.840859	0.229212	YES	111	8.11	OG0007680	PF14368	Probable lipid transfer	AT4G30880	Bifunctional inhibitor/lipid-transfer protein/seed storage 2S albumin superfamily protein
SHERM_05434	VI	687.783	218.36	139.975	107.77	YES	149	5.37	OG0003022	PF14368	Probable lipid transfer	AT1G62790	Bifunctional inhibitor/lipid-transfer protein/seed storage 2S albumin superfamily protein
SHERM_12654	VI	11.939	0.990854	0	0	YES	103	7.77	OG0004806	PF14368	Probable lipid transfer	AT5G62080	Bifunctional inhibitor/lipid-transfer protein/seed storage 2S albumin superfamily protein
SHERM_13092	VII	0.931722	10.0551	8.14707	3.78161	YES	164	6.1	OG0018202	PF14368	Probable lipid transfer	AT4G08670	Bifunctional inhibitor/lipid-transfer protein/seed storage 2S albumin superfamily protein
SHERM_26421	VII	1.16736	156.034	85.2797	12.7184	YES	221	3.62	OG0017927	PF14368	Probable lipid transfer	No_hit	No_hit
SHERM_02067	VII	7.67211	20.8695	17.1782	0.602332	YES	147	6.8	OG0002812	PF14368	Probable lipid transfer	AT4G33355	Bifunctional inhibitor/lipid-transfer protein/seed storage 2S albumin superfamily protein
SHERM_26011	VIII	0.803674	1.65183	0.57484	0.16426	YES	123	7.32	OG0014831	PF14368	Probable lipid transfer	AT5G59310	lipid transfer protein 4
SHERM_11243	VIII	1.31739	132.847	36.4591	8.5171	YES	94	8.51	OG0000451	PF14368	Probable lipid transfer	AT3G18280	Bifunctional inhibitor/lipid-transfer protein/seed storage 2S albumin superfamily protein
SHERM_16233	II	0.895479	2.78267	3.40689	4.25737	YES	154	4.55	OG0003727	PF05617	Prolamin-like	AT1G76750	Protein of unknown function (DUF1278)
SHERM_29080	II	2.06563	4.27122	7.41959	4.90165	YES	136	5.15	OG0003727	PF05617	Prolamin-like	AT1G76750	Protein of unknown function (DUF1278)
SHERM_26008	II	341.504	544.638	1566.36	1325.64	YES	116	6.9	OG0000189	PF00234	Protease inhibitor/seed storage/LTP family	AT5G01870	Bifunctional inhibitor/lipid-transfer protein/seed storage 2S albumin superfamily protein
SHERM_06019	V	14.3223	5.44359	2.61574	0.491052	YES	185	5.41	OG0016034	PF00234	Protease inhibitor/seed storage/LTP family	No_hit	No_hit
SHERM_20923	V	7009.82	2870.93	354.761	0.541601	YES	117	6.84	OG0014847	PF00234	Protease inhibitor/seed storage/LTP family	AT3G51590	lipid transfer protein 12
SHERM_08597	V	6693.84	2862.43	996.946	6.60245	YES	115	7.83	OG0004252	PF00234	Protease inhibitor/seed storage/LTP family	AT4G33355	Bifunctional inhibitor/lipid-transfer protein/seed storage 2S albumin superfamily protein
SHERM_16494	V	49.901	21.7942	4.93445	0	YES	117	6.84	OG0017654	PF00234	Protease inhibitor/seed storage/LTP family	AT2G18370	Bifunctional inhibitor/lipid-transfer protein/seed storage 2S albumin superfamily protein
SHERM_18357	VI	713.757	175.114	15.38	0.127829	YES	116	6.9	OG0004252	PF00234	Protease inhibitor/seed storage/LTP family	AT4G33355	Bifunctional inhibitor/lipid-transfer protein/seed storage 2S albumin superfamily protein
SHERM_02398	VI	168.333	22.5351	19.7889	3.78755	YES	142	4.93	OG0016007	PF00234	Protease inhibitor/seed storage/LTP family	AT4G27170	seed storage albumin 4
SHERM_00234	VI	2707.99	1034.02	1227	35.5554	YES	154	5.19	OG0007545	PF00234	Protease inhibitor/seed storage/LTP family	AT4G27160	seed storage albumin 3
SHERM_16088	VI	2.38786	0.149547	0.0641564	0	YES	117	8.55	OG0012487	PF00234	Protease inhibitor/seed storage/LTP family	AT4G28395	Bifunctional inhibitor/lipid-transfer protein/seed storage 2S albumin superfamily protein
SHERM_03316	VII	1463.91	2624.12	4003.88	1223.88	YES	119	6.72	OG0000189	PF00234	Protease inhibitor/seed storage/LTP family	AT5G01870	Bifunctional inhibitor/lipid-transfer protein/seed storage 2S albumin superfamily protein
SHERM_26009	VIII	7.61918	8.60688	4.61172	0.666923	YES	113	7.08	OG0000189	PF00234	Protease inhibitor/seed storage/LTP family	AT3G51590	lipid transfer protein 12
SHERM_18707	VIII	17.9686	234.774	61.074	0.930587	YES	118	6.78	OG0012430	PF00234	Protease inhibitor/seed storage/LTP family	AT2G18370	Bifunctional inhibitor/lipid-transfer protein/seed storage 2S albumin superfamily protein
SHERM_02001	IV	4.55087	7.24145	10.6899	19.4066	YES	291	1.72	OG0007356	PF00069	Protein kinase domain	AT5G62710	Leucine-rich repeat protein kinase family protein
SHERM_01751	IV	3.62576	6.27066	12.374	32.5808	YES	904	2.43	OG0000478	PF00069; PF08276; PF01453; PF00954	Protein kinase domain; PAN-like domain; D-mannose binding lectin; S-locus glycoprotein domain	AT1G11330	S-locus lectin protein kinase family protein
SHERM_01797	VIII	29.3279	73.7055	34.8142	15.6116	YES	239	1.26	OG0018145	PF04526	Protein of unknown function (DUF568)	AT3G25290	Auxin-responsive family protein
SHERM_22410	VI	7.84393	2.75234	1.0364	0.629703	YES	397	1.01	OG0012361	PF04862; PF04862	Protein of unknown function (DUF642); Protein of unknown function (DUF642)	AT5G14150	Protein of unknown function; DUF642
SHERM_21379	VI	40.8514	1.48373	0.624874	4.21435	YES	371	1.62	OG0012294	PF04862; PF04862	Protein of unknown function (DUF642); Protein of unknown function (DUF642)	AT5G11420	Protein of unknown function; DUF642
SHERM_12189	VII	29.625	143.827	60.7396	74.0512	YES	285	1.4	OG0004357	PF04862; PF04862	Protein of unknown function (DUF642); Protein of unknown function (DUF642)	AT5G11420	Protein of unknown function; DUF642
SHERM_23704	IV	5.59379	6.44579	17.2615	20.2701	YES	165	1.21	OG0007471	PF04398	Protein of unknown function: DUF538	AT5G54530	Protein of unknown function; DUF538
SHERM_00252	VIII	0.0381594	4.03886	0.938526	0.0729545	YES	424	0.94	OG0002743	PF16656; PF14008; PF00149	Purple acid Phosphatase: N-terminal domain; Iron/zinc purple acid phosphatase-like protein C; Calcineurin-like phosphoesterase	AT3G52780	Purple acid phosphatases superfamily protein
SHERM_20637	VIII	0	6.22271	1.23555	0.062601	YES	410	0.98	OG0006050	PF00756; PF04083	Putative esterase; Partial alpha/beta-hydrolase lipase region	AT5G14180	Myzus persicae-induced lipase 1
SHERM_06518	VI	93.3004	14.9451	3.45189	2.55933	YES	414	2.42	OG0014690	PF03141	Putative S-adenosyl-L-methionine-dependent methyltransferase	AT3G05390	Unknown protein
SHERM_24179	VI	108.509	50.5617	39.5583	46.9676	YES	209	0.96	OG0009576	PF13883	Pyridoxamine 5'-phosphate oxidase	AT2G04690	Pyridoxamine 5'-phosphate oxidase family protein
SHERM_00484	II	10.2623	21.7937	52.5466	63.5705	YES	108	4.63	OG0009753	PF05498	Rapid ALkalinization Factor (RALF)	AT3G23805	ralf-like 24
SHERM_24314	VI	487.939	234.925	279.043	186.991	YES	118	5.08	OG0001183	PF05498	Rapid ALkalinization Factor (RALF)	AT4G15800	ralf-like 33
SHERM_23889	VI	581.529	172.736	107.569	29.7021	YES	110	5.45	OG0001183	PF05498	Rapid ALkalinization Factor (RALF)	AT4G15800	ralf-like 33
SHERM_23898	VII	3.85482	33.4235	19.7109	8.53016	YES	117	5.13	OG0001183	PF05498	Rapid ALkalinization Factor (RALF)	AT4G15800	ralf-like 33
SHERM_27341	VIII	27.9334	66.9821	16.1193	1.85477	YES	118	5.08	OG0001183	PF05498	Rapid ALkalinization Factor (RALF)	AT4G15800	ralf-like 33
SHERM_05699	VI	61.7625	18.9361	5.50174	2.27671	YES	487	2.05	unassigned	PF00071; PF04862	Ras family; Protein of unknown function (DUF642)	No_hit	No_hit
SHERM_21092	IV	5.90461	4.5768	7.19795	15.1534	YES	808	0.62	OG0000395	PF07498; PF00190; PF00190	Rho termination factor: N-terminal domain; Cupin; Cupin	AT5G44120	RmlC-like cupins superfamily protein
SHERM_19733	III	3.85762	1.22584	1.95986	5.50121	YES	144	2.78	OG0004236	PF00581	Rhodanese-like domain	AT2G21045	Rhodanese/Cell cycle control phosphatase superfamily protein
SHERM_24595	VI	61.2668	7.45941	4.06719	1.68923	YES	236	4.66	OG0002094	PF00445	Ribonuclease T2 family	AT1G26820	ribonuclease 3
SHERM_02491	VII	0.0478969	1.28069	0.138513	0.423167	YES	213	5.16	OG0002094	PF00445	Ribonuclease T2 family	AT2G02990	ribonuclease 1
SHERM_16055	IV	9.47626	15.8399	22.3977	49.7003	YES	558	1.79	unassigned	PF00652; PF00652; PF00161	Ricin-type beta-trefoil lectin domain; Ricin-type beta-trefoil lectin domain; Ribosome inactivating protein	No_hit	No_hit
SHERM_01936	VIII	3.31959	13.2047	5.5168	1.03465	YES	135	6.67	OG0002948	PF13639	Ring finger domain	AT4G28890	RING/U-box superfamily protein
SHERM_12638	VI	384.084	94.7036	36.832	16.8812	YES	335	4.78	OG0005197	PF06830	Root cap	AT5G54370	Late embryogenesis abundant (LEA) protein-related
SHERM_06284	I	0.31902	1.19658	0.971741	1.58354	YES	285	3.16	OG0011617	PF02265	S1/P1 Nuclease	AT1G68290	endonuclease 2
SHERM_21865	II	0	28.9168	52.9406	53.9631	YES	242	4.96	OG0000895	PF01657; PF01657	Salt stress response/antifungal; Salt stress response/antifungal	AT3G22060	Receptor-like protein kinase-related family protein
SHERM_04123	VIII	13.5451	323.044	82.5489	13.8755	YES	254	4.33	OG0017953	PF01657; PF01657	Salt stress response/antifungal; Salt stress response/antifungal	AT3G22060	Receptor-like protein kinase-related family protein
SHERM_04122	VIII	9.06228	229.913	81.4155	11.8741	YES	208	6.73	OG0017951	PF01657; PF01657	Salt stress response/antifungal; Salt stress response/antifungal	AT3G22060	Receptor-like protein kinase-related family protein
SHERM_01741	VII	0.187013	2.25042	3.5663	1.50262	YES	598	2.51	OG0016172	PF01657; PF01657; PF00069	Salt stress response/antifungal; Salt stress response/antifungal; Protein kinase domain	AT4G23200	cysteine-rich RLK (RECEPTOR-like protein kinase) 12
SHERM_23319	I	7.66386	57.0795	23.5701	53.1866	YES	469	2.13	unassigned	PF00450	Serine carboxypeptidase	AT4G30610	alpha/beta-Hydrolases superfamily protein
SHERM_21402	I	0.0296419	13.9597	9.66773	33.609	YES	405	1.73	OG0000685	PF00450	Serine carboxypeptidase	AT3G63470	serine carboxypeptidase-like 40
SHERM_21325	II	0.0640333	0.210322	0.827369	0.615055	YES	479	1.67	OG0004933	PF00450	Serine carboxypeptidase	AT3G63470	serine carboxypeptidase-like 40
SHERM_10202	II	4.93487	15.4871	18.8875	21.471	YES	485	1.65	OG0000126	PF00450	Serine carboxypeptidase	AT5G36180	serine carboxypeptidase-like 1
SHERM_26313	II	0.119577	0.444627	1.95066	2.02221	YES	485	1.44	OG0007541	PF00450	Serine carboxypeptidase	AT3G63470	serine carboxypeptidase-like 40
SHERM_17312	III	0.933673	0.0160429	0.345312	0.729669	YES	468	1.5	OG0002992	PF00450	Serine carboxypeptidase	AT1G11080	serine carboxypeptidase-like 31
SHERM_17313	III	0.470934	0.0170054	0.106134	0.235596	YES	384	1.82	OG0002992	PF00450	Serine carboxypeptidase	AT1G11080	serine carboxypeptidase-like 31
SHERM_13412	IV	0.94295	9.74875	54.9114	117.28	YES	456	1.54	OG0012312	PF00450	Serine carboxypeptidase	AT1G28110	serine carboxypeptidase-like 45
SHERM_07805	IV	7.4516	10.6559	16.0747	43.7861	YES	537	1.86	OG0003908	PF00450	Serine carboxypeptidase	AT3G17180	serine carboxypeptidase-like 33
SHERM_12517	IV	9.7014	10.6887	38.799	46.863	YES	451	1.55	OG0000538	PF00450	Serine carboxypeptidase	AT1G28110	serine carboxypeptidase-like 45
SHERM_21409	IV	0.0121645	6.67645	28.2521	88.3765	YES	439	1.59	OG0000685	PF00450	Serine carboxypeptidase	AT3G63470	serine carboxypeptidase-like 40
SHERM_21401	IV	0.023829	6.55972	14.5899	53.9126	YES	409	1.71	OG0000685	PF00450	Serine carboxypeptidase	AT3G63470	serine carboxypeptidase-like 40
SHERM_10274	IV	0.0108321	5.61177	18.0444	30.7343	YES	492	1.63	OG0013998	PF00450	Serine carboxypeptidase	AT3G63470	serine carboxypeptidase-like 40
SHERM_10272	IV	0	10.077	65.4682	122.016	YES	458	1.97	OG0013998	PF00450	Serine carboxypeptidase	AT3G02110	serine carboxypeptidase-like 25
SHERM_10270	IV	0.0114844	2.69763	26.4332	42.051	YES	464	1.72	OG0013998	PF00450	Serine carboxypeptidase	AT3G02110	serine carboxypeptidase-like 25
SHERM_24060	VI	120.927	32.2042	17.3214	5.99545	YES	465	1.29	OG0010613	PF00450	Serine carboxypeptidase	AT3G02110	serine carboxypeptidase-like 25
SHERM_27901	VI	392.635	60.0637	21.9207	17.6794	YES	431	1.39	OG0001130	PF00450	Serine carboxypeptidase	AT2G27920	serine carboxypeptidase-like 51
SHERM_03102	VI	215.745	85.3371	62.1046	91.2297	YES	353	2.55	OG0004388	PF00450	Serine carboxypeptidase	AT4G30810	serine carboxypeptidase-like 29
SHERM_16450	VI	100.635	19.0752	6.89766	12.2765	YES	451	1.55	OG0000685	PF00450	Serine carboxypeptidase	AT3G63470	serine carboxypeptidase-like 40
SHERM_14751	VI	61.2848	17.4693	14.4435	13.8455	YES	458	1.97	OG0002866	PF00450	Serine carboxypeptidase	AT3G07990	serine carboxypeptidase-like 27
SHERM_27880	VII	0.30048	2.76054	2.53504	0.341103	YES	199	0	unassigned	PF00450	Serine carboxypeptidase	No_hit	No_hit
SHERM_10275	VIII	0.507282	29.4984	5.66212	0.173961	YES	481	1.87	OG0007541	PF00450	Serine carboxypeptidase	AT3G63470	serine carboxypeptidase-like 40
SHERM_27879	VIII	0.876719	20.9007	8.32958	0.459879	YES	494	1.82	OG0000767	PF00450	Serine carboxypeptidase	AT3G45010	serine carboxypeptidase-like 48
SHERM_27882	VIII	0.0664223	20.0182	8.44176	0.526121	YES	494	1.82	OG0000767	PF00450	Serine carboxypeptidase	AT3G45010	serine carboxypeptidase-like 48
SHERM_14093	IV	0.0103493	0.0850084	40.804	179.322	YES	515	1.55	OG0000870	PF05577	Serine carboxypeptidase S28	AT5G22860	Serine carboxypeptidase S28 family protein
SHERM_22774	VII	0	14.8481	5.18455	6.90941	YES	134	0	OG0009262	PF05577	Serine carboxypeptidase S28	AT2G24280	alpha/beta-Hydrolases superfamily protein
SHERM_15793	IV	0.605261	1.2072	2.1834	4.26521	YES	89	2.25	unassigned	PF04832	SOUL heme-binding protein	AT1G78450	SOUL heme-binding family protein
SHERM_03036	V	1.38909	1.06471	0.295012	0.280911	YES	143	11.19	OG0012622	PF04885	Stigma-specific protein: Stig1	AT1G11925	Stigma-specific Stig1 family protein
SHERM_05984	VI	15.5533	2.00884	0.0979795	0.139597	YES	147	10.88	OG0005265	PF04885	Stigma-specific protein: Stig1	AT1G50720	Stigma-specific Stig1 family protein
SHERM_15850	VI	135.237	33.9291	12.9039	5.20562	YES	160	10	OG0013308	PF04885	Stigma-specific protein: Stig1	AT1G53130	Stigma-specific Stig1 family protein
SHERM_05182	I	2.45192	10.0147	7.88636	15.9042	YES	237	1.69	OG0003047	PF03088	Strictosidine synthase	AT1G74010	Calcium-dependent phosphotriesterase superfamily protein
SHERM_28360	VI	50.1464	26.8429	18.7224	16.5809	YES	329	1.82	OG0003047	PF03088	Strictosidine synthase	AT1G74020	strictosidine synthase 2
SHERM_05181	VII	1.4664	9.93753	9.59827	5.82932	YES	327	1.83	OG0003047	PF03088	Strictosidine synthase	AT1G74020	strictosidine synthase 2
SHERM_16845	IV	0	0	0	0.341864	YES	375	1.87	unassigned	PF00082	Subtilase family	AT5G67360	Subtilase family protein
SHERM_27692	IV	0.849757	8.6007	17.8338	37.0375	YES	764	1.05	OG0000989	PF00082; PF17766; PF02225; PF05922	Subtilase family; Fibronectin type-III domain; PA domain; Peptidase inhibitor I9	AT5G45650	subtilase family protein
SHERM_16883	IV	0	0	2.20266	38.7061	YES	739	1.62	OG0006130	PF00082; PF17766; PF02225; PF05922	Subtilase family; Fibronectin type-III domain; PA domain; Peptidase inhibitor I9	AT3G14067	Subtilase family protein
SHERM_20832	VIII	0.745073	74.4464	12.9637	0.137536	YES	711	1.27	OG0000989	PF00082; PF17766; PF02225; PF05922	Subtilase family; Fibronectin type-III domain; PA domain; Peptidase inhibitor I9	AT5G45640	Subtilisin-like serine endopeptidase family protein
SHERM_20834	III	2.86879	0.696802	1.21424	3.7483	YES	779	1.41	OG0000989	PF00082; PF17766; PF05922	Subtilase family; Fibronectin type-III domain; Peptidase inhibitor I9	AT5G45650	subtilase family protein
SHERM_26108	IV	0.0206766	0.0312051	0.2008	0.442927	YES	753	1.46	OG0001859	PF00082; PF17766; PF05922	Subtilase family; Fibronectin type-III domain; Peptidase inhibitor I9	AT4G00230	xylem serine peptidase 1
SHERM_26853	IV	1.46495	3.45095	4.36077	6.88167	YES	738	1.22	OG0001507	PF00082; PF02225; PF17766; PF05922	Subtilase family; PA domain; Fibronectin type-III domain; Peptidase inhibitor I9	AT3G14067	Subtilase family protein
SHERM_26109	IV	0.220216	0.144003	1.15645	1.13166	YES	753	1.2	OG0001859	PF00082; PF05922; PF17766	Subtilase family; Peptidase inhibitor I9; Fibronectin type-III domain	AT4G00230	xylem serine peptidase 1
SHERM_00359	VII	0.0574558	4.23973	2.10742	0.902573	YES	737	1.22	OG0013102	PF00082; PF05922; PF17766	Subtilase family; Peptidase inhibitor I9; Fibronectin type-III domain	AT3G14240	Subtilase family protein
SHERM_23712	IV	0.00976837	5.76122	29.0696	52.6045	YES	615	1.3	OG0000369	PF00082; PF05922; PF02225	Subtilase family; Peptidase inhibitor I9; PA domain	AT2G04160	Subtilisin-like serine endopeptidase family protein
SHERM_13137	II	0.854488	27.6529	87.7692	115.228	YES	779	1.93	OG0001217	PF00082; PF05922; PF02225; PF17766	Subtilase family; Peptidase inhibitor I9; PA domain; Fibronectin type-III domain	AT1G20160	Subtilisin-like serine endopeptidase family protein
SHERM_27683	IV	0.310904	0.484262	3.65735	20.1187	YES	707	1.13	OG0000989	PF00082; PF05922; PF02225; PF17766	Subtilase family; Peptidase inhibitor I9; PA domain; Fibronectin type-III domain	AT5G45650	subtilase family protein
SHERM_08442	IV	0	0	7.75244	82.4518	YES	725	1.24	OG0016068	PF00082; PF05922; PF02225; PF17766	Subtilase family; Peptidase inhibitor I9; PA domain; Fibronectin type-III domain	AT1G04110	Subtilase family protein
SHERM_00658	IV	0.0891932	0.23386	0.883751	3.69144	YES	856	1.75	OG0000989	PF00082; PF05922; PF00082; PF02225; PF17766	Subtilase family; Peptidase inhibitor I9; Subtilase family; PA domain; Fibronectin type-III domain	AT5G45650	subtilase family protein
SHERM_00222	V	32.9952	25.0423	17.1126	3.49581	YES	171	1.75	OG0005144	PF03134	TB2/DP1: HVA22 family	AT2G36020	HVA22-like protein J
SHERM_23400	I	3.38622	14.6333	14.7533	15.5158	YES	346	4.91	OG0000422	PF00314	Thaumatin family	AT4G38660	Pathogenesis-related thaumatin superfamily protein
SHERM_15384	II	6.85133	23.1221	41.1635	42.3844	YES	246	6.5	OG0012601	PF00314	Thaumatin family	AT1G18250	Pathogenesis-related thaumatin superfamily protein
SHERM_25765	II	0.624778	2.56243	5.24017	2.53881	YES	235	7.23	OG0002410	PF00314	Thaumatin family	AT1G20030	Pathogenesis-related thaumatin superfamily protein
SHERM_26886	VII	67.0351	144.555	137.954	30.3916	YES	223	7.17	OG0013066	PF00314	Thaumatin family	AT4G11650	osmotin 34
SHERM_08103	VIII	1.02194	6.20354	1.49764	0.897971	YES	211	7.11	OG0002554	PF00314	Thaumatin family	AT4G11650	osmotin 34
SHERM_08101	VIII	6.71564	56.85	19.5018	5.43547	YES	229	6.99	OG0002554	PF00314	Thaumatin family	AT4G11650	osmotin 34
SHERM_16828	VIII	0.0877097	41.5319	3.59051	0.0194241	YES	257	6.61	OG0010156	PF00314	Thaumatin family	AT1G75040	pathogenesis-related gene 5
SHERM_04107	IV	104.094	143.263	184.845	369.104	YES	432	1.62	OG0006300	PF00085; PF00085	Thioredoxin; Thioredoxin	AT1G04980	PDI-like 2-2
SHERM_16639	IV	0	0.0177909	0.448997	1.557	YES	367	2.18	OG0004996	PF00085; PF00085; PF07749	Thioredoxin; Thioredoxin; Endoplasmic reticulum protein ERp29: C-terminal domain	AT2G47470	thioredoxin family protein
SHERM_12525	I	1.00472	31.2211	27.9724	79.8584	YES	232	3.45	OG0016091	PF00197	Trypsin and protease inhibitor	AT1G17860	Kunitz family trypsin and protease inhibitor protein
SHERM_09119	IV	0.600231	5.34432	8.11311	37.8866	YES	213	2.35	OG0018291	PF00197	Trypsin and protease inhibitor	AT1G73325	Kunitz family trypsin and protease inhibitor protein
SHERM_09698	IV	0	0.0671796	0.100481	0.842573	YES	223	3.14	OG0016090	PF00197	Trypsin and protease inhibitor	AT1G17860	Kunitz family trypsin and protease inhibitor protein
SHERM_09697	IV	1.46643	45.7042	87.2336	150.435	YES	219	3.2	OG0016090	PF00197	Trypsin and protease inhibitor	AT1G17860	Kunitz family trypsin and protease inhibitor protein
SHERM_09696	V	4.56978	4.84897	0.949975	0.139356	YES	224	3.12	unassigned	PF00197	Trypsin and protease inhibitor	AT1G17860	Kunitz family trypsin and protease inhibitor protein
SHERM_09124	VII	4.46995	13.2039	18.3266	9.24577	YES	222	2.7	OG0018290	PF00197	Trypsin and protease inhibitor	AT1G17860	Kunitz family trypsin and protease inhibitor protein
SHERM_18999	VII	554.257	726.862	631.233	156.685	YES	175	3.43	OG0008514	PF00197; PF00197	Trypsin and protease inhibitor; Trypsin and protease inhibitor	AT1G17860	Kunitz family trypsin and protease inhibitor protein
SHERM_24197	VII	3.42324	10.5645	6.72376	1.90253	YES	326	2.15	OG0002461	PF00201	UDP-glucoronosyl and UDP-glucosyl transferase	AT2G16890	UDP-Glycosyltransferase superfamily protein
SHERM_04786	II	2.68832	5.37803	10.3537	11.547	YES	511	3.52	OG0014668	PF13947; PF00300	Wall-associated receptor kinase galacturonan-binding; Histidine phosphatase superfamily (branch 1)	No_hit	No_hit
SHERM_02690	VII	2.14559	11.4431	7.49379	4.51635	YES	275	6.55	OG0011850	PF13947; PF14380	Wall-associated receptor kinase galacturonan-binding; Wall-associated receptor kinase C-terminal	AT3G17350	Unknown protein
SHERM_15127	II	5.73729	22.8991	40.9358	47.6056	YES	220	4.09	OG0018151	PF07983	X8 domain	AT4G05430	Carbohydrate-binding X8 domain superfamily protein
SHERM_25719	IV	3.72129	2.89656	8.49751	10.732	YES	111	5.41	OG0006507	PF07983	X8 domain	AT4G13600	Carbohydrate-binding X8 domain superfamily protein
SHERM_19972	IV	32.3524	54.2973	143.401	243.71	YES	173	5.2	OG0000457	PF07983	X8 domain	AT1G18650	plasmodesmata callose-binding protein 3
SHERM_17378	VI	11.5335	4.03277	4.10426	2.60146	YES	116	5.17	OG0003079	PF07983	X8 domain	AT5G35740	Carbohydrate-binding X8 domain superfamily protein
SHERM_00283	VII	0	62.2289	38.0486	1.98702	YES	129	6.2	OG0000335	PF07983	X8 domain	AT1G78520	Carbohydrate-binding X8 domain superfamily protein
SHERM_16170	VII	5.2362	27.6793	22.7436	4.99887	YES	228	4.39	OG0007583	PF07983	X8 domain	AT2G30933	Carbohydrate-binding X8 domain superfamily protein
SHERM_10695	VIII	22.939	3480.96	720.777	2.73729	YES	115	5.22	OG0000335	PF07983	X8 domain	AT1G78520	Carbohydrate-binding X8 domain superfamily protein
SHERM_07417	II	10.3345	26.573	40.3064	51.571	YES	498	1.81	OG0002890	PF07983; PF00332	X8 domain; Glycosyl hydrolases family 17	AT2G01630	O-Glycosyl hydrolases family 17 protein
SHERM_19048	IV	8.07178	12.8471	20.7495	28.9068	YES	525	1.52	OG0002890	PF07983; PF00332	X8 domain; Glycosyl hydrolases family 17	AT2G01630	O-Glycosyl hydrolases family 17 protein
SHERM_22897	II	0.8333	15.1806	42.0689	58.1506	YES	462	2.6	OG0017818	PF14541; PF14543	Xylanase inhibitor C-terminal; Xylanase inhibitor N-terminal	AT1G01300	Eukaryotic aspartyl protease family protein
SHERM_06343	IV	1.37147	3.79717	9.41314	18.6913	YES	415	2.41	OG0007223	PF14541; PF14543	Xylanase inhibitor C-terminal; Xylanase inhibitor N-terminal	AT1G03220	Eukaryotic aspartyl protease family protein
SHERM_26520	IV	1.83355	14.5618	65.1774	115.994	YES	437	2.97	OG0018373	PF14541; PF14543	Xylanase inhibitor C-terminal; Xylanase inhibitor N-terminal	AT5G10770	Eukaryotic aspartyl protease family protein
SHERM_17432	V	119.859	87.7095	64.5434	41.9806	YES	487	2.87	OG0014216	PF14541; PF14543	Xylanase inhibitor C-terminal; Xylanase inhibitor N-terminal	AT3G12700	Eukaryotic aspartyl protease family protein
SHERM_09518	VI	1.85796	0.416282	0.245269	0.0825944	YES	415	2.89	OG0015146	PF14541; PF14543	Xylanase inhibitor C-terminal; Xylanase inhibitor N-terminal	AT5G48430	Eukaryotic aspartyl protease family protein
SHERM_06057	VII	0.710618	2.5119	1.62398	0.496796	YES	433	2.08	OG0007514	PF14541; PF14543	Xylanase inhibitor C-terminal; Xylanase inhibitor N-terminal	AT1G03220	Eukaryotic aspartyl protease family protein
SHERM_06056	VII	0.317492	1.29375	1.26515	0.57392	YES	433	2.54	OG0007514	PF14541; PF14543	Xylanase inhibitor C-terminal; Xylanase inhibitor N-terminal	AT1G03220	Eukaryotic aspartyl protease family protein
SHERM_22898	VII	0.0611323	18.9064	15.246	12.6592	YES	439	2.73	OG0001624	PF14541; PF14543	Xylanase inhibitor C-terminal; Xylanase inhibitor N-terminal	AT1G01300	Eukaryotic aspartyl protease family protein
SHERM_26728	VII	0.030243	42.6892	31.6761	26.168	YES	462	2.6	OG0001624	PF14541; PF14543	Xylanase inhibitor C-terminal; Xylanase inhibitor N-terminal	AT1G01300	Eukaryotic aspartyl protease family protein
SHERM_18661	VIII	0	8.97121	3.71465	0.351205	YES	424	2.83	OG0016166	PF14541; PF14543	Xylanase inhibitor C-terminal; Xylanase inhibitor N-terminal	AT3G20015	Eukaryotic aspartyl protease family protein
SHERM_18664	VIII	74.4651	86.5929	36.7896	5.2834	YES	485	2.47	OG0014195	PF14541; PF14543	Xylanase inhibitor C-terminal; Xylanase inhibitor N-terminal	AT3G20015	Eukaryotic aspartyl protease family protein
SHERM_25843	VIII	5.79753	30.9271	12.1964	5.83878	YES	498	2.61	OG0007753	PF14541; PF14543	Xylanase inhibitor C-terminal; Xylanase inhibitor N-terminal	AT2G36670	Eukaryotic aspartyl protease family protein
SHERM_23019	VIII	0.0560867	0.32577	0.128984	0	YES	404	3.22	OG0017894	PF14541; PF14543	Xylanase inhibitor C-terminal; Xylanase inhibitor N-terminal	AT3G20015	Eukaryotic aspartyl protease family protein
SHERM_22856	I	0	2.81857	1.67418	2.34293	YES	259	2.7	OG0016168	PF14543	Xylanase inhibitor N-terminal	AT3G18490	Eukaryotic aspartyl protease family protein
SHERM_12339	IV	1.07521	0.467288	2.6414	10.6593	YES	314	3.82	OG0013351	PF14543	Xylanase inhibitor N-terminal	AT1G79720	Eukaryotic aspartyl protease family protein
SHERM_16482	IV	0.125064	6.19749	8.74675	20.1521	YES	268	4.48	unassigned	PF14543	Xylanase inhibitor N-terminal	AT5G10770	Eukaryotic aspartyl protease family protein
SHERM_05307	VIII	0.0143967	86.4514	20.4121	0.616396	YES	293	3.41	OG0017797	PF14543	Xylanase inhibitor N-terminal	AT2G03200	Eukaryotic aspartyl protease family protein
SHERM_11096	VIII	0.117568	110.608	30.2825	0.452539	YES	356	3.37	unassigned	PF14543	Xylanase inhibitor N-terminal	AT1G64830	Eukaryotic aspartyl protease family protein
SHERM_09932	II	8.75807	27.7283	50.232	50.3041	YES	414	2.42	OG0007223	PF14543; PF14541	Xylanase inhibitor N-terminal; Xylanase inhibitor C-terminal	AT1G03220	Eukaryotic aspartyl protease family protein
SHERM_00285	II	0	5.17764	7.5566	9.05018	YES	349	3.15	OG0017952	PF14543; PF14541	Xylanase inhibitor N-terminal; Xylanase inhibitor C-terminal	No_hit	No_hit
SHERM_26730	II	0.0620238	0.313165	0.765067	0.801026	YES	466	2.58	OG0001624	PF14543; PF14541	Xylanase inhibitor N-terminal; Xylanase inhibitor C-terminal	AT1G01300	Eukaryotic aspartyl protease family protein
SHERM_22855	II	0.0762356	38.2829	98.2894	137.598	YES	408	2.45	OG0016168	PF14543; PF14541	Xylanase inhibitor N-terminal; Xylanase inhibitor C-terminal	AT5G33340	Eukaryotic aspartyl protease family protein
SHERM_02002	IV	0.13403	2.33517	9.62958	19.095	YES	427	3.28	OG0001566	PF14543; PF14541	Xylanase inhibitor N-terminal; Xylanase inhibitor C-terminal	AT2G03200	Eukaryotic aspartyl protease family protein
SHERM_19903	IV	0.145629	5.76157	28.8314	57.8952	YES	460	3.04	OG0001624	PF14543; PF14541	Xylanase inhibitor N-terminal; Xylanase inhibitor C-terminal	AT1G01300	Eukaryotic aspartyl protease family protein
SHERM_06391	IV	0	11.8974	24.3331	68.26	YES	377	3.45	OG0016124	PF14543; PF14541	Xylanase inhibitor N-terminal; Xylanase inhibitor C-terminal	AT3G52500	Eukaryotic aspartyl protease family protein
SHERM_16480	IV	0.0623808	8.77965	49.7256	85.0197	YES	445	3.15	OG0016070	PF14543; PF14541	Xylanase inhibitor N-terminal; Xylanase inhibitor C-terminal	AT5G10770	Eukaryotic aspartyl protease family protein
SHERM_26755	IV	155.705	100.063	249.615	484.654	YES	443	3.39	OG0005449	PF14543; PF14541	Xylanase inhibitor N-terminal; Xylanase inhibitor C-terminal	AT1G09750	Eukaryotic aspartyl protease family protein
SHERM_17671	IV	0	1.15801	14.0039	27.1367	YES	470	2.98	unassigned	PF14543; PF14541	Xylanase inhibitor N-terminal; Xylanase inhibitor C-terminal	AT3G52500	Eukaryotic aspartyl protease family protein
SHERM_17693	IV	0.23363	4.7798	12.1113	19.1056	YES	451	3.99	OG0017860	PF14543; PF14541	Xylanase inhibitor N-terminal; Xylanase inhibitor C-terminal	AT3G52500	Eukaryotic aspartyl protease family protein
SHERM_26735	V	0.352355	0.40291	0.0950515	0.0239916	YES	468	2.56	OG0001624	PF14543; PF14541	Xylanase inhibitor N-terminal; Xylanase inhibitor C-terminal	AT1G01300	Eukaryotic aspartyl protease family protein
SHERM_15593	V	103.202	90.6883	38.2562	21.2588	YES	542	3.14	OG0000347	PF14543; PF14541	Xylanase inhibitor N-terminal; Xylanase inhibitor C-terminal	AT2G17760	Eukaryotic aspartyl protease family protein
SHERM_18754	V	1.48478	1.04125	0.466538	0.27351	YES	342	2.34	OG0001843	PF14543; PF14541	Xylanase inhibitor N-terminal; Xylanase inhibitor C-terminal	AT2G23945	Eukaryotic aspartyl protease family protein
SHERM_03137	VI	4.93924	0.350465	0.595723	1.57886	YES	468	3.21	OG0004743	PF14543; PF14541	Xylanase inhibitor N-terminal; Xylanase inhibitor C-terminal	AT3G52500	Eukaryotic aspartyl protease family protein
SHERM_06065	VII	67.9193	262.326	197.612	68.2627	YES	433	2.31	OG0007514	PF14543; PF14541	Xylanase inhibitor N-terminal; Xylanase inhibitor C-terminal	AT1G03220	Eukaryotic aspartyl protease family protein
SHERM_16587	VII	226.989	636.584	533.622	122.629	YES	436	2.75	OG0008445	PF14543; PF14541	Xylanase inhibitor N-terminal; Xylanase inhibitor C-terminal	AT1G03220	Eukaryotic aspartyl protease family protein
SHERM_18659	VIII	0	43.0157	6.4646	0.115812	YES	426	2.82	OG0016166	PF14543; PF14541	Xylanase inhibitor N-terminal; Xylanase inhibitor C-terminal	AT3G20015	Eukaryotic aspartyl protease family protein
SHERM_18662	VIII	0	3.48688	0.597088	0	YES	430	2.79	OG0018093	PF14543; PF14541	Xylanase inhibitor N-terminal; Xylanase inhibitor C-terminal	AT3G20015	Eukaryotic aspartyl protease family protein
SHERM_11868	VIII	0	14.1563	1.13864	0	YES	382	2.62	OG0000103	PF14543; PF14541	Xylanase inhibitor N-terminal; Xylanase inhibitor C-terminal	No_hit	No_hit
SHERM_22853	VIII	0.0297151	9.01914	2.85615	0.0903217	YES	404	2.48	OG0018101	PF14543; PF14541	Xylanase inhibitor N-terminal; Xylanase inhibitor C-terminal	AT5G33340	Eukaryotic aspartyl protease family protein
SHERM_10657	VIII	8.73985	13.9226	8.16063	4.07677	YES	530	3.02	OG0007586	PF14543; PF14541	Xylanase inhibitor N-terminal; Xylanase inhibitor C-terminal	AT3G59080	Eukaryotic aspartyl protease family protein
SHERM_14842	VIII	34.1735	74.261	40.7636	15.3198	YES	426	3.05	OG0002255	PF14543; PF14541	Xylanase inhibitor N-terminal; Xylanase inhibitor C-terminal	AT1G66180	Eukaryotic aspartyl protease family protein
SHERM_16357	IV	0.0113423	0	0.167694	0.182534	YES	843	2.97	OG0000103	PF14543; PF14543; PF14541; PF14541	Xylanase inhibitor N-terminal; Xylanase inhibitor N-terminal; Xylanase inhibitor C-terminal; Xylanase inhibitor C-terminal	AT2G28220	Eukaryotic aspartyl protease family protein
SHERM_06257	II	0	3.43695	10.3617	9.49126	YES	282	2.48	OG0012547	PF06955; PF00722	Xyloglucan endo-transglycosylase (XET) C-terminus; Glycosyl hydrolases family 16	AT4G37800	xyloglucan endotransglucosylase/hydrolase 7
SHERM_25750	IV	17.4234	58.0922	80.7613	137.12	YES	303	1.32	OG0001781	PF06955; PF00722	Xyloglucan endo-transglycosylase (XET) C-terminus; Glycosyl hydrolases family 16	AT2G36870	xyloglucan endotransglucosylase/hydrolase 32
SHERM_11626	IV	1.47278	0.89351	1.86739	2.67581	YES	289	1.38	OG0000212	PF06955; PF00722	Xyloglucan endo-transglycosylase (XET) C-terminus; Glycosyl hydrolases family 16	AT5G57550	xyloglucan endotransglucosylase/hydrolase 25
SHERM_16181	V	160.438	108.2	61.1072	60.0602	YES	270	1.48	OG0000787	PF06955; PF00722	Xyloglucan endo-transglycosylase (XET) C-terminus; Glycosyl hydrolases family 16	AT4G30270	xyloglucan endotransglucosylase/hydrolase 24
SHERM_17617	V	87.852	53.2147	18.7957	9.09367	YES	277	1.44	OG0000212	PF06955; PF00722	Xyloglucan endo-transglycosylase (XET) C-terminus; Glycosyl hydrolases family 16	AT4G25810	xyloglucan endotransglycosylase 6
SHERM_17618	V	1035.67	650.227	270.19	58.5933	YES	274	1.82	OG0000212	PF06955; PF00722	Xyloglucan endo-transglycosylase (XET) C-terminus; Glycosyl hydrolases family 16	AT4G25810	xyloglucan endotransglycosylase 6
SHERM_10900	VI	870.355	245.562	149.422	153.217	YES	272	1.47	OG0000787	PF06955; PF00722	Xyloglucan endo-transglycosylase (XET) C-terminus; Glycosyl hydrolases family 16	AT4G30270	xyloglucan endotransglucosylase/hydrolase 24
SHERM_14099	VI	0.796819	0.131519	0	0.0169305	YES	295	1.36	OG0001781	PF06955; PF00722	Xyloglucan endo-transglycosylase (XET) C-terminus; Glycosyl hydrolases family 16	AT2G36870	xyloglucan endotransglucosylase/hydrolase 32
SHERM_16180	VI	164.59	66.5197	27.0443	24.5476	YES	273	1.47	OG0000787	PF06955; PF00722	Xyloglucan endo-transglycosylase (XET) C-terminus; Glycosyl hydrolases family 16	AT4G30270	xyloglucan endotransglucosylase/hydrolase 24
SHERM_16178	VI	455.084	120.115	84.3791	81.0786	YES	273	1.47	OG0000787	PF06955; PF00722	Xyloglucan endo-transglycosylase (XET) C-terminus; Glycosyl hydrolases family 16	AT4G30270	xyloglucan endotransglucosylase/hydrolase 24
SHERM_11089	VII	22.3134	95.3908	73.2034	36.4808	YES	248	2.42	unassigned	PF06955; PF00722	Xyloglucan endo-transglycosylase (XET) C-terminus; Glycosyl hydrolases family 16	AT1G32170	xyloglucan endotransglucosylase/hydrolase 30
