# Supplementary material for: Comparative secretome analysis of Striga and Cuscuta species identifies candidate virulence factors for two evolutionarily independent parasitic plant lineages
Source: BMC Plant Biol. 2024 Apr 6;24:251. doi: 10.1186/s12870-024-04935-7 (PMC10998327; doi:10.1186/s12870-024-04935-7)
Supplement: Supplementary file 10 — Supplementary Material 10. [file 12870_2024_4935_MOESM10_ESM.xlsx]

## Sheet: Additional File 10
Enriched Pfam domains for each gene cluster identified for the 788 differentially expressed Striga hermonthica genes encoding putative secreted proteins. Only domains that occurred more than once in each cluster were considered.
domain	cluster	cluster_count	otherSEP_count	des_ID	rel_freq_cluster	rel_freq_otherSEP	enrichment_fold	depletion_fold	method	Chi-sq_statistic	raw_pvalue	fdr_Adj_pvalue
PF17766	IV	15	39	PF17766: Fibronectin type-III domain	0.046875	0.0343008	1.36659	0.73175	Pearson's Chi-squared test	9.29532	0.0022974	0.0144828
PF14547	IV	2	5	PF14547: Hydrophobic seed protein	0.105263	0.0164474	6.4	0.15625	Pearson's Chi-squared test	66.7631	3.06e-16	1.15e-15
PF14543	II	12	61	PF14543: Xylanase inhibitor N-terminal	0.0628272	0.0511745	1.22771	0.814527	Pearson's Chi-squared test	6.66908	0.00980999	0.0403941
PF14310	VII	2	5	PF14310: Fibronectin type III-like domain	0.015748	0.00395257	3.98425	0.250988	Pearson's Chi-squared test	6.94533	0.00840382	0.0426655
PF13855	VIII	25	35	PF13855: Leucine rich repeat	0.078125	0.0307828	2.53795	0.394019	Pearson's Chi-squared test	40.8022	1.68e-10	7.24e-09
PF13668	II	3	2	PF13668: Ferritin-like domain	0.009375	0.00175902	5.32969	0.187628	Pearson's Chi-squared test	9.10417	0.00255028	0.0146216
PF13499	VI	2	1	PF13499: EF-hand domain pair	0.0112994	0.00081103	13.9322	0.0717762	Pearson's Chi-squared test	14.2982	0.000156015	0.0016493
PF12799	II	5	2	PF12799: Leucine Rich repeats (2 copies)	0.015625	0.00175902	8.88281	0.112577	Pearson's Chi-squared test	19.8274	8.48e-06	0.000242976
PF08263	II	15	37	PF08263: Leucine rich repeat N-terminal	0.046875	0.0325418	1.44046	0.694225	Pearson's Chi-squared test	10.3504	0.00129447	0.00927702
PF08031	V	6	9	PF08031: Berberine and berberine like	0.0472441	0.00711463	6.64042	0.150593	Pearson's Chi-squared test	33.5191	7.06e-09	4.66e-07
PF07732	IV	5	24	PF07732: Multicopper oxidase	0.0384615	0.0199336	1.92949	0.518272	Pearson's Chi-squared test	6.66043	0.00985773	0.0492886
PF06955	VII	5	18	PF06955: Xyloglucan endo-transglycosylase	0.0384615	0.0149502	2.57265	0.388704	Pearson's Chi-squared test	10.3094	0.00132354	0.0107537
PF06955	VII	7	16	PF06955: Xyloglucan endo-transglycosylase	0.039548	0.0129765	3.04767	0.32812	Pearson's Chi-squared test	16.2688	5.5e-05	0.0010168
PF06521	IV	5	4	PF06521: PAR1 protein	0.015625	0.00351803	4.44141	0.225154	Pearson's Chi-squared test	13.4156	0.00024954	0.00326249
PF05922	IV	16	43	PF05922: Peptidase inhibitor I9	0.05	0.0378188	1.32209	0.756376	Pearson's Chi-squared test	9.24789	0.00235767	0.0144828
PF05617	II	2	2	PF05617: Prolamin-like	0.0168067	0.00148588	11.3109	0.0884101	Pearson's Chi-squared test	16.673	4.44e-05	0.000888163
PF04862	IV	5	8	PF04862: Protein of unknown function (DUF642)	0.0282486	0.00648824	4.35381	0.229684	Pearson's Chi-squared test	16.8358	4.08e-05	0.00100536
PF03629	VIII	2	2	PF03629: Carbohydrate esterase	0.0104712	0.00167785	6.24084	0.160235	Pearson's Chi-squared test	9.22873	0.00238246	0.0128287
PF03330	III	7	17	PF03330: Lytic transglycolase	0.0366492	0.0142617	2.56976	0.389142	Pearson's Chi-squared test	14.0142	0.000181435	0.00317511
PF03181	VI	3	5	PF03181: BURP domain	0.157895	0.0164474	9.6	0.104167	Pearson's Chi-squared test	133.343	7.61e-31	1.14e-29
PF03018	IV	4	11	PF03018: Dirigent-like protein	0.0225989	0.00892133	2.53313	0.394769	Pearson's Chi-squared test	7.33676	0.00675583	0.0249966
PF03009	VI	2	5	PF03009: Glycerophosphoryl diester phosphodiesterase	0.0153846	0.00415282	3.70462	0.269934	Pearson's Chi-squared test	6.40127	0.0114039	0.0529467
PF02518	VIII	2	0	PF02518: Histidine kinase; gyrase; ATPase	0.00625	0	Inf	0	Pearson's Chi-squared test	12.6312	0.000379359	0.00326249
PF02450	VII	2	1	PF02450: Lecithin:cholesterol acyltransferase	0.0153846	0.000830565	18.5231	0.0539867	Pearson's Chi-squared test	19.7439	8.85e-06	0.000575521
PF02298	V	5	24	PF02298: Plastocyanin-like domain	0.0384615	0.0199336	1.92949	0.518272	Pearson's Chi-squared test	6.66043	0.00985773	0.0492886
PF02225	III	14	33	PF02225: PA domain	0.04375	0.0290237	1.50739	0.6634	Pearson's Chi-squared test	10.5301	0.00117443	0.0091819
PF02018	II	2	0	PF02018: Carbohydrate binding domain	0.0104712	0	Inf	0	Pearson's Chi-squared test	22.2657	2.37e-06	5.54e-05
PF01915	VIII	2	16	PF01915: Glycosyl hydrolase 3 C-terminal	0.0526316	0.0243161	2.16447	0.462006	Pearson's Chi-squared test	9.49787	0.00205711	0.00891413
PF01657	I	4	8	PF01657: Salt stress response/antifungal	0.0209424	0.00671141	3.12042	0.32047	Pearson's Chi-squared test	10.0269	0.00154268	0.0107987
PF01650	V	2	3	PF01650: Peptidase C13 family	0.0112994	0.00243309	4.64407	0.215328	Pearson's Chi-squared test	7.11982	0.00762363	0.0268642
PF01565	V	7	18	PF01565: FAD binding domain	0.0551181	0.0142292	3.87358	0.258159	Pearson's Chi-squared test	23.7593	1.09e-06	3.6e-05
PF01357	V	4	17	PF01357: Pollen allergen	0.0336134	0.01263	2.66139	0.375743	Pearson's Chi-squared test	8.50225	0.00354707	0.0425648
PF01357	VI	5	16	PF01357: Pollen allergen	0.026178	0.0134228	1.95026	0.512752	Pearson's Chi-squared test	6.77754	0.00923121	0.0403941
PF01190	II	2	14	PF01190: Pollen proteins Ole e I like	0.0526316	0.0212766	2.47368	0.404255	Pearson's Chi-squared test	11.1137	0.000856904	0.0044559
PF01156	V	2	0	PF01156: Inosine-uridine nucleoside hydrolase	0.00625	0	Inf	0	Pearson's Chi-squared test	12.6312	0.000379359	0.00326249
PF01019	VI	3	3	PF01019: Gamma-glutamyltranspeptidase	0.009375	0.00263852	3.55313	0.281442	Pearson's Chi-squared test	6.71984	0.00953464	0.0468521
PF00933	VIII	3	16	PF00933: Glycosyl hydrolase 3 N-terminal	0.0789474	0.0243161	3.24671	0.308004	Pearson's Chi-squared test	22.5037	2.1e-06	2.73e-05
PF00722	VI	5	19	PF00722: Glycosyl hydrolases family 16	0.0384615	0.0157807	2.43725	0.410299	Pearson's Chi-squared test	9.56184	0.00198664	0.014348
PF00722	VIII	7	17	PF00722: Glycosyl hydrolases family 16	0.039548	0.0137875	2.86839	0.348627	Pearson's Chi-squared test	15.127	0.000100514	0.00148761
PF00704	VII	2	2	PF00704: Glycosyl hydrolases family 18	0.0104712	0.00167785	6.24084	0.160235	Pearson's Chi-squared test	9.22873	0.00238246	0.0128287
PF00652	VI	2	0	PF00652: Ricin-type beta-trefoil lectin	0.00625	0	Inf	0	Pearson's Chi-squared test	12.6312	0.000379359	0.00326249
PF00560	VI	19	17	PF00560: Leucine Rich Repeat	0.059375	0.0149516	3.97114	0.251817	Pearson's Chi-squared test	47.3028	6.08e-12	5.23e-10
PF00450	VI	2	33	PF00450: Serine carboxypeptidase	0.105263	0.108553	0.969697	1.03125	Pearson's Chi-squared test	10.515	0.00118407	0.00229423
PF00331	V	2	2	PF00331: Glycosyl hydrolase family 10	0.0104712	0.00167785	6.24084	0.160235	Pearson's Chi-squared test	9.22873	0.00238246	0.0128287
PF00304	IV	2	3	PF00304: Gamma-thionin family	0.0153846	0.00249169	6.17436	0.16196	Pearson's Chi-squared test	10.3544	0.00129164	0.0107537
PF00295	III	6	24	PF00295: Glycosyl hydrolases family 28	0.0338983	0.0194647	1.74153	0.574209	Pearson's Chi-squared test	6.14477	0.0131801	0.0443332
PF00262	IV	2	0	PF00262: Calreticulin family	0.00625	0	Inf	0	Pearson's Chi-squared test	12.6312	0.000379359	0.00326249
PF00234	IV	4	10	PF00234: Protease inhibitor/seed storage/LTP family	0.0225989	0.0081103	2.78644	0.358881	Pearson's Chi-squared test	8.30324	0.00395743	0.0154132
PF00234	I	4	10	PF00234: Protease inhibitor/seed storage/LTP family	0.0307692	0.00830565	3.70462	0.269934	Pearson's Chi-squared test	12.8393	0.000339408	0.00367692
PF00232	VIII	2	1	PF00232: Glycosyl hydrolase family 1	0.0112994	0.00081103	13.9322	0.0717762	Pearson's Chi-squared test	14.2982	0.000156015	0.0016493
PF00197	III	3	10	PF00197: Trypsin and protease inhibitor	0.023622	0.00790514	2.98819	0.334651	Pearson's Chi-squared test	7.47729	0.00624819	0.0356922
PF00194	VI	2	3	PF00194: Eukaryotic-type carbonic anhydrase	0.0104712	0.00251678	4.16056	0.240352	Pearson's Chi-squared test	6.67445	0.00978046	0.0403941
PF00190	I	13	21	PF00190: Cupin	0.0734463	0.0170316	4.31235	0.231892	Pearson's Chi-squared test	43.7601	3.71e-11	2.75e-09
PF00187	IV	5	5	PF00187: Chitin recognition protein	0.026178	0.00419463	6.24084	0.160235	Pearson's Chi-squared test	23.1286	1.52e-06	5.3e-05
PF00183	V	2	0	PF00183: Hsp90 protein	0.00625	0	Inf	0	Pearson's Chi-squared test	12.6312	0.000379359	0.00326249
PF00182	VII	7	7	PF00182: Chitinase class I	0.0366492	0.00587248	6.24084	0.160235	Pearson's Chi-squared test	32.4332	1.23e-08	8.64e-07
PF00150	VII	5	6	PF00150: Cellulase (glycosyl hydrolase family 5)	0.0282486	0.00486618	5.80508	0.172263	Pearson's Chi-squared test	21.4881	3.56e-06	0.000131729
PF00141	VI	8	31	PF00141: Peroxidase	0.0418848	0.0260067	1.61054	0.62091	Pearson's Chi-squared test	7.87704	0.00500663	0.0250332
PF00141	VIII	8	31	PF00141: Peroxidase	0.0451977	0.0251419	1.7977	0.556265	Pearson's Chi-squared test	8.71095	0.00316305	0.0130036
PF00112	VIII	3	8	PF00112: Papain family cysteine protease	0.0252101	0.00594354	4.2416	0.23576	Pearson's Chi-squared test	11.2113	0.000813009	0.0121951
PF00082	V	18	41	PF00082: Subtilase family	0.05625	0.0360598	1.55991	0.641063	Pearson's Chi-squared test	14.5014	0.000140058	0.00301124
PF00067	VI	2	23	PF00067: Cytochrome P450	0.0526316	0.0349544	1.50572	0.664134	Pearson's Chi-squared test	5.91917	0.014977	0.0432669
