# Supplementary material for: Comparative secretome analysis of Striga and Cuscuta species identifies candidate virulence factors for two evolutionarily independent parasitic plant lineages
Source: BMC Plant Biol. 2024 Apr 6;24:251. doi: 10.1186/s12870-024-04935-7 (PMC10998327; doi:10.1186/s12870-024-04935-7)
Supplement: Supplementary file 11 — Supplementary Material 11. [file 12870_2024_4935_MOESM11_ESM.xlsx]

## Sheet: Additional File 11
The 172 S. hermonthica genes that were found in Striga-specific orthogroups and in the S. hermonthica secretome						Of the 172 S. hermonthica genes that were found in Striga-specific orthogroups and in the S. hermonthica secretome, 115 genes were also found to be differentially expressed in our transcriptomics dataset.												The 39 candidate virulence genes found to be upregulated specifically at 2 dpi and which were found in Striga-specific OG and were in the Striga secretome.
Gene ID	Secretome	Orthogroup	Pfam accession	Pfam description		Gene ID	FPKM.mean.haustoria	FPKM.mean_2dpi	FPKM.mean_4dpi	FPKM.mean_7dpi	Top 39 candidate gene set	Orthogroup	Pfam accession	Pfam description	Closest matching Arabidopsis hit accession	Closest matching Arabidopsis hit description		Gene ID	FPKM.mean.haustoria	FPKM.mean_2dpi	FPKM.mean_4dpi	FPKM.mean_7dpi	Top 39 candidate gene set	Orthogroup	Pfam accession	Pfam description	Closest matching Arabidopsis hit accession	Closest matching Arabidopsis hit description	e-value	bitscore	percentID
SHERM_09124	YES	OG0018290	PF00197	Trypsin and protease inhibitor		SHERM_00285	0	5.17764	7.5566	9.05018		OG0017952	PF14543; PF14541	Xylanase inhibitor N-terminal; Xylanase inhibitor C-terminal	No_hit	No_hit		SHERM_00359	0.0574558	4.23973	2.10742	0.902573	*	OG0013102	PF00082; PF05922; PF17766	Subtilase family; Peptidase inhibitor I9; Fibronectin type-III domain	AT3G14240	Subtilase family protein	2.15e-173	516	42.338
SHERM_09008	YES	OG0018112	PF00332	Glycosyl hydrolases family 17		SHERM_00359	0.0574558	4.23973	2.10742	0.902573	*	OG0013102	PF00082; PF05922; PF17766	Subtilase family; Peptidase inhibitor I9; Fibronectin type-III domain	AT3G14240	Subtilase family protein		SHERM_01797	29.3279	73.7055	34.8142	15.6116	*	OG0018145	PF04526	Protein of unknown function (DUF568)	AT3G25290	Auxin-responsive family protein	2.87e-29	112	39.779
SHERM_20825	YES	OG0017784	PF00560; PF08263	Leucine Rich Repeat; Leucine rich repeat N-terminal domain		SHERM_00699	1529.1	477.771	111.426	105.729		OG0013977	no_Pfam	no_Pfam	No_hit	No_hit		SHERM_02280	0.404503	38.8517	27.9844	3.57262	*	OG0017994	PF00141	Peroxidase	AT5G05340	Peroxidase superfamily protein	3.52e-99	295	49.32
SHERM_08443	YES	OG0016068	PF02225; PF05922; PF00082; PF17766	PA domain; Peptidase inhibitor I9; Subtilase family; Fibronectin type-III domain		SHERM_00893	62.9975	39.1159	7.5649	0.615507		OG0013977	no_Pfam	no_Pfam	No_hit	No_hit		SHERM_03727	0.123174	13.2827	2.03934	1.17923	*	OG0017923	PF05922; PF17766; PF02225; PF00082	Peptidase inhibitor I9; Fibronectin type-III domain; PA domain; Subtilase family	AT5G67360	Subtilase family protein	0	882	58.047
SHERM_08442	YES	OG0016068	PF00082; PF05922; PF02225; PF17766	Subtilase family; Peptidase inhibitor I9; PA domain; Fibronectin type-III domain		SHERM_00894	234.577	142.336	23.9981	2.40833		OG0013977	no_Pfam	no_Pfam	No_hit	No_hit		SHERM_04122	9.06228	229.913	81.4155	11.8741	*	OG0017951	PF01657; PF01657	Salt stress response/antifungal; Salt stress response/antifungal	No_hit	No_hit	NA	NA	NA
SHERM_08397	YES	OG0016064	PF00657; PF00657	GDSL-like Lipase/Acylhydrolase; GDSL-like Lipase/Acylhydrolase		SHERM_01741	0.187013	2.25042	3.5663	1.50262		OG0016172	PF01657; PF01657; PF00069	Salt stress response/antifungal; Salt stress response/antifungal; Protein kinase domain	AT4G23200	cysteine-rich RLK (RECEPTOR-like protein kinase) 12		SHERM_04123	13.5451	323.044	82.5489	13.8755	*	OG0017953	PF01657; PF01657	Salt stress response/antifungal; Salt stress response/antifungal	AT3G22060	Receptor-like protein kinase-related family protein	2.37e-40	139	35.714
SHERM_08496	YES	OG0018214	PF12357; PF00082; PF00168; PF05922; PF00614; PF00614; PF17766; PF02225	Phospholipase D C terminal; Subtilase family; C2 domain; Peptidase inhibitor I9; Phospholipase D Active site motif; Phospholipase D Active site motif; Fibronectin type-III domain; PA domain		SHERM_01797	29.3279	73.7055	34.8142	15.6116	*	OG0018145	PF04526	Protein of unknown function (DUF568)	AT3G25290	Auxin-responsive family protein		SHERM_05170	10.5922	49.9313	19.2639	6.28353	*	OG0018207	no_Pfam	no_Pfam	AT5G10870	chorismate mutase 2	1.98e-55	179	44.98
SHERM_16832	YES	OG0013980	PF01565; PF09265	FAD binding domain; Cytokinin dehydrogenase 1: FAD and cytokinin binding		SHERM_02280	0.404503	38.8517	27.9844	3.57262	*	OG0017994	PF00141	Peroxidase	AT5G05340	Peroxidase superfamily protein		SHERM_05223	1.85076	44.2435	23.1998	21.5662	*	OG0017908	PF02469	Fasciclin domain	AT5G55730	FASCICLIN-like arabinogalactan 1	3.94e-118	350	54.02
SHERM_16833	YES	OG0017955	PF04043	Plant invertase/pectin methylesterase inhibitor		SHERM_02321	764.617	401.382	426.684	293.867		OG0017993	PF03018	Dirigent-like protein	AT2G21100	Disease resistance-responsive (dirigent-like protein) family protein		SHERM_05307	0.0143967	86.4514	20.4121	0.616396	*	OG0017797	PF14543	Xylanase inhibitor N-terminal	No_hit	No_hit	NA	NA	NA
SHERM_06808	YES	OG0017848	PF00188	Cysteine-rich secretory protein family		SHERM_02407	2.54541	23.0896	25.9191	28.8868		OG0017698	PF07732; PF00394; PF07731	Multicopper oxidase; Multicopper oxidase; Multicopper oxidase	AT4G12420	Cupredoxin superfamily protein		SHERM_05599	17.0625	941.975	189.031	4.82624	*	OG0017692	PF02298	Plastocyanin-like domain	AT3G20570	early nodulin-like protein 9	3.89e-06	43.9	30.851
SHERM_06157	YES	OG0017871	PF03629	Carbohydrate esterase: sialic acid-specific acetylesterase		SHERM_02523	1.02239	0.768704	0.500511	0.0488796		OG0018318	PF00190	Cupin	AT5G39110	RmlC-like cupins superfamily protein		SHERM_05609	5.81533	1109.78	140.013	3.65163	*	OG0017885	PF02298	Plastocyanin-like domain	AT2G32300	uclacyanin 1	6.84e-22	87	36.522
SHERM_04028	YES	OG0018034	PF01915; PF01915; PF00933; PF00933	Glycosyl hydrolase family 3 C-terminal domain; Glycosyl hydrolase family 3 C-terminal domain; Glycosyl hydrolase family 3 N terminal domain; Glycosyl hydrolase family 3 N terminal domain		SHERM_03727	0.123174	13.2827	2.03934	1.17923	*	OG0017923	PF05922; PF17766; PF02225; PF00082	Peptidase inhibitor I9; Fibronectin type-III domain; PA domain; Subtilase family	AT5G67360	Subtilase family protein		SHERM_06108	56.7756	194.263	26.6077	5.17415	*	OG0016139	PF00190	Cupin	AT5G39130	RmlC-like cupins superfamily protein	1.27e-81	243	51.584
SHERM_02058	YES	OG0018321	PF00295; PF00295	Glycosyl hydrolases family 28; Glycosyl hydrolases family 28		SHERM_03737	0.0791146	0.576055	2.0588	0.836117		OG0017918	no_Pfam	no_Pfam	AT5G61660	glycine-rich protein		SHERM_06157	1.33311	1.50795	0.596893	0	*	OG0017871	PF03629	Carbohydrate esterase: sialic acid-specific acetylesterase	AT3G53010	Domain of unknown function (DUF303)	2.74e-57	183	45.37
SHERM_29510	YES	OG0013117	PF13668	Ferritin-like domain		SHERM_04122	9.06228	229.913	81.4155	11.8741	*	OG0017951	PF01657; PF01657	Salt stress response/antifungal; Salt stress response/antifungal	No_hit	No_hit		SHERM_06614	21.0007	80.339	60.1653	34.7664	*	OG0018341	PF00722; PF06955	Glycosyl hydrolases family 16; Xyloglucan endo-transglycosylase (XET) C-terminus	AT2G36870	xyloglucan endotransglucosylase/hydrolase 32	9.7e-101	296	50.169
SHERM_23019	YES	OG0017894	PF14541; PF14543	Xylanase inhibitor C-terminal; Xylanase inhibitor N-terminal		SHERM_04123	13.5451	323.044	82.5489	13.8755	*	OG0017953	PF01657; PF01657	Salt stress response/antifungal; Salt stress response/antifungal	AT3G22060	Receptor-like protein kinase-related family protein		SHERM_07128	2.31192	7.91217	7.26077	7.6586	*	OG0006130	PF05922; PF17766; PF02225; PF00082	Peptidase inhibitor I9; Fibronectin type-III domain; PA domain; Subtilase family	AT1G04110	Subtilase family protein	1.42e-173	517	39.62
SHERM_29222	YES	OG0018248	PF00903	Glyoxalase/Bleomycin resistance protein/Dioxygenase superfamily		SHERM_05170	10.5922	49.9313	19.2639	6.28353	*	OG0018207	no_Pfam	no_Pfam	AT5G10870	chorismate mutase 2		SHERM_07396	0.0558884	28.5075	8.49591	0.681252	*	OG0018190	PF00141	Peroxidase	AT1G14550	Peroxidase superfamily protein	4.79e-120	347	55.732
SHERM_05599	YES	OG0017692	PF02298	Plastocyanin-like domain		SHERM_05221	11.2437	34.1357	64.7467	85.6367		OG0016080	no_Pfam	no_Pfam	No_hit	No_hit		SHERM_10266	0.377624	111.948	20.164	3.07372	*	OG0018082	PF00190	Cupin	AT5G39150	RmlC-like cupins superfamily protein	5.45e-52	167	41.284
SHERM_22102	YES	OG0017696	PF05938	Plant self-incompatibility protein S1		SHERM_05223	1.85076	44.2435	23.1998	21.5662	*	OG0017908	PF02469	Fasciclin domain	AT5G55730	FASCICLIN-like arabinogalactan 1		SHERM_10868	4.04027	409.347	88.6675	6.20762	*	OG0017875	PF00561	alpha/beta hydrolase fold	AT4G15960	alpha/beta-Hydrolases superfamily protein	1.97e-126	367	53.636
SHERM_26312	YES	OG0017976	PF02298	Plastocyanin-like domain		SHERM_05307	0.0143967	86.4514	20.4121	0.616396	*	OG0017797	PF14543	Xylanase inhibitor N-terminal	No_hit	No_hit		SHERM_13092	0.931722	10.0551	8.14707	3.78161	*	OG0018202	PF14368	Probable lipid transfer	AT4G08670	Bifunctional inhibitor/lipid-transfer protein/seed storage 2S albumin superfamily protein	4.34e-08	50.1	28.926
SHERM_16952	YES	OG0016136	PF03629	Carbohydrate esterase: sialic acid-specific acetylesterase		SHERM_05599	17.0625	941.975	189.031	4.82624	*	OG0017692	PF02298	Plastocyanin-like domain	AT3G20570	early nodulin-like protein 9		SHERM_16565	0.387283	31.6566	11.5471	1.66532	*	OG0018218	PF00544	Pectate lyase	AT3G24670	Pectin lyase-like superfamily protein	0	563	66.2
SHERM_22484	YES	OG0013976	PF13855; PF13855; PF12799; PF00560; PF00560; PF00560	Leucine rich repeat; Leucine rich repeat; Leucine Rich repeats (2 copies); Leucine Rich Repeat; Leucine Rich Repeat; Leucine Rich Repeat		SHERM_05609	5.81533	1109.78	140.013	3.65163	*	OG0017885	PF02298	Plastocyanin-like domain	AT2G32300	uclacyanin 1		SHERM_16833	1.34992	80.7506	25.0507	2.28603	*	OG0017955	PF04043	Plant invertase/pectin methylesterase inhibitor	AT1G14890	Plant invertase/pectin methylesterase inhibitor superfamily protein	7.12e-16	73.6	30.159
SHERM_22216	YES	OG0017886	PF00332	Glycosyl hydrolases family 17		SHERM_05983	285.312	29.9429	9.50512	4.73614		OG0017762	no_Pfam	no_Pfam	No_hit	No_hit		SHERM_16948	1.11474	28.1788	7.84251	0.840491	*	OG0016136	PF03629	Carbohydrate esterase: sialic acid-specific acetylesterase	AT4G34215	Domain of unknown function (DUF303)	8.36e-67	207	46.122
SHERM_22171	YES	OG0018124	PF01565; PF08031	FAD binding domain; Berberine and berberine like		SHERM_06108	56.7756	194.263	26.6077	5.17415	*	OG0016139	PF00190	Cupin	AT5G39130	RmlC-like cupins superfamily protein		SHERM_18384	3.40252	137.236	73.6072	3.08185	*	OG0018347	PF03330; PF01357	Lytic transglycolase; Pollen allergen	AT1G65680	expansin B2	3.15e-68	216	48.729
SHERM_22856	YES	OG0016168	PF14543	Xylanase inhibitor N-terminal		SHERM_06118	17.2316	3.82043	4.17917	0.183551		OG0017967	no_Pfam	no_Pfam	AT4G36600	Late embryogenesis abundant (LEA) protein		SHERM_18659	0	43.0157	6.4646	0.115812	*	OG0016166	PF14543; PF14541	Xylanase inhibitor N-terminal; Xylanase inhibitor C-terminal	AT3G20015	Eukaryotic aspartyl protease family protein	8.19e-71	230	39.762
SHERM_22855	YES	OG0016168	PF14543; PF14541	Xylanase inhibitor N-terminal; Xylanase inhibitor C-terminal		SHERM_06157	1.33311	1.50795	0.596893	0	*	OG0017871	PF03629	Carbohydrate esterase: sialic acid-specific acetylesterase	AT3G53010	Domain of unknown function (DUF303)		SHERM_18661	0	8.97121	3.71465	0.351205	*	OG0016166	PF14541; PF14543	Xylanase inhibitor C-terminal; Xylanase inhibitor N-terminal	AT3G20015	Eukaryotic aspartyl protease family protein	8.33e-73	235	38.795
SHERM_12591	YES	OG0018150	PF08646	Replication factor-A C terminal domain		SHERM_06391	0	11.8974	24.3331	68.26		OG0016124	PF14543; PF14541	Xylanase inhibitor N-terminal; Xylanase inhibitor C-terminal	AT3G52500	Eukaryotic aspartyl protease family protein		SHERM_18662	0	3.48688	0.597088	0	*	OG0018093	PF14543; PF14541	Xylanase inhibitor N-terminal; Xylanase inhibitor C-terminal	AT3G20015	Eukaryotic aspartyl protease family protein	4.87e-80	254	40.594
SHERM_12527	YES	OG0013982	PF04043	Plant invertase/pectin methylesterase inhibitor		SHERM_06614	21.0007	80.339	60.1653	34.7664	*	OG0018341	PF00722; PF06955	Glycosyl hydrolases family 16; Xyloglucan endo-transglycosylase (XET) C-terminus	AT2G36870	xyloglucan endotransglucosylase/hydrolase 32		SHERM_20825	4.4851	122.31	42.4428	15.5634	*	OG0017784	PF00560; PF08263	Leucine Rich Repeat; Leucine rich repeat N-terminal domain	AT5G21090	Leucine-rich repeat (LRR) family protein	5.08e-26	99.4	40
SHERM_12525	YES	OG0016091	PF00197	Trypsin and protease inhibitor		SHERM_07128	2.31192	7.91217	7.26077	7.6586	*	OG0006130	PF05922; PF17766; PF02225; PF00082	Peptidase inhibitor I9; Fibronectin type-III domain; PA domain; Subtilase family	AT1G04110	Subtilase family protein		SHERM_20982	0	4.82191	3.33931	1.50158	*	OG0018281	PF04043	Plant invertase/pectin methylesterase inhibitor	No_hit	No_hit	NA	NA	NA
SHERM_18835	YES	OG0017883	PF08263; PF13855	Leucine rich repeat N-terminal domain; Leucine rich repeat		SHERM_07147	0.291462	0.0693829	0.0781692	0.494057		OG0016199	no_Pfam	no_Pfam	AT5G18430	GDSL-like Lipase/Acylhydrolase superfamily protein		SHERM_22165	31.1511	150.494	19.5952	0.100484	*	OG0014914	PF08031; PF01565	Berberine and berberine like; FAD binding domain	AT5G44400	FAD-binding Berberine family protein	2.73e-167	484	51.266
SHERM_09697	YES	OG0016090	PF00197	Trypsin and protease inhibitor		SHERM_07396	0.0558884	28.5075	8.49591	0.681252	*	OG0018190	PF00141	Peroxidase	AT1G14550	Peroxidase superfamily protein		SHERM_22853	0.0297151	9.01914	2.85615	0.0903217	*	OG0018101	PF14543; PF14541	Xylanase inhibitor N-terminal; Xylanase inhibitor C-terminal	AT5G33340	Eukaryotic aspartyl protease family protein	7.54e-52	179	32.843
SHERM_09698	YES	OG0016090	PF00197	Trypsin and protease inhibitor		SHERM_07921	0.0491669	12.0491	1384.67	3399.27		OG0017808	PF13855; PF13855	Leucine rich repeat; Leucine rich repeat	AT5G21090	Leucine-rich repeat (LRR) family protein		SHERM_22856	0	2.81857	1.67418	2.34293	*	OG0016168	PF14543	Xylanase inhibitor N-terminal	AT3G18490	Eukaryotic aspartyl protease family protein	2.25e-19	86.7	34.343
SHERM_13462	YES	OG0017799	PF04043	Plant invertase/pectin methylesterase inhibitor		SHERM_07977	0	0	1.07611	2.45971		OG0017810	PF17181	Epidermal patterning factor proteins	No_hit	No_hit		SHERM_23019	0.0560867	0.32577	0.128984	0	*	OG0017894	PF14541; PF14543	Xylanase inhibitor C-terminal; Xylanase inhibitor N-terminal	AT3G20015	Eukaryotic aspartyl protease family protein	3.12e-62	207	40.449
SHERM_07339	YES	OG0018246	no_Pfam	no_Pfam		SHERM_08025	0	0	0.0642314	0.511136		OG0016102	PF01095; PF04043	Pectinesterase; Plant invertase/pectin methylesterase inhibitor	AT1G53830	pectin methylesterase 2		SHERM_24999	1.03105	117.055	63.8572	10.7823	*	OG0013117	PF13668	Ferritin-like domain	AT1G47980	Unknown protein	9.05e-109	318	58.633
SHERM_17603	YES	OG0016197	PF13855; PF13855; PF08263	Leucine rich repeat; Leucine rich repeat; Leucine rich repeat N-terminal domain		SHERM_08136	0.254208	11.2635	50.325	55.0061		OG0017892	PF05922; PF00082; PF17766; PF02225	Peptidase inhibitor I9; Subtilase family; Fibronectin type-III domain; PA domain	AT1G04110	Subtilase family protein		SHERM_26133	219.534	343.686	136.955	37.4252	*	OG0017977	PF04043	Plant invertase/pectin methylesterase inhibitor	AT1G62770	Plant invertase/pectin methylesterase inhibitor superfamily protein	1.24e-43	144	42.021
SHERM_17693	YES	OG0017860	PF14543; PF14541	Xylanase inhibitor N-terminal; Xylanase inhibitor C-terminal		SHERM_08397	29.1917	22.0523	8.80211	11.6311		OG0016064	PF00657; PF00657	GDSL-like Lipase/Acylhydrolase; GDSL-like Lipase/Acylhydrolase	AT4G01130	GDSL-like Lipase/Acylhydrolase superfamily protein		SHERM_26407	551.579	629.002	383.68	65.3092	*	OG0018277	PF04674	Phosphate-induced protein 1 conserved region	AT5G64260	EXORDIUM like 2	7.15e-140	397	64.127
SHERM_08024	YES	OG0016102	PF04043; PF01095	Plant invertase/pectin methylesterase inhibitor; Pectinesterase		SHERM_08442	0	0	7.75244	82.4518		OG0016068	PF00082; PF05922; PF02225; PF17766	Subtilase family; Peptidase inhibitor I9; PA domain; Fibronectin type-III domain	AT1G04110	Subtilase family protein		SHERM_26421	1.16736	156.034	85.2797	12.7184	*	OG0017927	PF14368	Probable lipid transfer	No_hit	No_hit	NA	NA	NA
SHERM_08025	YES	OG0016102	PF01095; PF04043	Pectinesterase; Plant invertase/pectin methylesterase inhibitor		SHERM_08443	0	0	2.21575	8.41275		OG0016068	PF02225; PF05922; PF00082; PF17766	PA domain; Peptidase inhibitor I9; Subtilase family; Fibronectin type-III domain	AT1G04110	Subtilase family protein		SHERM_27027	0.00992956	30.7907	7.96121	0.216381	*	OG0013997	PF02018; PF00331	Carbohydrate binding domain; Glycosyl hydrolase family 10	AT4G33840	Glycosyl hydrolase family 10 protein	0	575	51.873
SHERM_22489	YES	OG0013976	PF00560; PF00560; PF13855; PF13855; PF12799	Leucine Rich Repeat; Leucine Rich Repeat; Leucine rich repeat; Leucine rich repeat; Leucine Rich repeats (2 copies)		SHERM_09008	9.15368	32.8699	26.053	34.2335		OG0018112	PF00332	Glycosyl hydrolases family 17	AT5G42100	beta-1;3-glucanase_putative		SHERM_27031	0.0212792	33.836	8.59713	0.086994	*	OG0013997	PF00331; PF02018	Glycosyl hydrolase family 10; Carbohydrate binding domain	AT4G33840	Glycosyl hydrolase family 10 protein	8.52e-149	439	54.615
SHERM_11774	YES	OG0017827	PF00332; PF00332	Glycosyl hydrolases family 17; Glycosyl hydrolases family 17		SHERM_09119	0.600231	5.34432	8.11311	37.8866		OG0018291	PF00197	Trypsin and protease inhibitor	AT1G73325	Kunitz family trypsin and protease inhibitor protein		SHERM_27837	11.4939	203.089	83.28	38.0764	*	OG0018013	PF01357; PF03330	Pollen allergen; Lytic transglycolase	AT5G02260	expansin A9	4.18e-132	373	70.039
SHERM_05170	YES	OG0018207	no_Pfam	no_Pfam		SHERM_09124	4.46995	13.2039	18.3266	9.24577		OG0018290	PF00197	Trypsin and protease inhibitor	AT1G17860	Kunitz family trypsin and protease inhibitor protein
SHERM_20968	YES	OG0018244	PF04674	Phosphate-induced protein 1 conserved region		SHERM_09135	1.22961	1.91193	0.202789	0.101135		OG0013982	PF04043	Plant invertase/pectin methylesterase inhibitor	AT3G27999	Plant invertase/pectin methylesterase inhibitor superfamily protein
SHERM_20982	YES	OG0018281	PF04043	Plant invertase/pectin methylesterase inhibitor		SHERM_09697	1.46643	45.7042	87.2336	150.435		OG0016090	PF00197	Trypsin and protease inhibitor	AT1G17860	Kunitz family trypsin and protease inhibitor protein
SHERM_22165	YES	OG0014914	PF08031; PF01565	Berberine and berberine like; FAD binding domain		SHERM_09698	0	0.0671796	0.100481	0.842573		OG0016090	PF00197	Trypsin and protease inhibitor	AT1G17860	Kunitz family trypsin and protease inhibitor protein
SHERM_03737	YES	OG0017918	no_Pfam	no_Pfam		SHERM_09952	0.131156	10.9683	6.42693	13.9007		OG0011349	PF17766; PF00082; PF05922; PF02225	Fibronectin type-III domain; Subtilase family; Peptidase inhibitor I9; PA domain	AT5G67360	Subtilase family protein
SHERM_03727	YES	OG0017923	PF05922; PF17766; PF02225; PF00082	Peptidase inhibitor I9; Fibronectin type-III domain; PA domain; Subtilase family		SHERM_09963	0.508532	0.270842	0.502638	4.76348		OG0014900	PF01156; PF01156	Inosine-uridine preferring nucleoside hydrolase; Inosine-uridine preferring nucleoside hydrolase	AT5G18860	inosine-uridine preferring nucleoside hydrolase family protein
SHERM_22545	YES	OG0016177	PF03195	Lateral organ boundaries (LOB) domain		SHERM_10266	0.377624	111.948	20.164	3.07372	*	OG0018082	PF00190	Cupin	AT5G39150	RmlC-like cupins superfamily protein
SHERM_24801	YES	OG0013980	PF09265; PF01565	Cytokinin dehydrogenase 1: FAD and cytokinin binding; FAD binding domain		SHERM_10270	0.0114844	2.69763	26.4332	42.051		OG0013998	PF00450	Serine carboxypeptidase	AT3G02110	serine carboxypeptidase-like 25
SHERM_20715	YES	OG0017933	PF04043	Plant invertase/pectin methylesterase inhibitor		SHERM_10272	0	10.077	65.4682	122.016		OG0013998	PF00450	Serine carboxypeptidase	AT3G02110	serine carboxypeptidase-like 25
SHERM_16883	YES	OG0006130	PF00082; PF17766; PF02225; PF05922	Subtilase family; Fibronectin type-III domain; PA domain; Peptidase inhibitor I9		SHERM_10274	0.0108321	5.61177	18.0444	30.7343		OG0013998	PF00450	Serine carboxypeptidase	AT3G63470	serine carboxypeptidase-like 40
SHERM_16884	YES	OG0006130	PF02225; PF05922; PF00082; PF17766	PA domain; Peptidase inhibitor I9; Subtilase family; Fibronectin type-III domain		SHERM_10386	0.186583	0.616154	0.563805	1.23772		OG0017980	PF01190	Pollen proteins Ole e I like	No_hit	No_hit
SHERM_21559	YES	OG0017921	PF00295	Glycosyl hydrolases family 28		SHERM_10868	4.04027	409.347	88.6675	6.20762	*	OG0017875	PF00561	alpha/beta hydrolase fold	AT4G15960	alpha/beta-Hydrolases superfamily protein
SHERM_20110	YES	OG0018004	PF02485	Core-2/I-Branching enzyme		SHERM_11737	0	1.86289	32.4762	38.3444		OG0018356	PF00759	Glycosyl hydrolase family 9	AT1G71380	cellulase 3
SHERM_06614	YES	OG0018341	PF00722; PF06955	Glycosyl hydrolases family 16; Xyloglucan endo-transglycosylase (XET) C-terminus		SHERM_11944	0	0	0.380368	2.31589		OG0006130	PF17766; PF02225; PF05922; PF00082	Fibronectin type-III domain; PA domain; Peptidase inhibitor I9; Subtilase family	AT1G04110	Subtilase family protein
SHERM_26407	YES	OG0018277	PF04674	Phosphate-induced protein 1 conserved region		SHERM_12525	1.00472	31.2211	27.9724	79.8584		OG0016091	PF00197	Trypsin and protease inhibitor	AT1G17860	Kunitz family trypsin and protease inhibitor protein
SHERM_26421	YES	OG0017927	PF14368	Probable lipid transfer		SHERM_13092	0.931722	10.0551	8.14707	3.78161	*	OG0018202	PF14368	Probable lipid transfer	AT4G08670	Bifunctional inhibitor/lipid-transfer protein/seed storage 2S albumin superfamily protein
SHERM_10266	YES	OG0018082	PF00190	Cupin		SHERM_13191	67.0636	35.0355	70.8035	3.8489		OG0014915	no_Pfam	no_Pfam	No_hit	No_hit
SHERM_10270	YES	OG0013998	PF00450	Serine carboxypeptidase		SHERM_13795	281.939	8.52817	0.988208	0.322729		OG0013977	no_Pfam	no_Pfam	No_hit	No_hit
SHERM_10272	YES	OG0013998	PF00450	Serine carboxypeptidase		SHERM_14337	0.206201	10.1911	1.68031	0.721354		OG0018362	PF03009; PF03009	Glycerophosphoryl diester phosphodiesterase family; Glycerophosphoryl diester phosphodiesterase family	AT5G55480	SHV3-like 1
SHERM_10274	YES	OG0013998	PF00450	Serine carboxypeptidase		SHERM_15127	5.73729	22.8991	40.9358	47.6056		OG0018151	PF07983	X8 domain	AT4G05430	Carbohydrate-binding X8 domain superfamily protein
SHERM_15127	YES	OG0018151	PF07983	X8 domain		SHERM_15476	0.232372	0.0768917	18.9539	67.4526		OG0014872	PF04043	Plant invertase/pectin methylesterase inhibitor	AT5G64620	cell wall / vacuolar inhibitor of fructosidase 2
SHERM_07921	YES	OG0017808	PF13855; PF13855	Leucine rich repeat; Leucine rich repeat		SHERM_15477	33.5346	17.9526	28.8217	78.9664		OG0014872	PF04043	Plant invertase/pectin methylesterase inhibitor	AT5G64620	cell wall / vacuolar inhibitor of fructosidase 2
SHERM_26581	YES	OG0014915	no_Pfam	no_Pfam		SHERM_16480	0.0623808	8.77965	49.7256	85.0197		OG0016070	PF14543; PF14541	Xylanase inhibitor N-terminal; Xylanase inhibitor C-terminal	AT5G10770	Eukaryotic aspartyl protease family protein
SHERM_22897	YES	OG0017818	PF14541; PF14543	Xylanase inhibitor C-terminal; Xylanase inhibitor N-terminal		SHERM_16565	0.387283	31.6566	11.5471	1.66532	*	OG0018218	PF00544	Pectate lyase	AT3G24670	Pectin lyase-like superfamily protein
SHERM_27027	YES	OG0013997	PF02018; PF00331	Carbohydrate binding domain; Glycosyl hydrolase family 10		SHERM_16833	1.34992	80.7506	25.0507	2.28603	*	OG0017955	PF04043	Plant invertase/pectin methylesterase inhibitor	AT1G14890	Plant invertase/pectin methylesterase inhibitor superfamily protein
SHERM_24999	YES	OG0013117	PF13668	Ferritin-like domain		SHERM_16883	0	0	2.20266	38.7061		OG0006130	PF00082; PF17766; PF02225; PF05922	Subtilase family; Fibronectin type-III domain; PA domain; Peptidase inhibitor I9	AT3G14067	Subtilase family protein
SHERM_24957	YES	OG0018012	PF00933; PF14310; PF01915	Glycosyl hydrolase family 3 N terminal domain; Fibronectin type III-like domain; Glycosyl hydrolase family 3 C-terminal domain		SHERM_16948	1.11474	28.1788	7.84251	0.840491	*	OG0016136	PF03629	Carbohydrate esterase: sialic acid-specific acetylesterase	AT4G34215	Domain of unknown function (DUF303)
SHERM_11737	YES	OG0018356	PF00759	Glycosyl hydrolase family 9		SHERM_17362	0.359647	123.868	334.911	495.718		OG0009292	PF16845	Aspartic acid proteinase inhibitor	AT5G47550	Cystatin/monellin superfamily protein
SHERM_28254	YES	OG0017896	no_Pfam	no_Pfam		SHERM_17364	1.48036	12.8182	55.0685	91.4304		OG0009292	PF16845	Aspartic acid proteinase inhibitor	AT5G47550	Cystatin/monellin superfamily protein
SHERM_16565	YES	OG0018218	PF00544	Pectate lyase		SHERM_17603	44.8268	29.3729	16.146	17.7308		OG0016197	PF13855; PF13855; PF08263	Leucine rich repeat; Leucine rich repeat; Leucine rich repeat N-terminal domain	AT1G62440	leucine-rich repeat/extensin 2
SHERM_05983	YES	OG0017762	no_Pfam	no_Pfam		SHERM_17693	0.23363	4.7798	12.1113	19.1056		OG0017860	PF14543; PF14541	Xylanase inhibitor N-terminal; Xylanase inhibitor C-terminal	AT3G52500	Eukaryotic aspartyl protease family protein
SHERM_18706	YES	OG0016167	PF14543; PF14541	Xylanase inhibitor N-terminal; Xylanase inhibitor C-terminal		SHERM_18384	3.40252	137.236	73.6072	3.08185	*	OG0018347	PF03330; PF01357	Lytic transglycolase; Pollen allergen	AT1G65680	expansin B2
SHERM_18372	YES	OG0018139	PF01657	Salt stress response/antifungal		SHERM_18541	0.132275	5.3622	12.7546	22.6882		OG0011349	PF05922; PF02225; PF00082; PF17766	Peptidase inhibitor I9; PA domain; Subtilase family; Fibronectin type-III domain	AT1G04110	Subtilase family protein
SHERM_18384	YES	OG0018347	PF03330; PF01357	Lytic transglycolase; Pollen allergen		SHERM_18659	0	43.0157	6.4646	0.115812	*	OG0016166	PF14543; PF14541	Xylanase inhibitor N-terminal; Xylanase inhibitor C-terminal	AT3G20015	Eukaryotic aspartyl protease family protein
SHERM_19499	YES	OG0016197	PF08263	Leucine rich repeat N-terminal domain		SHERM_18661	0	8.97121	3.71465	0.351205	*	OG0016166	PF14541; PF14543	Xylanase inhibitor C-terminal; Xylanase inhibitor N-terminal	AT3G20015	Eukaryotic aspartyl protease family protein
SHERM_17361	YES	OG0017738	no_Pfam	no_Pfam		SHERM_18662	0	3.48688	0.597088	0	*	OG0018093	PF14543; PF14541	Xylanase inhibitor N-terminal; Xylanase inhibitor C-terminal	AT3G20015	Eukaryotic aspartyl protease family protein
SHERM_17362	YES	OG0009292	PF16845	Aspartic acid proteinase inhibitor		SHERM_18835	0	26.1787	71.3769	132.721		OG0017883	PF08263; PF13855	Leucine rich repeat N-terminal domain; Leucine rich repeat	AT5G21090	Leucine-rich repeat (LRR) family protein
SHERM_17364	YES	OG0009292	PF16845	Aspartic acid proteinase inhibitor		SHERM_19024	237.783	197.035	39.6722	0.979572		OG0014894	no_Pfam	no_Pfam	AT5G09520	hydroxyproline-rich glycoprotein family protein
SHERM_23473	YES	OG0018153	PF00332	Glycosyl hydrolases family 17		SHERM_20715	0.0806853	1.5858	2.954	15.9455		OG0017933	PF04043	Plant invertase/pectin methylesterase inhibitor	No_hit	No_hit
SHERM_23468	YES	OG0018155	PF00295	Glycosyl hydrolases family 28		SHERM_20825	4.4851	122.31	42.4428	15.5634	*	OG0017784	PF00560; PF08263	Leucine Rich Repeat; Leucine rich repeat N-terminal domain	AT5G21090	Leucine-rich repeat (LRR) family protein
SHERM_23610	YES	OG0017962	PF14543; PF14541	Xylanase inhibitor N-terminal; Xylanase inhibitor C-terminal		SHERM_20968	4.22264	40.3305	18.8235	19.5095		OG0018244	PF04674	Phosphate-induced protein 1 conserved region	AT2G17230	EXORDIUM like 5
SHERM_26520	YES	OG0018373	PF14541; PF14543	Xylanase inhibitor C-terminal; Xylanase inhibitor N-terminal		SHERM_20982	0	4.82191	3.33931	1.50158	*	OG0018281	PF04043	Plant invertase/pectin methylesterase inhibitor	No_hit	No_hit
SHERM_01081	YES	OG0014889	PF14111	Domain of unknown function (DUF4283)		SHERM_21559	0.679013	109.084	143.053	223.586		OG0017921	PF00295	Glycosyl hydrolases family 28	AT4G23500	Pectin lyase-like superfamily protein
SHERM_00285	YES	OG0017952	PF14543; PF14541	Xylanase inhibitor N-terminal; Xylanase inhibitor C-terminal		SHERM_22165	31.1511	150.494	19.5952	0.100484	*	OG0014914	PF08031; PF01565	Berberine and berberine like; FAD binding domain	AT5G44400	FAD-binding Berberine family protein
SHERM_23274	YES	OG0017959	PF08031; PF01565	Berberine and berberine like; FAD binding domain		SHERM_22484	0	0	4.85964	32.9978		OG0013976	PF13855; PF13855; PF12799; PF00560; PF00560; PF00560	Leucine rich repeat; Leucine rich repeat; Leucine Rich repeats (2 copies); Leucine Rich Repeat; Leucine Rich Repeat; Leucine Rich Repeat	AT4G08850	Leucine-rich repeat receptor-like protein kinase family protein
SHERM_16480	YES	OG0016070	PF14543; PF14541	Xylanase inhibitor N-terminal; Xylanase inhibitor C-terminal		SHERM_22489	0.00796729	2.89916	162.129	753.245		OG0013976	PF00560; PF00560; PF13855; PF13855; PF12799	Leucine Rich Repeat; Leucine Rich Repeat; Leucine rich repeat; Leucine rich repeat; Leucine Rich repeats (2 copies)	AT1G35710	Protein kinase family protein with leucine-rich repeat domain
SHERM_22853	YES	OG0018101	PF14543; PF14541	Xylanase inhibitor N-terminal; Xylanase inhibitor C-terminal		SHERM_22490	0	0.0565947	26.5538	197.448		OG0013976	PF00560; PF13855; PF12799; PF12799	Leucine Rich Repeat; Leucine rich repeat; Leucine Rich repeats (2 copies); Leucine Rich repeats (2 copies)	AT4G20140	Leucine-rich repeat transmembrane protein kinase
SHERM_29516	YES	OG0013117	PF13668	Ferritin-like domain		SHERM_22824	38.5662	11.7555	4.21802	2.20645		OG0016171	PF13855	Leucine rich repeat	AT3G12610	Leucine-rich repeat (LRR) family protein
SHERM_21812	YES	OG0018125	PF01738	Dienelactone hydrolase family		SHERM_22853	0.0297151	9.01914	2.85615	0.0903217	*	OG0018101	PF14543; PF14541	Xylanase inhibitor N-terminal; Xylanase inhibitor C-terminal	AT5G33340	Eukaryotic aspartyl protease family protein
SHERM_02523	YES	OG0018318	PF00190	Cupin		SHERM_22855	0.0762356	38.2829	98.2894	137.598		OG0016168	PF14543; PF14541	Xylanase inhibitor N-terminal; Xylanase inhibitor C-terminal	AT5G33340	Eukaryotic aspartyl protease family protein
SHERM_02407	YES	OG0017698	PF07732; PF00394; PF07731	Multicopper oxidase; Multicopper oxidase; Multicopper oxidase		SHERM_22856	0	2.81857	1.67418	2.34293	*	OG0016168	PF14543	Xylanase inhibitor N-terminal	AT3G18490	Eukaryotic aspartyl protease family protein
SHERM_07127	YES	OG0006130	PF05922; PF02225; PF00082; PF17766	Peptidase inhibitor I9; PA domain; Subtilase family; Fibronectin type-III domain		SHERM_22897	0.8333	15.1806	42.0689	58.1506		OG0017818	PF14541; PF14543	Xylanase inhibitor C-terminal; Xylanase inhibitor N-terminal	AT1G01300	Eukaryotic aspartyl protease family protein
SHERM_07128	YES	OG0006130	PF05922; PF17766; PF02225; PF00082	Peptidase inhibitor I9; Fibronectin type-III domain; PA domain; Subtilase family		SHERM_23019	0.0560867	0.32577	0.128984	0	*	OG0017894	PF14541; PF14543	Xylanase inhibitor C-terminal; Xylanase inhibitor N-terminal	AT3G20015	Eukaryotic aspartyl protease family protein
SHERM_07147	YES	OG0016199	no_Pfam	no_Pfam		SHERM_23274	8.75371	4.94526	1.08711	0.215225		OG0017959	PF08031; PF01565	Berberine and berberine like; FAD binding domain	AT2G34790	FAD-binding Berberine family protein
SHERM_14337	YES	OG0018362	PF03009; PF03009	Glycerophosphoryl diester phosphodiesterase family; Glycerophosphoryl diester phosphodiesterase family		SHERM_23468	0.168991	0.778042	4.96175	3.70834		OG0018155	PF00295	Glycosyl hydrolases family 28	AT1G23460	Pectin lyase-like superfamily protein
SHERM_14353	YES	OG0017909	no_Pfam	no_Pfam		SHERM_23473	0.116133	0.0645162	0.550397	1.96488		OG0018153	PF00332	Glycosyl hydrolases family 17	AT3G57240	beta-1;3-glucanase 3
SHERM_08136	YES	OG0017892	PF05922; PF00082; PF17766; PF02225	Peptidase inhibitor I9; Subtilase family; Fibronectin type-III domain; PA domain		SHERM_24801	0.0185387	12.1065	357.852	1203.31		OG0013980	PF09265; PF01565	Cytokinin dehydrogenase 1: FAD and cytokinin binding; FAD binding domain	AT5G56970	cytokinin oxidase 3
SHERM_22824	YES	OG0016171	PF13855	Leucine rich repeat		SHERM_24802	0	2.24406	21.0633	94.5246		OG0013980	PF01565; PF09265	FAD binding domain; Cytokinin dehydrogenase 1: FAD and cytokinin binding	AT5G56970	cytokinin oxidase 3
SHERM_07977	YES	OG0017810	PF17181	Epidermal patterning factor proteins		SHERM_24957	0.00712647	1.42143	1.36239	0.225187		OG0018012	PF00933; PF14310; PF01915	Glycosyl hydrolase family 3 N terminal domain; Fibronectin type III-like domain; Glycosyl hydrolase family 3 C-terminal domain	AT1G02640	beta-xylosidase 2
SHERM_00893	YES	OG0013977	no_Pfam	no_Pfam		SHERM_24999	1.03105	117.055	63.8572	10.7823	*	OG0013117	PF13668	Ferritin-like domain	AT1G47980	Unknown protein
SHERM_00894	YES	OG0013977	no_Pfam	no_Pfam		SHERM_25082	2.42831	0.645395	0.396102	0.385625		OG0016158	no_Pfam	no_Pfam	No_hit	No_hit
SHERM_27837	YES	OG0018013	PF01357; PF03330	Pollen allergen; Lytic transglycolase		SHERM_25083	3.54362	0.722827	0.114611	0.0997031		OG0016158	no_Pfam	no_Pfam	No_hit	No_hit
SHERM_00699	YES	OG0013977	no_Pfam	no_Pfam		SHERM_26111	10.8555	3.46624	0.534428	0.468106		OG0016140	PF03767	HAD superfamily: subfamily IIIB (Acid phosphatase)	AT4G25150	HAD superfamily; subfamily IIIB acid phosphatase
SHERM_11944	YES	OG0006130	PF17766; PF02225; PF05922; PF00082	Fibronectin type-III domain; PA domain; Peptidase inhibitor I9; Subtilase family		SHERM_26133	219.534	343.686	136.955	37.4252	*	OG0017977	PF04043	Plant invertase/pectin methylesterase inhibitor	AT1G62770	Plant invertase/pectin methylesterase inhibitor superfamily protein
SHERM_28511	YES	OG0013990	PF14541; PF14543	Xylanase inhibitor C-terminal; Xylanase inhibitor N-terminal		SHERM_26312	3.82409	41.686	95.8455	150.234		OG0017976	PF02298	Plastocyanin-like domain	AT2G15780	Cupredoxin superfamily protein
SHERM_01741	YES	OG0016172	PF01657; PF01657; PF00069	Salt stress response/antifungal; Salt stress response/antifungal; Protein kinase domain		SHERM_26407	551.579	629.002	383.68	65.3092	*	OG0018277	PF04674	Phosphate-induced protein 1 conserved region	AT5G64260	EXORDIUM like 2
SHERM_10386	YES	OG0017980	PF01190	Pollen proteins Ole e I like		SHERM_26421	1.16736	156.034	85.2797	12.7184	*	OG0017927	PF14368	Probable lipid transfer	No_hit	No_hit
SHERM_05851	YES	OG0016086	PF00657	GDSL-like Lipase/Acylhydrolase		SHERM_26520	1.83355	14.5618	65.1774	115.994		OG0018373	PF14541; PF14543	Xylanase inhibitor C-terminal; Xylanase inhibitor N-terminal	AT5G10770	Eukaryotic aspartyl protease family protein
SHERM_25083	YES	OG0016158	no_Pfam	no_Pfam		SHERM_26581	523.564	321.208	579.89	29.7473		OG0014915	no_Pfam	no_Pfam	No_hit	No_hit
SHERM_25082	YES	OG0016158	no_Pfam	no_Pfam		SHERM_27027	0.00992956	30.7907	7.96121	0.216381	*	OG0013997	PF02018; PF00331	Carbohydrate binding domain; Glycosyl hydrolase family 10	AT4G33840	Glycosyl hydrolase family 10 protein
SHERM_02280	YES	OG0017994	PF00141	Peroxidase		SHERM_27031	0.0212792	33.836	8.59713	0.086994	*	OG0013997	PF00331; PF02018	Glycosyl hydrolase family 10; Carbohydrate binding domain	AT4G33840	Glycosyl hydrolase family 10 protein
SHERM_02321	YES	OG0017993	PF03018	Dirigent-like protein		SHERM_27837	11.4939	203.089	83.28	38.0764	*	OG0018013	PF01357; PF03330	Pollen allergen; Lytic transglycolase	AT5G02260	expansin A9
SHERM_09119	YES	OG0018291	PF00197	Trypsin and protease inhibitor		SHERM_28254	4.31308	3.25016	2.22267	1.04811		OG0017896	no_Pfam	no_Pfam	AT1G70985	hydroxyproline-rich glycoprotein family protein
SHERM_09390	YES	OG0000637	PF00098; PF03732	Zinc knuckle; Retrotransposon gag protein		SHERM_29222	47.2274	122.663	183.463	57.6377		OG0018248	PF00903	Glyoxalase/Bleomycin resistance protein/Dioxygenase superfamily	AT1G08110	lactoylglutathione lyase family protein / glyoxalase I family protein
SHERM_13092	YES	OG0018202	PF14368	Probable lipid transfer		SHERM_29510	0	1.70691	37.1072	68.1479		OG0013117	PF13668	Ferritin-like domain	AT1G47980	Unknown protein
SHERM_24802	YES	OG0013980	PF01565; PF09265	FAD binding domain; Cytokinin dehydrogenase 1: FAD and cytokinin binding		SHERM_29516	0	0.743247	13.0226	27.6067		OG0013117	PF13668	Ferritin-like domain	AT1G47980	Unknown protein
SHERM_07255	YES	OG0000206	PF03004	Plant transposase (Ptta/En/Spm family)
SHERM_06112	YES	OG0016139	PF00190	Cupin
SHERM_06108	YES	OG0016139	PF00190	Cupin
SHERM_06118	YES	OG0017967	no_Pfam	no_Pfam
SHERM_15477	YES	OG0014872	PF04043	Plant invertase/pectin methylesterase inhibitor
SHERM_15476	YES	OG0014872	PF04043	Plant invertase/pectin methylesterase inhibitor
SHERM_01797	YES	OG0018145	PF04526	Protein of unknown function (DUF568)
SHERM_03601	YES	OG0018067	no_Pfam	no_Pfam
SHERM_06391	YES	OG0016124	PF14543; PF14541	Xylanase inhibitor N-terminal; Xylanase inhibitor C-terminal
SHERM_07763	YES	OG0017729	PF04043	Plant invertase/pectin methylesterase inhibitor
SHERM_07762	YES	OG0017805	no_Pfam	no_Pfam
SHERM_09307	YES	OG0017957	PF05938	Plant self-incompatibility protein S1
SHERM_18946	YES	OG0017830	PF16845	Aspartic acid proteinase inhibitor
SHERM_18541	YES	OG0011349	PF05922; PF02225; PF00082; PF17766	Peptidase inhibitor I9; PA domain; Subtilase family; Fibronectin type-III domain
SHERM_18515	YES	OG0012376	PF02225; PF05922; PF17766; PF00082	PA domain; Peptidase inhibitor I9; Fibronectin type-III domain; Subtilase family
SHERM_18514	YES	OG0012376	PF00082; PF02225; PF17766; PF05922	Subtilase family; PA domain; Fibronectin type-III domain; Peptidase inhibitor I9
SHERM_18504	YES	OG0012376	PF17766; PF02225; PF05922; PF00082	Fibronectin type-III domain; PA domain; Peptidase inhibitor I9; Subtilase family
SHERM_13191	YES	OG0014915	no_Pfam	no_Pfam
SHERM_08841	YES	OG0017879	PF03134	TB2/DP1: HVA22 family
SHERM_09135	YES	OG0013982	PF04043	Plant invertase/pectin methylesterase inhibitor
SHERM_09952	YES	OG0011349	PF17766; PF00082; PF05922; PF02225	Fibronectin type-III domain; Subtilase family; Peptidase inhibitor I9; PA domain
SHERM_19057	YES	OG0016140	PF03767	HAD superfamily: subfamily IIIB (Acid phosphatase)
SHERM_26111	YES	OG0016140	PF03767	HAD superfamily: subfamily IIIB (Acid phosphatase)
SHERM_12452	YES	OG0016152	no_Pfam	no_Pfam
SHERM_09047	YES	OG0018262	PF05938	Plant self-incompatibility protein S1
SHERM_09048	YES	OG0018261	PF05938	Plant self-incompatibility protein S1
SHERM_13795	YES	OG0013977	no_Pfam	no_Pfam
SHERM_07396	YES	OG0018190	PF00141	Peroxidase
SHERM_05679	YES	OG0014869	no_Pfam	no_Pfam
SHERM_05678	YES	OG0014869	no_Pfam	no_Pfam
SHERM_05609	YES	OG0017885	PF02298	Plastocyanin-like domain
SHERM_18647	YES	OG0018030	PF03662	Glycosyl hydrolase family 79: N-terminal domain
SHERM_18662	YES	OG0018093	PF14543; PF14541	Xylanase inhibitor N-terminal; Xylanase inhibitor C-terminal
SHERM_18661	YES	OG0016166	PF14541; PF14543	Xylanase inhibitor C-terminal; Xylanase inhibitor N-terminal
SHERM_18659	YES	OG0016166	PF14543; PF14541	Xylanase inhibitor N-terminal; Xylanase inhibitor C-terminal
SHERM_18586	YES	OG0018203	PF14547	Hydrophobic seed protein
SHERM_06513	YES	OG0016193	PF14543; PF14543; PF14541	Xylanase inhibitor N-terminal; Xylanase inhibitor N-terminal; Xylanase inhibitor C-terminal
SHERM_05307	YES	OG0017797	PF14543	Xylanase inhibitor N-terminal
SHERM_04122	YES	OG0017951	PF01657; PF01657	Salt stress response/antifungal; Salt stress response/antifungal
SHERM_04123	YES	OG0017953	PF01657; PF01657	Salt stress response/antifungal; Salt stress response/antifungal
SHERM_00818	YES	OG0016114	PF00413	Matrixin
SHERM_05221	YES	OG0016080	no_Pfam	no_Pfam
SHERM_05223	YES	OG0017908	PF02469	Fasciclin domain
SHERM_26133	YES	OG0017977	PF04043	Plant invertase/pectin methylesterase inhibitor
SHERM_27031	YES	OG0013997	PF00331; PF02018	Glycosyl hydrolase family 10; Carbohydrate binding domain
SHERM_21945	YES	OG0017949	PF01476	LysM domain
SHERM_00359	YES	OG0013102	PF00082; PF05922; PF17766	Subtilase family; Peptidase inhibitor I9; Fibronectin type-III domain
SHERM_06645	YES	OG0014869	no_Pfam	no_Pfam
SHERM_09963	YES	OG0014900	PF01156; PF01156	Inosine-uridine preferring nucleoside hydrolase; Inosine-uridine preferring nucleoside hydrolase
SHERM_22490	YES	OG0013976	PF00560; PF13855; PF12799; PF12799	Leucine Rich Repeat; Leucine rich repeat; Leucine Rich repeats (2 copies); Leucine Rich repeats (2 copies)
SHERM_10868	YES	OG0017875	PF00561	alpha/beta hydrolase fold
SHERM_13343	YES	OG0018114	PF00332	Glycosyl hydrolases family 17
SHERM_01973	YES	OG0016141	PF04043	Plant invertase/pectin methylesterase inhibitor
SHERM_01976	YES	OG0016141	PF04043	Plant invertase/pectin methylesterase inhibitor
SHERM_19024	YES	OG0014894	no_Pfam	no_Pfam
SHERM_16948	YES	OG0016136	PF03629	Carbohydrate esterase: sialic acid-specific acetylesterase
SHERM_15277	YES	OG0018162	PF17181	Epidermal patterning factor proteins
