# Supplementary material for: Comparative secretome analysis of Striga and Cuscuta species identifies candidate virulence factors for two evolutionarily independent parasitic plant lineages
Source: BMC Plant Biol. 2024 Apr 6;24:251. doi: 10.1186/s12870-024-04935-7 (PMC10998327; doi:10.1186/s12870-024-04935-7)
Supplement: Supplementary file 12 — Supplementary Material 12. [file 12870_2024_4935_MOESM12_ESM.xlsx]

## Sheet: Additional File 12
	A list of genome assembly sources and versions used in this study.
	Species	Details	Genome version	Link	Date last accessed	Reference
	Arabidopsis thaliana	Model dicot plant	TAIR10	http://plants.ensembl.org/Arabidopsis_thaliana/Info/Index	2019-11-01	[70]
	Cuscuta australis	Shoot parasitic plant	v1.0	https://www.ncbi.nlm.nih.gov/genome/?term=txid267555[orgn]	2019-11-01	[49]
	Cuscuta campestris	Shoot parasitic plant	v1.0	http://ppgp.huck.psu.edu/cuscuta.html	2019-11-01	[32]
	Ipomea nil	Close relative of Cuscuta spp.	v1.1	https://www.ncbi.nlm.nih.gov/genome/?term=txid35883[orgn]	2019-11-01	[69]
	Mimulus guttatus	Close relative of Striga spp.	v2.0	http://genome.jgi.doe.gov/pages/dynamicOrganismDownload.jsf?organism=PhytozomeV11	2019-11-01	[68]
	Striga asiatica	Root parasitic plant	v.2.02	https://datadryad.org/stash/dataset/doi:10.5061/dryad.53t3574	2019-11-01	[52]
	Striga hermonthica	Root parasitic plant	HiC	https://www.ncbi.nlm.nih.gov/assembly/GCA_902706635.1/	2022-10-08	[20]
	[68] Hellsten U, Wright KM, Jenkins J, Shu S, Yuan Y, Wessler SR, et al. Fine-scale variation in meiotic recombination in Mimulus inferred from population shotgun sequencing. Proceedings of the National Academy of Sciences. 2013;110:19478–82.
	69] Hoshino A, Jayakumar V, Nitasaka E, Toyoda A, Noguchi H, Itoh T, et al. Genome sequence and analysis of the Japanese morning glory Ipomoea nil. Nat Commun. 2016;7:13295.
	[70] The Arabidopsis Genome Initiative. Analysis of the genome sequence of the flowering plant Arabidopsis thaliana. 2000;408:796-815.
